# Supplementary material for: Insights of mammalian hibernator-derived cholangiocyte organoids in improving liver cold preservation
Source: Protein Cell. 2025 Jul 1;17(8):790–6. doi: 10.1093/procel/pwaf052 (PMC13429465; doi:10.1093/procel/pwaf052)
Supplement: pwaf052_suppl_Supplementary_Table_S1 [file pwaf052_suppl_supplementary_table_s1.xlsx]

## Sheet: Syrian_hamster_cluster_deg
Table S1. Marker genes of each liver cell type in Syrian hamster and mouse snRNA-seq data
p_val	avg_log2FC	pct.1	pct.2	p_val_adj	cluster	gene
7.75178e-99	2.00172	0.918	0.212	1.13587e-94	Hepatocytes	MLXIPL
1.62042e-95	1.53965	0.854	0.153	2.3744e-91	Hepatocytes	PHYHD1
7.17104e-91	1.28801	0.804	0.125	1.05077e-86	Hepatocytes	VEGFA
3.07579e-89	1.66217	0.81	0.147	4.50696e-85	Hepatocytes	FASN
5.93862e-85	1.58892	0.902	0.272	8.70186e-81	Hepatocytes	COL27A1
5.02567e-82	1.18854	0.733	0.1	7.36412e-78	Hepatocytes	STARD10
8.45116e-82	1.692	0.892	0.189	1.23835e-77	Hepatocytes	PTPN3
6.38917e-81	1.09487	0.681	0.091	9.36205e-77	Hepatocytes	TCEA3
7.64485e-81	1.60107	0.836	0.119	1.1202e-76	Hepatocytes	PROC
2.7117e-80	1.12857	0.822	0.195	3.97345e-76	Hepatocytes	MTHFD1
2.84354e-80	1.1797	0.68	0.067	4.16664e-76	Hepatocytes	C2
3.53743e-79	1.13666	0.695	0.087	5.1834e-75	Hepatocytes	TFR2
5.48547e-79	1.50436	0.779	0.105	8.03787e-75	Hepatocytes	USP20
7.65274e-79	1.48444	0.811	0.162	1.12136e-74	Hepatocytes	DDAH1
6.10385e-78	1.00673	0.716	0.118	8.94397e-74	Hepatocytes	GCKR
1.32253e-77	1.43245	0.757	0.095	1.93791e-73	Hepatocytes	MACROD1
1.30584e-75	1.14474	0.701	0.104	1.91344e-71	Hepatocytes	C4A
1.58e-75	1.39975	0.799	0.103	2.31517e-71	Hepatocytes	APOC4
3.05941e-75	1.37801	0.746	0.101	4.48295e-71	Hepatocytes	SARDH
3.88766e-75	1.27958	0.812	0.155	5.69658e-71	Hepatocytes	SLC39A14
5.97633e-75	1.20182	0.722	0.098	8.75712e-71	Hepatocytes	SLC25A42
6.01278e-75	1.1163	0.764	0.14	8.81052e-71	Hepatocytes	AADAC
8.43045e-74	1.48944	0.838	0.151	1.23531e-69	Hepatocytes	COL18A1
2.40807e-73	1.09265	0.823	0.2	3.52854e-69	Hepatocytes	ABCC6
8.53083e-73	1.23066	0.837	0.224	1.25002e-68	Hepatocytes	CAMKK2
1.50103e-72	1.30863	0.775	0.119	2.19946e-68	Hepatocytes	EPB41L4B
4.12804e-72	1.47332	0.867	0.207	6.04882e-68	Hepatocytes	SFXN5
8.71349e-72	1.43032	0.851	0.231	1.27679e-67	Hepatocytes	DPYS
2.00029e-71	1.03423	0.666	0.078	2.93103e-67	Hepatocytes	PROZ
8.89277e-71	1.21026	0.965	0.627	1.30306e-66	Hepatocytes	ITPR2
2.40177e-70	1.4172	0.847	0.197	3.51931e-66	Hepatocytes	CLMN
3.15699e-70	1.08793	0.708	0.087	4.62594e-66	Hepatocytes	HPN
1.9977e-69	1.08095	0.805	0.206	2.92723e-65	Hepatocytes	SHB
3.07565e-68	1.03773	0.618	0.071	4.50675e-64	Hepatocytes	CBS
3.08081e-68	1.03848	0.808	0.172	4.51432e-64	Hepatocytes	NR1I2
3.22051e-68	0.970184	0.681	0.106	4.71901e-64	Hepatocytes	MOCOS
4.13417e-68	1.17561	0.967	0.577	6.0578e-64	Hepatocytes	THRB
4.34223e-68	1.39315	0.743	0.122	6.36267e-64	Hepatocytes	RGS16
4.33957e-67	1.38754	0.858	0.194	6.35877e-63	Hepatocytes	ARHGEF26
5.02043e-67	0.995534	0.774	0.183	7.35644e-63	Hepatocytes	SLC41A2
5.75523e-67	0.91992	0.577	0.086	8.43314e-63	Hepatocytes	DHCR24
6.00417e-67	1.44456	0.886	0.259	8.79791e-63	Hepatocytes	ACOX1
1.92468e-66	1.05568	0.57	0.043	2.82023e-62	Hepatocytes	SLC38A3
2.25279e-66	0.714225	0.577	0.082	3.30101e-62	Hepatocytes	FAH
2.70881e-66	0.76751	0.641	0.095	3.96922e-62	Hepatocytes	F13B
4.96965e-66	1.15473	0.616	0.06	7.28203e-62	Hepatocytes	CXXC5
5.47527e-66	1.2111	0.953	0.494	8.02291e-62	Hepatocytes	SLC25A13
6.55064e-66	1.10393	0.98	0.752	9.59865e-62	Hepatocytes	SLC2A2
7.957e-65	1.31942	0.904	0.301	1.16594e-60	Hepatocytes	ONECUT2
8.99078e-65	1.0096	0.772	0.142	1.31742e-60	Hepatocytes	MTARC1
1.00531e-64	1.19233	0.971	0.722	1.47308e-60	Hepatocytes	ACSS2
1.22973e-64	1.22121	0.841	0.215	1.80192e-60	Hepatocytes	CLYBL
2.52615e-64	0.987253	0.581	0.052	3.70156e-60	Hepatocytes	KLF15
3.19675e-64	1.02129	0.623	0.069	4.6842e-60	Hepatocytes	TMEM150A
7.08507e-64	1.02808	0.686	0.114	1.03817e-59	Hepatocytes	SMCO4
9.61871e-64	0.960162	0.679	0.097	1.40943e-59	Hepatocytes	MASP2
1.61702e-63	0.893203	0.703	0.13	2.36941e-59	Hepatocytes	PECR
2.58498e-63	1.1203	0.653	0.076	3.78778e-59	Hepatocytes	BCKDHA
2.77402e-63	1.69757	0.892	0.334	4.06477e-59	Hepatocytes	GPAM
3.14725e-63	1.12031	0.826	0.173	4.61167e-59	Hepatocytes	TTC39C
6.31064e-63	0.865165	0.62	0.078	9.24698e-59	Hepatocytes	APOC2
1.07704e-62	0.885643	0.696	0.127	1.57818e-58	Hepatocytes	HNF4A
4.31141e-62	1.32779	0.941	0.522	6.31751e-58	Hepatocytes	ACSL1
4.74447e-62	1.01082	0.735	0.119	6.95207e-58	Hepatocytes	HAAO
6.89973e-62	1.15538	0.989	0.855	1.01102e-57	Hepatocytes	PID1
1.14281e-61	0.909377	0.769	0.175	1.67456e-57	Hepatocytes	ZFHX4
1.67991e-61	1.16732	0.889	0.269	2.46157e-57	Hepatocytes	GSTZ1
1.8305e-61	0.918277	0.633	0.08	2.68224e-57	Hepatocytes	SFXN2
3.52207e-61	1.17474	0.893	0.361	5.16089e-57	Hepatocytes	PLG
3.79821e-61	0.994807	0.726	0.161	5.56552e-57	Hepatocytes	ERGIC1
1.1873e-60	0.9409	0.647	0.095	1.73975e-56	Hepatocytes	HAGH
1.93979e-60	0.94485	0.712	0.153	2.84237e-56	Hepatocytes	PEPD
2.38996e-60	0.936133	0.616	0.077	3.502e-56	Hepatocytes	HABP2
2.88598e-60	0.968786	0.973	0.735	4.22882e-56	Hepatocytes	ADK
8.35546e-60	0.837648	0.598	0.077	1.22433e-55	Hepatocytes	PIPOX
1.01163e-59	0.753829	0.685	0.132	1.48234e-55	Hepatocytes	LIPC
1.05851e-59	1.15287	0.946	0.468	1.55103e-55	Hepatocytes	NEDD4L
1.38646e-59	1.05812	0.803	0.187	2.03158e-55	Hepatocytes	LRP1
1.75288e-59	0.859636	0.628	0.092	2.5685e-55	Hepatocytes	SLC25A20
3.30095e-59	0.729616	0.492	0.048	4.83688e-55	Hepatocytes	PRODH2
4.29731e-59	0.850576	0.683	0.146	6.29685e-55	Hepatocytes	IDH2
5.37755e-59	0.830082	0.633	0.095	7.87972e-55	Hepatocytes	GALM
6.12873e-59	0.849593	0.62	0.102	8.98043e-55	Hepatocytes	ALDH7A1
8.67927e-59	1.1192	0.842	0.236	1.27177e-54	Hepatocytes	C8A
2.97032e-58	1.12634	0.69	0.114	4.3524e-54	Hepatocytes	TMEM51
3.13145e-58	1.20411	0.853	0.244	4.58851e-54	Hepatocytes	PROX1
4.07165e-58	0.952419	0.616	0.076	5.96619e-54	Hepatocytes	XYLB
9.41581e-58	0.93133	0.636	0.107	1.3797e-53	Hepatocytes	CPT1A
1.19982e-57	0.85957	0.769	0.189	1.75809e-53	Hepatocytes	KYAT3
1.26599e-57	0.910856	0.662	0.128	1.85506e-53	Hepatocytes	RNF43
1.32016e-57	0.785037	0.654	0.113	1.93443e-53	Hepatocytes	NIPSNAP1
1.52005e-57	0.989288	0.958	0.608	2.22734e-53	Hepatocytes	PIK3C2G
2.15648e-57	1.01943	0.785	0.206	3.1599e-53	Hepatocytes	GAREM1
2.90849e-57	0.82244	0.637	0.097	4.26182e-53	Hepatocytes	ADHFE1
4.32056e-57	1.20686	0.75	0.168	6.33092e-53	Hepatocytes	ARMH1
4.5641e-57	1.40578	0.882	0.335	6.68778e-53	Hepatocytes	GNMT
9.14103e-57	0.987437	0.796	0.205	1.33943e-52	Hepatocytes	SLC2A9
1.33224e-56	0.645578	0.584	0.128	1.95213e-52	Hepatocytes	CLDN1
1.60418e-56	1.21338	0.91	0.332	2.3506e-52	Hepatocytes	KNG1
2.04989e-56	0.958138	0.641	0.086	3.0037e-52	Hepatocytes	SLC29A1
2.05816e-56	0.850773	0.776	0.172	3.01582e-52	Hepatocytes	SERPINC1
5.19315e-56	1.4544	0.941	0.501	7.60952e-52	Hepatocytes	ACACB
9.47114e-56	0.766743	0.655	0.143	1.38781e-51	Hepatocytes	GSR
1.10272e-55	0.885558	0.71	0.161	1.61582e-51	Hepatocytes	SLCO2B1
1.39256e-55	1.01983	0.611	0.121	2.04051e-51	Hepatocytes	INHBA
2.35894e-55	0.848944	0.601	0.085	3.45656e-51	Hepatocytes	SMOC1
3.36077e-55	1.26012	0.821	0.237	4.92453e-51	Hepatocytes	C3
4.32313e-55	0.729786	0.509	0.066	6.33469e-51	Hepatocytes	ADCY1
5.48917e-55	0.845847	0.667	0.164	8.04327e-51	Hepatocytes	PALMD
7.39244e-55	0.850644	0.716	0.161	1.08321e-50	Hepatocytes	CERS6
7.93267e-55	1.02066	0.904	0.329	1.16237e-50	Hepatocytes	RBM47
1.04844e-54	0.929366	0.792	0.223	1.53627e-50	Hepatocytes	CPB2
1.48097e-54	0.748059	0.629	0.127	2.17006e-50	Hepatocytes	ACAT1
1.50725e-54	0.813365	0.811	0.282	2.20857e-50	Hepatocytes	SDCCAG8
2.05385e-54	1.26	0.922	0.402	3.00951e-50	Hepatocytes	RNF125
2.26476e-54	0.957995	0.684	0.107	3.31855e-50	Hepatocytes	MGST2
2.66818e-54	0.652929	0.659	0.156	3.90968e-50	Hepatocytes	ACSM3
2.6966e-54	0.867234	0.599	0.103	3.95133e-50	Hepatocytes	DMGDH
6.37656e-54	0.828639	0.649	0.121	9.34357e-50	Hepatocytes	ACAA2
6.46236e-54	1.18456	0.679	0.177	9.46929e-50	Hepatocytes	DGAT2
1.08976e-53	0.895545	0.648	0.147	1.59682e-49	Hepatocytes	CHKA
1.26721e-53	1.09745	0.928	0.451	1.85685e-49	Hepatocytes	SH3D19
1.326e-53	0.799253	0.598	0.109	1.94299e-49	Hepatocytes	TESK2
1.3481e-53	1.15021	0.705	0.139	1.97536e-49	Hepatocytes	WNT5B
1.64048e-53	0.809197	0.99	0.889	2.40379e-49	Hepatocytes	DPYD
1.8845e-53	0.794037	0.604	0.107	2.76135e-49	Hepatocytes	CCDC170
2.47011e-53	1.07925	0.896	0.336	3.61945e-49	Hepatocytes	ST3GAL3
2.55049e-53	0.683803	0.53	0.066	3.73723e-49	Hepatocytes	SLC25A10
2.56864e-53	1.08627	0.85	0.245	3.76383e-49	Hepatocytes	SLC7A2
3.0999e-53	0.738517	0.99	0.903	4.54228e-49	Hepatocytes	NAALADL2
4.16316e-53	0.649488	0.503	0.066	6.10028e-49	Hepatocytes	TMEM53
4.21578e-53	1.17573	0.965	0.644	6.17738e-49	Hepatocytes	SDC2
4.26295e-53	0.669585	0.672	0.144	6.2465e-49	Hepatocytes	CCS
4.90487e-53	0.563099	0.598	0.102	7.1871e-49	Hepatocytes	PXMP2
5.55808e-53	1.22742	0.67	0.146	8.14425e-49	Hepatocytes	SLC25A30
6.67986e-53	0.895392	0.674	0.135	9.788e-49	Hepatocytes	FBP1
8.60488e-53	0.802308	0.77	0.197	1.26087e-48	Hepatocytes	EPHX2
9.69107e-53	0.484784	0.588	0.121	1.42003e-48	Hepatocytes	KMO
9.85015e-53	0.771659	0.493	0.051	1.44334e-48	Hepatocytes	OAF
1.12389e-52	1.00114	0.98	0.796	1.64684e-48	Hepatocytes	GBE1
1.1312e-52	0.888506	0.656	0.148	1.65755e-48	Hepatocytes	PANK1
1.66521e-52	0.908474	0.743	0.169	2.44003e-48	Hepatocytes	SGMS2
2.29757e-52	0.799834	0.637	0.099	3.36663e-48	Hepatocytes	DHTKD1
2.74106e-52	1.03615	0.779	0.248	4.01648e-48	Hepatocytes	ST13
2.98273e-52	0.738672	0.46	0.044	4.37059e-48	Hepatocytes	TMPRSS6
3.23225e-52	1.28345	0.863	0.277	4.73622e-48	Hepatocytes	MGLL
3.45796e-52	1.61352	0.994	0.933	5.06695e-48	Hepatocytes	ELOVL6
4.30855e-52	0.93176	0.536	0.069	6.31331e-48	Hepatocytes	PRKCZ
5.031e-52	0.62182	0.606	0.107	7.37192e-48	Hepatocytes	BCO2
5.24262e-52	0.744641	0.698	0.15	7.68202e-48	Hepatocytes	SLC27A2
8.12993e-52	0.426097	0.62	0.166	1.19128e-47	Hepatocytes	RNF13
8.27684e-52	0.500081	0.665	0.166	1.21281e-47	Hepatocytes	CPPED1
9.73351e-52	0.790418	0.579	0.091	1.42625e-47	Hepatocytes	PTPRF
1.04607e-51	0.545634	0.55	0.089	1.5328e-47	Hepatocytes	AGXT2
1.19745e-51	0.588326	0.478	0.064	1.75462e-47	Hepatocytes	MPZL2
1.61994e-51	0.805313	0.756	0.186	2.37369e-47	Hepatocytes	CILK1
1.68848e-51	0.995602	0.817	0.246	2.47413e-47	Hepatocytes	GRAMD1C
3.04389e-51	1.06298	0.923	0.396	4.46021e-47	Hepatocytes	MAP3K13
3.52821e-51	0.578435	0.718	0.196	5.16989e-47	Hepatocytes	HIBCH
3.54103e-51	0.988631	0.807	0.248	5.18867e-47	Hepatocytes	MAT1A
3.93235e-51	0.762729	0.494	0.057	5.76207e-47	Hepatocytes	ITIH3
4.37269e-51	0.931853	0.732	0.16	6.40731e-47	Hepatocytes	ARHGEF37
4.47098e-51	1.0778	0.832	0.299	6.55133e-47	Hepatocytes	BORCS7
6.15901e-51	1.13827	0.883	0.347	9.02479e-47	Hepatocytes	FAM214A
7.319e-51	0.87774	0.843	0.283	1.07245e-46	Hepatocytes	NAT1
8.43494e-51	0.978579	0.812	0.203	1.23597e-46	Hepatocytes	APOC1
9.1854e-51	0.721748	0.638	0.131	1.34594e-46	Hepatocytes	FTCD
1.03625e-50	0.963236	0.753	0.195	1.51842e-46	Hepatocytes	CEACAM1
1.07257e-50	0.665467	0.7	0.187	1.57164e-46	Hepatocytes	ATL3
1.23992e-50	0.678973	0.551	0.1	1.81685e-46	Hepatocytes	MTTP
1.33279e-50	0.643913	0.586	0.093	1.95294e-46	Hepatocytes	PTPN20
1.48609e-50	0.848842	0.698	0.159	2.17756e-46	Hepatocytes	ATG2B
1.51652e-50	0.77206	0.583	0.097	2.22216e-46	Hepatocytes	ASL
1.52707e-50	0.942113	0.753	0.175	2.23762e-46	Hepatocytes	LRIF1
1.55053e-50	0.893147	0.789	0.208	2.27199e-46	Hepatocytes	ACOX2
1.66498e-50	0.912923	0.674	0.156	2.43969e-46	Hepatocytes	ONECUT1
2.43328e-50	0.82888	0.451	0.044	3.56549e-46	Hepatocytes	RORC
2.70842e-50	0.963114	0.793	0.227	3.96865e-46	Hepatocytes	ERRFI1
3.16751e-50	0.998149	0.8	0.229	4.64135e-46	Hepatocytes	ABCC2
5.40189e-50	1.10273	0.923	0.45	7.91539e-46	Hepatocytes	APOB
5.69012e-50	0.724361	0.493	0.055	8.33773e-46	Hepatocytes	SOD1
6.54615e-50	0.785904	0.709	0.178	9.59207e-46	Hepatocytes	HACD3
6.81325e-50	1.04614	0.946	0.551	9.98345e-46	Hepatocytes	EVI5
7.29756e-50	0.8592	0.72	0.17	1.06931e-45	Hepatocytes	SHLD2
8.53092e-50	0.854008	0.809	0.3	1.25004e-45	Hepatocytes	PDE8A
9.20653e-50	0.766323	0.738	0.155	1.34903e-45	Hepatocytes	SEC16B
1.36461e-49	0.627307	0.712	0.192	1.99956e-45	Hepatocytes	SORBS3
1.39268e-49	0.632813	0.439	0.042	2.0407e-45	Hepatocytes	F12
1.49394e-49	1.02384	0.88	0.349	2.18907e-45	Hepatocytes	SLC38A4
1.65426e-49	1.12138	0.694	0.165	2.42398e-45	Hepatocytes	KANK2
1.79953e-49	1.08234	0.923	0.492	2.63685e-45	Hepatocytes	SLC25A21
2.3027e-49	0.758721	0.445	0.04	3.37415e-45	Hepatocytes	UNC13A
2.61502e-49	1.13557	0.954	0.635	3.83179e-45	Hepatocytes	ABCB11
4.20415e-49	0.83689	0.729	0.187	6.16034e-45	Hepatocytes	CFI
4.29063e-49	1.04292	0.818	0.237	6.28706e-45	Hepatocytes	ZFYVE1
4.42954e-49	0.635686	0.599	0.121	6.4906e-45	Hepatocytes	MPC1
5.52276e-49	0.599577	0.515	0.081	8.0925e-45	Hepatocytes	ECI2
5.6152e-49	0.579895	0.502	0.087	8.22795e-45	Hepatocytes	PIGR
6.62726e-49	0.948311	0.496	0.053	9.71093e-45	Hepatocytes	TMOD1
8.07896e-49	0.520244	0.459	0.061	1.18381e-44	Hepatocytes	SULT1B1
8.12075e-49	0.978565	0.633	0.122	1.18993e-44	Hepatocytes	ABAT
8.30901e-49	0.642318	0.44	0.056	1.21752e-44	Hepatocytes	PPP1R3B
8.61191e-49	0.640671	0.667	0.16	1.2619e-44	Hepatocytes	DIPK1A
8.62464e-49	0.717634	0.814	0.259	1.26377e-44	Hepatocytes	ILRUN
8.7015e-49	0.781792	0.45	0.042	1.27503e-44	Hepatocytes	ALDH4A1
1.14788e-48	0.729334	0.703	0.165	1.68199e-44	Hepatocytes	PPFIBP2
1.22303e-48	0.885403	0.709	0.14	1.79211e-44	Hepatocytes	BCAR3
1.34968e-48	0.940743	0.77	0.202	1.97768e-44	Hepatocytes	TLE1
1.38939e-48	0.887367	0.74	0.158	2.03587e-44	Hepatocytes	FETUB
1.81834e-48	0.752899	0.644	0.123	2.66442e-44	Hepatocytes	SLC10A1
2.37323e-48	0.87878	0.774	0.197	3.47749e-44	Hepatocytes	MAP7
2.44176e-48	0.557273	0.513	0.087	3.57792e-44	Hepatocytes	MSRB2
2.53444e-48	0.717105	0.69	0.179	3.71371e-44	Hepatocytes	SH3PXD2A
2.73039e-48	0.636379	0.584	0.108	4.00085e-44	Hepatocytes	RASSF6
2.93745e-48	0.943498	0.891	0.373	4.30425e-44	Hepatocytes	LONP2
3.48362e-48	0.977303	0.912	0.382	5.10455e-44	Hepatocytes	MSRA
3.85918e-48	0.674586	0.612	0.131	5.65486e-44	Hepatocytes	PKP2
4.46268e-48	1.14436	0.911	0.336	6.53917e-44	Hepatocytes	NAV2
5.96278e-48	0.685704	0.662	0.138	8.73726e-44	Hepatocytes	KLKB1
6.28793e-48	0.698272	0.398	0.041	9.21371e-44	Hepatocytes	LDLR
6.40873e-48	0.736789	0.642	0.124	9.39071e-44	Hepatocytes	KANK1
6.71585e-48	0.732415	0.747	0.225	9.84074e-44	Hepatocytes	PRKAA2
6.93295e-48	0.779912	0.745	0.194	1.01589e-43	Hepatocytes	GNE
8.28852e-48	0.758133	0.775	0.226	1.21452e-43	Hepatocytes	BCKDHB
1.08847e-47	0.652902	0.42	0.042	1.59494e-43	Hepatocytes	ALDH1L1
1.16198e-47	0.768411	0.458	0.042	1.70264e-43	Hepatocytes	LSR
1.2582e-47	0.659713	0.506	0.07	1.84365e-43	Hepatocytes	TMEM63B
1.39454e-47	0.851762	0.431	0.044	2.04342e-43	Hepatocytes	NR0B2
1.4515e-47	0.653528	0.48	0.057	2.12689e-43	Hepatocytes	TRPV1
1.57105e-47	0.838762	0.593	0.088	2.30206e-43	Hepatocytes	SREBF1
1.7636e-47	0.579096	0.662	0.146	2.58421e-43	Hepatocytes	PON1
2.63653e-47	0.594113	0.492	0.087	3.8633e-43	Hepatocytes	SLC25A51
2.70325e-47	0.669171	0.522	0.079	3.96107e-43	Hepatocytes	THEM4
3.5505e-47	0.915004	0.899	0.343	5.20255e-43	Hepatocytes	GPR39
3.94889e-47	1.19917	0.799	0.236	5.7863e-43	Hepatocytes	ENPP2
4.15032e-47	0.918394	0.857	0.288	6.08146e-43	Hepatocytes	A1CF
5.86523e-47	1.07506	0.891	0.446	8.59433e-43	Hepatocytes	F11
7.37156e-47	0.949901	0.939	0.502	1.08015e-42	Hepatocytes	FGGY
7.84573e-47	0.625575	0.49	0.058	1.14964e-42	Hepatocytes	SERPINF2
9.46915e-47	0.996726	0.908	0.366	1.38751e-42	Hepatocytes	KYNU
1.09918e-46	0.720232	0.698	0.173	1.61062e-42	Hepatocytes	OSGEPL1
1.17068e-46	0.814061	0.671	0.147	1.7154e-42	Hepatocytes	OCLN
1.31473e-46	0.640935	0.501	0.062	1.92648e-42	Hepatocytes	GCDH
1.42391e-46	0.540451	0.524	0.095	2.08645e-42	Hepatocytes	PGM1
1.53939e-46	0.629152	0.361	0.026	2.25567e-42	Hepatocytes	SEMA4G
1.72796e-46	1.07585	0.902	0.381	2.53197e-42	Hepatocytes	ACAD11
1.86831e-46	0.616802	0.662	0.183	2.73763e-42	Hepatocytes	CREM
1.97273e-46	1.09037	0.822	0.326	2.89064e-42	Hepatocytes	CFH
2.37833e-46	0.625268	0.583	0.105	3.48497e-42	Hepatocytes	CNDP1
2.77715e-46	0.81425	0.539	0.094	4.06935e-42	Hepatocytes	HSD11B1
3.45989e-46	0.686345	0.391	0.031	5.06977e-42	Hepatocytes	NRBP2
3.58543e-46	0.55171	0.547	0.101	5.25373e-42	Hepatocytes	NAPEPLD
3.92263e-46	0.796971	0.531	0.065	5.74784e-42	Hepatocytes	VWCE
5.07214e-46	0.89454	0.643	0.11	7.43221e-42	Hepatocytes	IGSF11
5.14321e-46	0.761086	0.841	0.31	7.53635e-42	Hepatocytes	SEC31A
5.86544e-46	0.460456	0.559	0.1	8.59463e-42	Hepatocytes	F2
5.96215e-46	0.522014	0.537	0.103	8.73635e-42	Hepatocytes	RIDA
7.29369e-46	0.577612	0.645	0.144	1.06874e-41	Hepatocytes	HNF4G
7.55274e-46	1.23656	0.776	0.264	1.1067e-41	Hepatocytes	PKLR
9.85487e-46	0.736595	0.602	0.117	1.44403e-41	Hepatocytes	KYAT1
1.0941e-45	1.00015	0.788	0.21	1.60319e-41	Hepatocytes	F5
1.13742e-45	0.657737	0.727	0.198	1.66666e-41	Hepatocytes	ACO1
1.19451e-45	0.571884	0.511	0.09	1.75032e-41	Hepatocytes	IMPA1
1.38342e-45	0.820805	0.446	0.028	2.02712e-41	Hepatocytes	PLXNA3
1.51879e-45	0.683561	0.752	0.225	2.22549e-41	Hepatocytes	INSR
1.52861e-45	0.622617	0.641	0.162	2.23987e-41	Hepatocytes	ASPH
1.5743e-45	0.733477	0.459	0.044	2.30683e-41	Hepatocytes	HSD17B2
1.61121e-45	0.836725	0.739	0.195	2.3609e-41	Hepatocytes	C9
1.62276e-45	1.19553	0.881	0.305	2.37783e-41	Hepatocytes	ANKRD27
1.62754e-45	0.752429	0.65	0.148	2.38484e-41	Hepatocytes	EXTL2
1.7264e-45	0.863313	0.878	0.336	2.5297e-41	Hepatocytes	ACBD5
2.48516e-45	0.716398	0.854	0.348	3.6415e-41	Hepatocytes	CDC14B
2.81617e-45	0.981536	0.952	0.536	4.12653e-41	Hepatocytes	IQGAP2
2.88284e-45	0.628709	0.691	0.175	4.22423e-41	Hepatocytes	VKORC1L1
3.6028e-45	0.490464	0.757	0.27	5.27918e-41	Hepatocytes	CUL4A
3.84838e-45	0.596288	0.436	0.059	5.63903e-41	Hepatocytes	ANGPTL8
3.91711e-45	0.611778	0.741	0.19	5.73975e-41	Hepatocytes	PATJ
3.96214e-45	0.600649	0.558	0.109	5.80572e-41	Hepatocytes	GCH1
5.40608e-45	0.568995	0.528	0.081	7.92153e-41	Hepatocytes	SERPING1
5.46604e-45	0.719266	0.484	0.055	8.00939e-41	Hepatocytes	GPD1
5.60412e-45	0.957296	0.916	0.403	8.21172e-41	Hepatocytes	KIF16B
5.78682e-45	0.816564	0.568	0.118	8.47943e-41	Hepatocytes	SLC16A2
6.1334e-45	0.781753	0.761	0.174	8.98728e-41	Hepatocytes	SLC17A2
6.17952e-45	0.768868	0.74	0.22	9.05485e-41	Hepatocytes	SQSTM1
7.22874e-45	0.552687	0.488	0.07	1.05923e-40	Hepatocytes	SHPK
8.72273e-45	0.686613	0.783	0.244	1.27814e-40	Hepatocytes	SPIDR
9.19881e-45	0.598839	0.412	0.042	1.3479e-40	Hepatocytes	SLC37A4
9.39768e-45	0.492379	0.514	0.109	1.37704e-40	Hepatocytes	EDC3
1.06755e-44	0.459859	0.441	0.059	1.56428e-40	Hepatocytes	THNSL2
1.08564e-44	0.866172	0.453	0.04	1.59079e-40	Hepatocytes	RAB20
1.08952e-44	0.559252	0.471	0.067	1.59647e-40	Hepatocytes	HPD
1.23683e-44	0.319244	0.381	0.072	1.81232e-40	Hepatocytes	CREG1
1.3885e-44	0.809631	0.651	0.142	2.03457e-40	Hepatocytes	IDO2
1.42028e-44	0.833823	0.857	0.317	2.08114e-40	Hepatocytes	PCCA
1.43519e-44	0.562903	0.586	0.124	2.10298e-40	Hepatocytes	NAA60
1.56326e-44	0.559499	0.535	0.091	2.29065e-40	Hepatocytes	MMUT
1.58463e-44	0.829135	0.833	0.318	2.32196e-40	Hepatocytes	HSD17B11
1.82532e-44	0.681541	0.552	0.124	2.67464e-40	Hepatocytes	LPCAT3
2.0878e-44	0.71841	0.814	0.308	3.05925e-40	Hepatocytes	SYN3
2.1209e-44	1.08016	0.744	0.18	3.10775e-40	Hepatocytes	PARP12
2.23316e-44	0.649086	0.718	0.172	3.27225e-40	Hepatocytes	TRAK1
2.72049e-44	0.751275	0.654	0.14	3.98633e-40	Hepatocytes	SRR
2.81505e-44	0.552587	0.447	0.067	4.1249e-40	Hepatocytes	PINK1
4.48525e-44	0.87286	0.735	0.179	6.57224e-40	Hepatocytes	HMGCS2
4.50875e-44	0.582704	0.791	0.267	6.60667e-40	Hepatocytes	FGD4
5.06315e-44	0.852861	0.708	0.184	7.41903e-40	Hepatocytes	AASS
5.15115e-44	0.868777	0.661	0.178	7.54798e-40	Hepatocytes	ARRDC3
5.17037e-44	0.774273	0.681	0.134	7.57615e-40	Hepatocytes	NGEF
5.50342e-44	0.482456	0.565	0.123	8.06416e-40	Hepatocytes	PPA2
5.84515e-44	0.658964	0.714	0.218	8.56489e-40	Hepatocytes	INSIG2
5.93e-44	0.876966	0.684	0.181	8.68922e-40	Hepatocytes	CDH1
6.53177e-44	0.466686	0.653	0.169	9.57101e-40	Hepatocytes	DGKD
6.56056e-44	0.553277	0.479	0.079	9.61319e-40	Hepatocytes	BRD3
7.41453e-44	1.0928	0.564	0.145	1.08645e-39	Hepatocytes	ABHD5
7.61402e-44	0.720919	0.788	0.239	1.11568e-39	Hepatocytes	TTC39B
7.87591e-44	0.722241	0.577	0.112	1.15406e-39	Hepatocytes	ADTRP
8.47721e-44	1.33318	0.882	0.328	1.24217e-39	Hepatocytes	GCNT2
9.00273e-44	0.735752	0.481	0.079	1.31917e-39	Hepatocytes	ADRA1A
9.07806e-44	0.51215	0.469	0.08	1.33021e-39	Hepatocytes	ABCA9
9.55568e-44	0.445447	0.402	0.058	1.40019e-39	Hepatocytes	CPN1
1.02208e-43	1.01694	0.916	0.388	1.49766e-39	Hepatocytes	GRB14
1.07219e-43	0.807844	0.758	0.219	1.57108e-39	Hepatocytes	DHRS3
1.11074e-43	0.421007	0.49	0.101	1.62756e-39	Hepatocytes	ELL
1.11633e-43	0.574907	0.572	0.111	1.63575e-39	Hepatocytes	MCCC1
1.15013e-43	0.892728	0.697	0.149	1.68528e-39	Hepatocytes	SLC15A5
1.15854e-43	0.57869	0.505	0.075	1.69762e-39	Hepatocytes	STAT2
1.2078e-43	0.735248	0.788	0.223	1.76978e-39	Hepatocytes	TAOK3
1.34631e-43	0.797271	0.494	0.073	1.97275e-39	Hepatocytes	BDH1
1.3847e-43	0.789032	0.786	0.241	2.029e-39	Hepatocytes	IBTK
1.40439e-43	0.743241	0.49	0.07	2.05786e-39	Hepatocytes	DDC
1.81906e-43	0.845284	0.808	0.276	2.66548e-39	Hepatocytes	MAOB
1.83895e-43	0.539621	0.461	0.061	2.69461e-39	Hepatocytes	NDRG2
1.91545e-43	0.37126	0.644	0.19	2.8067e-39	Hepatocytes	USO1
2.28501e-43	0.557126	0.409	0.053	3.34823e-39	Hepatocytes	ULK1
2.36116e-43	0.588576	0.523	0.094	3.45981e-39	Hepatocytes	JADE1
2.73157e-43	0.818022	0.801	0.224	4.00257e-39	Hepatocytes	PALS2
2.79819e-43	0.848204	0.705	0.195	4.10019e-39	Hepatocytes	BAIAP2L1
2.87714e-43	0.795966	0.527	0.087	4.21587e-39	Hepatocytes	PEMT
2.88316e-43	0.916421	0.79	0.222	4.2247e-39	Hepatocytes	HGD
3.03245e-43	0.440605	0.6	0.157	4.44346e-39	Hepatocytes	KLHL15
3.3142e-43	0.669927	0.533	0.086	4.8563e-39	Hepatocytes	ALDH2
3.56195e-43	0.654254	0.472	0.056	5.21932e-39	Hepatocytes	GPLD1
3.76125e-43	0.589574	0.751	0.231	5.51136e-39	Hepatocytes	DTNBP1
4.02355e-43	0.729627	0.51	0.072	5.89571e-39	Hepatocytes	PCBD2
4.65405e-43	0.604963	0.416	0.038	6.81957e-39	Hepatocytes	ASGR1
5.15369e-43	0.572566	0.647	0.134	7.55171e-39	Hepatocytes	ALDH6A1
5.50275e-43	0.835826	0.981	0.829	8.06318e-39	Hepatocytes	GHR
6.02637e-43	0.553941	0.5	0.082	8.83043e-39	Hepatocytes	ACSM1
6.71582e-43	0.801607	0.44	0.037	9.84068e-39	Hepatocytes	COQ8A
7.02822e-43	0.79726	0.704	0.198	1.02985e-38	Hepatocytes	RNF144B
9.0083e-43	0.87607	0.853	0.306	1.31999e-38	Hepatocytes	SEC24A
9.27646e-43	0.600401	0.7	0.206	1.35928e-38	Hepatocytes	PRPF4B
1.01859e-42	0.883032	0.824	0.253	1.49254e-38	Hepatocytes	SYNJ2
1.12294e-42	0.614874	0.511	0.089	1.64544e-38	Hepatocytes	SLC22A23
1.33297e-42	0.684107	0.556	0.098	1.95321e-38	Hepatocytes	STARD5
1.41466e-42	0.745036	0.411	0.041	2.07291e-38	Hepatocytes	KLB
1.46246e-42	0.541653	0.591	0.136	2.14294e-38	Hepatocytes	N4BP2
1.74164e-42	0.71388	0.598	0.12	2.55203e-38	Hepatocytes	SAR1B
1.87148e-42	0.585145	0.681	0.174	2.74228e-38	Hepatocytes	AIG1
2.15296e-42	0.600893	0.363	0.028	3.15474e-38	Hepatocytes	URAD
2.16411e-42	0.695793	0.404	0.045	3.17107e-38	Hepatocytes	NACC2
2.51585e-42	0.806497	0.857	0.342	3.68647e-38	Hepatocytes	LIN7A
2.53458e-42	0.627169	0.686	0.145	3.71391e-38	Hepatocytes	MYO5B
2.71498e-42	0.565878	0.527	0.087	3.97825e-38	Hepatocytes	RCL1
2.86189e-42	0.675323	0.471	0.051	4.19353e-38	Hepatocytes	NR1I3
2.87884e-42	0.652403	0.77	0.203	4.21837e-38	Hepatocytes	APOH
2.88979e-42	0.432982	0.578	0.149	4.23441e-38	Hepatocytes	FAF2
2.90256e-42	0.639192	0.816	0.253	4.25313e-38	Hepatocytes	DAPK1
3.19304e-42	0.554628	0.483	0.082	4.67877e-38	Hepatocytes	LRIG3
4.29161e-42	0.589976	0.482	0.083	6.28849e-38	Hepatocytes	SCLY
4.77827e-42	0.815495	0.871	0.344	7.00161e-38	Hepatocytes	TTPA
4.78357e-42	0.536381	0.68	0.193	7.00937e-38	Hepatocytes	LAMP2
4.81011e-42	0.56101	0.558	0.102	7.04825e-38	Hepatocytes	ALDH3A2
5.29951e-42	0.707023	0.732	0.192	7.76537e-38	Hepatocytes	RALGPS2
5.32935e-42	0.281074	0.552	0.162	7.8091e-38	Hepatocytes	KLHL24
1.12322e-41	0.968537	0.883	0.303	1.64586e-37	Hepatocytes	ALDH8A1
1.13085e-41	0.602307	0.498	0.099	1.65704e-37	Hepatocytes	EHHADH
1.13872e-41	0.710267	0.592	0.106	1.66857e-37	Hepatocytes	PFKFB1
1.20784e-41	0.799928	0.819	0.307	1.76985e-37	Hepatocytes	SOS1
1.21029e-41	1.09674	0.915	0.432	1.77344e-37	Hepatocytes	SCP2
1.57712e-41	0.777163	0.815	0.257	2.31096e-37	Hepatocytes	HSD17B4
1.63773e-41	0.6726	0.493	0.089	2.39977e-37	Hepatocytes	RNF152
1.65429e-41	0.592416	0.619	0.129	2.42403e-37	Hepatocytes	AK2
1.81616e-41	1.08374	0.481	0.044	2.66122e-37	Hepatocytes	RTN4RL1
1.98171e-41	0.522019	0.394	0.053	2.9038e-37	Hepatocytes	SLC6A13
2.18191e-41	0.661448	0.979	0.816	3.19716e-37	Hepatocytes	KLF12
2.2236e-41	0.896883	0.591	0.153	3.25824e-37	Hepatocytes	GLDC
2.35587e-41	0.568318	0.64	0.159	3.45205e-37	Hepatocytes	CGNL1
2.88599e-41	0.481274	0.65	0.169	4.22884e-37	Hepatocytes	SNX14
2.98285e-41	0.841312	0.906	0.403	4.37077e-37	Hepatocytes	VWA8
3.56878e-41	0.672067	0.526	0.102	5.22933e-37	Hepatocytes	KMT5A
3.81606e-41	0.581033	0.437	0.066	5.59167e-37	Hepatocytes	PROSER2
3.84626e-41	0.461224	0.482	0.083	5.63592e-37	Hepatocytes	TFRC
4.02132e-41	0.594378	0.351	0.028	5.89244e-37	Hepatocytes	CHDH
4.15857e-41	0.511754	0.614	0.144	6.09355e-37	Hepatocytes	TAPT1
4.57091e-41	0.414469	0.429	0.075	6.69775e-37	Hepatocytes	MOCS2
5.27062e-41	0.561993	0.645	0.156	7.72304e-37	Hepatocytes	USF3
6.02838e-41	0.757731	0.971	0.758	8.83338e-37	Hepatocytes	FHIT
6.06884e-41	0.588995	0.38	0.033	8.89267e-37	Hepatocytes	AZGP1
7.94343e-41	1.15137	0.705	0.211	1.16395e-36	Hepatocytes	DLGAP1
8.76674e-41	0.387608	0.639	0.178	1.28459e-36	Hepatocytes	DOCK5
9.03262e-41	0.595905	0.454	0.083	1.32355e-36	Hepatocytes	AGFG2
9.51946e-41	0.630921	0.403	0.052	1.39489e-36	Hepatocytes	FOXP4
9.86674e-41	0.721779	0.84	0.3	1.44577e-36	Hepatocytes	GYS2
1.04326e-40	0.683739	0.631	0.157	1.52869e-36	Hepatocytes	IDH1
1.04992e-40	0.584123	0.472	0.074	1.53844e-36	Hepatocytes	DUSP22
1.06709e-40	0.631772	0.725	0.211	1.56361e-36	Hepatocytes	OTC
1.27087e-40	0.867533	0.937	0.552	1.8622e-36	Hepatocytes	BACH2
1.33695e-40	0.571301	0.407	0.057	1.95903e-36	Hepatocytes	AMDHD1
1.35788e-40	0.602898	0.499	0.075	1.98971e-36	Hepatocytes	CLHC1
1.4025e-40	0.524658	0.73	0.242	2.05508e-36	Hepatocytes	GOLGA4
1.43812e-40	0.600648	0.807	0.266	2.10728e-36	Hepatocytes	NECTIN3
1.68769e-40	0.912068	0.534	0.12	2.47298e-36	Hepatocytes	ALAS1
1.74309e-40	1.04934	0.842	0.281	2.55414e-36	Hepatocytes	ABTB2
1.8105e-40	0.511967	0.561	0.115	2.65293e-36	Hepatocytes	CEP152
2.025e-40	0.569456	0.761	0.245	2.96723e-36	Hepatocytes	NUDT3
2.23637e-40	0.428153	0.711	0.236	3.27695e-36	Hepatocytes	PHACTR4
2.3594e-40	0.424342	0.623	0.181	3.45722e-36	Hepatocytes	CCNL1
2.36814e-40	0.786833	0.78	0.253	3.47004e-36	Hepatocytes	GK
3.28776e-40	0.456717	0.487	0.11	4.81755e-36	Hepatocytes	EIF4G1
3.77743e-40	0.665122	0.484	0.067	5.53508e-36	Hepatocytes	SLC44A3
4.76732e-40	0.436306	0.381	0.061	6.98556e-36	Hepatocytes	SIDT2
5.41529e-40	1.05417	0.875	0.381	7.93502e-36	Hepatocytes	UPP2
5.48694e-40	0.69154	0.445	0.045	8.04002e-36	Hepatocytes	ETNK2
5.66458e-40	0.640852	0.358	0.036	8.30031e-36	Hepatocytes	ASS1
6.21998e-40	0.81543	0.596	0.136	9.11413e-36	Hepatocytes	PHYH
6.23977e-40	0.727964	0.726	0.189	9.14314e-36	Hepatocytes	MAFG
6.36109e-40	0.722311	0.892	0.422	9.3209e-36	Hepatocytes	DENND5B
7.08038e-40	0.633612	0.503	0.096	1.03749e-35	Hepatocytes	DESI1
7.7675e-40	0.93034	0.712	0.212	1.13817e-35	Hepatocytes	PAPSS2
7.81694e-40	0.507957	0.382	0.055	1.14542e-35	Hepatocytes	ARF5
8.92219e-40	0.432403	0.374	0.059	1.30737e-35	Hepatocytes	TOM1L1
9.18502e-40	0.847991	0.884	0.339	1.34588e-35	Hepatocytes	PLCE1
1.01528e-39	0.584117	0.362	0.035	1.48769e-35	Hepatocytes	ECHDC2
1.03561e-39	0.617545	0.485	0.063	1.51748e-35	Hepatocytes	SFXN1
1.08046e-39	0.476172	0.433	0.07	1.58319e-35	Hepatocytes	MMAA
1.1728e-39	0.424651	0.434	0.073	1.71851e-35	Hepatocytes	HEBP1
1.19261e-39	0.523046	0.407	0.057	1.74753e-35	Hepatocytes	SEC61A2
1.27138e-39	1.09393	0.875	0.401	1.86295e-35	Hepatocytes	ADIPOR2
1.36358e-39	0.518606	0.777	0.263	1.99805e-35	Hepatocytes	CLK4
1.38202e-39	0.506098	0.427	0.061	2.02508e-35	Hepatocytes	PPP1R3C
1.43191e-39	0.600506	0.603	0.142	2.09817e-35	Hepatocytes	GOLM2
1.54988e-39	0.724057	0.795	0.233	2.27104e-35	Hepatocytes	SLC1A1
1.56613e-39	0.339137	0.728	0.265	2.29484e-35	Hepatocytes	FOXJ3
2.16231e-39	0.509917	0.48	0.082	3.16844e-35	Hepatocytes	UNC93B1
2.56815e-39	0.535167	0.561	0.115	3.7631e-35	Hepatocytes	PHYKPL
3.14362e-39	0.318906	0.427	0.073	4.60635e-35	Hepatocytes	XKR9
3.16354e-39	0.946772	0.798	0.293	4.63554e-35	Hepatocytes	ADGRG2
3.49162e-39	0.59136	0.566	0.119	5.11627e-35	Hepatocytes	HACD2
3.6082e-39	0.616044	0.487	0.068	5.2871e-35	Hepatocytes	SEC14L2
3.85521e-39	0.500067	0.537	0.117	5.64904e-35	Hepatocytes	FAM120B
3.96968e-39	0.422547	0.471	0.093	5.81677e-35	Hepatocytes	FARP2
3.9916e-39	0.675137	0.451	0.062	5.84889e-35	Hepatocytes	SLC27A5
4.49425e-39	0.657351	0.49	0.081	6.58542e-35	Hepatocytes	NT5E
4.58739e-39	0.535233	0.387	0.037	6.7219e-35	Hepatocytes	KHK
4.77124e-39	0.640781	0.727	0.183	6.9913e-35	Hepatocytes	ITIH2
5.07118e-39	0.419545	0.679	0.183	7.4308e-35	Hepatocytes	UBQLN1
5.41534e-39	0.573884	0.513	0.098	7.9351e-35	Hepatocytes	HADH
5.66064e-39	0.661657	0.63	0.144	8.29453e-35	Hepatocytes	RAD54L2
6.11402e-39	0.64154	0.458	0.126	8.95887e-35	Hepatocytes	FGB
7.7253e-39	0.646606	0.6	0.145	1.13199e-34	Hepatocytes	FYB2
9.15779e-39	0.481746	0.423	0.052	1.34189e-34	Hepatocytes	SHMT1
9.25914e-39	0.50963	0.358	0.037	1.35674e-34	Hepatocytes	SLC25A44
1.036e-38	0.874545	0.833	0.323	1.51806e-34	Hepatocytes	DNAAF9
1.1046e-38	0.705316	0.473	0.073	1.61857e-34	Hepatocytes	EPS8L2
1.18527e-38	0.347858	0.419	0.092	1.73677e-34	Hepatocytes	RLIM
1.24027e-38	0.306366	0.564	0.162	1.81737e-34	Hepatocytes	DCAF8
1.25287e-38	0.505681	0.49	0.098	1.83582e-34	Hepatocytes	LIMS2
1.30951e-38	0.668813	0.719	0.197	1.91882e-34	Hepatocytes	ALS2
1.40227e-38	0.778597	0.669	0.173	2.05474e-34	Hepatocytes	SLC16A12
1.4083e-38	0.717175	0.381	0.039	2.06358e-34	Hepatocytes	SLC16A5
1.42793e-38	0.580552	0.681	0.18	2.09234e-34	Hepatocytes	CLPX
1.50396e-38	0.518845	0.735	0.237	2.20376e-34	Hepatocytes	NBR1
1.57394e-38	0.772525	0.349	0.025	2.3063e-34	Hepatocytes	GCK
1.72238e-38	0.867989	0.908	0.441	2.52381e-34	Hepatocytes	PDE3B
1.85678e-38	0.456642	0.756	0.265	2.72074e-34	Hepatocytes	NBAS
1.8957e-38	0.695766	0.413	0.069	2.77777e-34	Hepatocytes	ATP8B4
2.01325e-38	0.520175	0.348	0.031	2.95002e-34	Hepatocytes	PRODH
2.11583e-38	0.860273	0.859	0.292	3.10033e-34	Hepatocytes	GAS2
2.27992e-38	0.540459	0.388	0.037	3.34077e-34	Hepatocytes	TMEM25
2.47839e-38	0.490293	0.424	0.064	3.63158e-34	Hepatocytes	CFB
2.50232e-38	0.846853	0.825	0.282	3.66665e-34	Hepatocytes	NADK2
2.55265e-38	0.351703	0.503	0.12	3.7404e-34	Hepatocytes	MIA3
2.78371e-38	0.614174	0.713	0.2	4.07897e-34	Hepatocytes	FMO1
2.83871e-38	0.486311	0.477	0.092	4.15956e-34	Hepatocytes	HSDL2
2.9137e-38	0.599935	0.782	0.265	4.26945e-34	Hepatocytes	EPB41L5
3.00344e-38	0.709957	0.876	0.42	4.40095e-34	Hepatocytes	ATRN
3.15337e-38	0.457688	0.446	0.08	4.62063e-34	Hepatocytes	ETFDH
3.16072e-38	0.766632	0.624	0.128	4.6314e-34	Hepatocytes	PDE10A
4.28001e-38	0.521897	0.424	0.065	6.27149e-34	Hepatocytes	PTGR2
4.41548e-38	0.718757	0.817	0.305	6.47001e-34	Hepatocytes	GPRIN3
5.01093e-38	0.460622	0.509	0.109	7.34251e-34	Hepatocytes	MTCH2
6.32585e-38	0.539161	0.443	0.063	9.26927e-34	Hepatocytes	LARP1B
6.36967e-38	0.445998	0.377	0.056	9.33348e-34	Hepatocytes	BMF
6.97699e-38	0.43371	0.446	0.08	1.02234e-33	Hepatocytes	RBCK1
7.41941e-38	0.883025	0.773	0.253	1.08717e-33	Hepatocytes	FMO5
8.06902e-38	0.752123	0.675	0.174	1.18235e-33	Hepatocytes	SPAG16
8.11725e-38	0.453397	0.747	0.264	1.18942e-33	Hepatocytes	NPEPPS
8.25592e-38	0.683997	0.582	0.124	1.20974e-33	Hepatocytes	FAM13A
8.46867e-38	0.741057	0.864	0.298	1.24091e-33	Hepatocytes	PPM1H
9.07514e-38	0.983846	0.836	0.268	1.32978e-33	Hepatocytes	PPARA
1.03892e-37	0.356936	0.392	0.071	1.52232e-33	Hepatocytes	MOV10
1.39411e-37	0.603995	0.748	0.228	2.04279e-33	Hepatocytes	UBE4A
1.5212e-37	0.810577	0.916	0.49	2.22902e-33	Hepatocytes	CHD9
1.66741e-37	0.57045	0.759	0.257	2.44326e-33	Hepatocytes	CCDC141
1.82754e-37	0.415252	0.706	0.237	2.67789e-33	Hepatocytes	UBE3C
1.84096e-37	0.505525	0.472	0.081	2.69756e-33	Hepatocytes	NIT2
2.01241e-37	0.615944	0.769	0.254	2.94878e-33	Hepatocytes	ZER1
2.04038e-37	0.588856	0.426	0.068	2.98977e-33	Hepatocytes	UROC1
2.06033e-37	0.842769	0.937	0.555	3.019e-33	Hepatocytes	IMMP2L
2.10163e-37	0.800174	0.9	0.424	3.07952e-33	Hepatocytes	SFMBT2
2.19217e-37	0.431094	0.364	0.062	3.21219e-33	Hepatocytes	HHEX
2.22366e-37	1.00912	0.637	0.195	3.25832e-33	Hepatocytes	ACOT12
2.29252e-37	0.750453	0.801	0.256	3.35923e-33	Hepatocytes	KCNN2
2.33609e-37	0.582427	0.676	0.183	3.42307e-33	Hepatocytes	SIL1
2.43873e-37	0.461432	0.596	0.128	3.57347e-33	Hepatocytes	SEPSECS
2.79387e-37	0.616673	0.495	0.066	4.09386e-33	Hepatocytes	C8B
2.87715e-37	0.642873	0.992	0.914	4.21589e-33	Hepatocytes	ALB
2.98855e-37	0.553812	0.692	0.236	4.37913e-33	Hepatocytes	ABCC3
3.01622e-37	0.423321	0.41	0.066	4.41967e-33	Hepatocytes	PCCB
3.64303e-37	0.353328	0.526	0.12	5.33813e-33	Hepatocytes	TGDS
3.67638e-37	0.39627	0.339	0.046	5.387e-33	Hepatocytes	GSS
5.50566e-37	0.568346	0.441	0.101	8.06744e-33	Hepatocytes	FGA
5.75007e-37	0.849014	0.847	0.294	8.42557e-33	Hepatocytes	NR6A1
6.53745e-37	0.534664	0.337	0.047	9.57933e-33	Hepatocytes	PALM
7.51095e-37	0.668519	0.7	0.173	1.10058e-32	Hepatocytes	MGST1
8.10018e-37	0.539343	0.608	0.168	1.18692e-32	Hepatocytes	P2RX4
8.48166e-37	0.510469	0.542	0.104	1.24282e-32	Hepatocytes	NADK
8.91314e-37	0.496421	0.464	0.083	1.30604e-32	Hepatocytes	GOT2
8.97848e-37	0.37074	0.461	0.099	1.31562e-32	Hepatocytes	PHAF1
1.03952e-36	0.430703	0.501	0.105	1.52321e-32	Hepatocytes	RBKS
1.06377e-36	0.889409	0.88	0.385	1.55875e-32	Hepatocytes	TAT
1.12281e-36	0.561068	0.388	0.067	1.64525e-32	Hepatocytes	HAO2
1.24343e-36	0.548413	0.362	0.039	1.822e-32	Hepatocytes	TKFC
1.39131e-36	0.696153	0.673	0.188	2.03868e-32	Hepatocytes	ZNRF3
1.44052e-36	0.478809	0.585	0.157	2.1108e-32	Hepatocytes	ZBED6
1.54434e-36	0.51628	0.482	0.087	2.26292e-32	Hepatocytes	TOB1
1.58904e-36	0.452217	0.493	0.117	2.32842e-32	Hepatocytes	ADGRA3
1.72727e-36	0.606456	0.739	0.224	2.53097e-32	Hepatocytes	ABCD3
2.20692e-36	0.416138	0.409	0.079	3.23381e-32	Hepatocytes	FDX1
2.2878e-36	0.457461	0.668	0.192	3.35231e-32	Hepatocytes	DGCR2
2.5314e-36	0.367857	0.361	0.046	3.70927e-32	Hepatocytes	NR1H3
2.58374e-36	0.555163	0.429	0.059	3.78595e-32	Hepatocytes	MOCS1
2.72676e-36	0.632069	0.349	0.035	3.99553e-32	Hepatocytes	ADORA1
2.72995e-36	0.599981	0.743	0.226	4.00019e-32	Hepatocytes	GKAP1
2.8039e-36	1.05398	0.902	0.5	4.10856e-32	Hepatocytes	ABCC5
3.48564e-36	0.537926	0.314	0.027	5.10751e-32	Hepatocytes	SLC30A10
3.49134e-36	1.16419	0.979	0.805	5.11586e-32	Hepatocytes	ACACA
4.61733e-36	0.751152	0.918	0.503	6.76578e-32	Hepatocytes	GC
4.6422e-36	0.520957	0.477	0.1	6.80221e-32	Hepatocytes	IRAK2
4.93709e-36	0.435193	0.419	0.072	7.23432e-32	Hepatocytes	RBM15
6.90553e-36	0.636748	0.511	0.107	1.01187e-31	Hepatocytes	TDO2
6.98123e-36	0.55192	0.369	0.043	1.02296e-31	Hepatocytes	SDSL
7.41165e-36	0.498429	0.65	0.19	1.08603e-31	Hepatocytes	RB1CC1
7.55852e-36	0.753707	0.356	0.027	1.10755e-31	Hepatocytes	BMP7
9.45609e-36	0.458157	0.51	0.109	1.3856e-31	Hepatocytes	ATG14
9.46822e-36	0.566244	0.731	0.217	1.38738e-31	Hepatocytes	CRYZL1
1.0378e-35	0.710335	0.677	0.178	1.52069e-31	Hepatocytes	MME
1.1005e-35	0.4951	0.37	0.056	1.61256e-31	Hepatocytes	SLC19A2
1.19527e-35	0.584554	0.563	0.112	1.75143e-31	Hepatocytes	CDO1
1.21875e-35	0.348254	0.446	0.094	1.78583e-31	Hepatocytes	DECR1
1.29463e-35	0.534458	0.583	0.128	1.89703e-31	Hepatocytes	FBXO3
1.29712e-35	0.430303	0.74	0.274	1.90067e-31	Hepatocytes	ARHGAP5
1.4594e-35	0.334664	0.437	0.091	2.13846e-31	Hepatocytes	ABHD18
1.50493e-35	0.439113	0.359	0.044	2.20518e-31	Hepatocytes	PPP4R4
1.55466e-35	0.896018	0.891	0.438	2.27804e-31	Hepatocytes	CAT
1.71034e-35	0.83271	0.874	0.326	2.50616e-31	Hepatocytes	PRKAG2
1.79431e-35	0.580272	0.672	0.213	2.6292e-31	Hepatocytes	GPC4
2.03896e-35	0.557614	0.316	0.024	2.98769e-31	Hepatocytes	ADGRL1
2.0981e-35	0.440428	0.779	0.309	3.07434e-31	Hepatocytes	R3HDM2
2.11959e-35	0.540449	0.4	0.069	3.10583e-31	Hepatocytes	ANKUB1
2.5996e-35	0.394917	0.669	0.194	3.8092e-31	Hepatocytes	SPG11
2.60333e-35	0.568519	0.363	0.041	3.81467e-31	Hepatocytes	SLC25A23
2.67438e-35	0.361076	0.619	0.172	3.91877e-31	Hepatocytes	GOLIM4
2.74446e-35	0.595316	0.753	0.237	4.02145e-31	Hepatocytes	LGR4
2.76818e-35	0.756261	0.802	0.298	4.05622e-31	Hepatocytes	PRR16
2.81285e-35	0.324	0.39	0.066	4.12167e-31	Hepatocytes	PRIMPOL
3.92381e-35	0.565424	0.781	0.291	5.74956e-31	Hepatocytes	CEP85L
4.15124e-35	0.602142	0.838	0.336	6.0828e-31	Hepatocytes	ALCAM
4.3448e-35	0.446549	0.673	0.206	6.36644e-31	Hepatocytes	STAU1
4.3619e-35	0.424393	0.444	0.104	6.39149e-31	Hepatocytes	CHIC1
4.79648e-35	0.501012	0.656	0.18	7.02828e-31	Hepatocytes	TFDP2
4.80018e-35	0.570415	0.339	0.041	7.0337e-31	Hepatocytes	ABCG8
4.8911e-35	0.434883	0.473	0.094	7.16693e-31	Hepatocytes	PAK1
5.37699e-35	0.467402	0.72	0.247	7.87891e-31	Hepatocytes	ATP2A2
6.20846e-35	0.529281	0.657	0.196	9.09726e-31	Hepatocytes	NFIX
7.62874e-35	0.526119	0.544	0.137	1.11784e-30	Hepatocytes	DEPTOR
7.70823e-35	0.849849	0.648	0.186	1.12949e-30	Hepatocytes	NRG4
8.22598e-35	1.01065	0.768	0.342	1.20535e-30	Hepatocytes	CNTN4
8.34911e-35	0.464282	0.396	0.05	1.22339e-30	Hepatocytes	PCYT2
8.74988e-35	0.41587	0.414	0.081	1.28212e-30	Hepatocytes	ACSS3
8.86754e-35	0.361531	0.47	0.103	1.29936e-30	Hepatocytes	NCOA4
9.01911e-35	0.584102	0.514	0.088	1.32157e-30	Hepatocytes	PTGR1
9.34676e-35	0.257387	0.585	0.165	1.36958e-30	Hepatocytes	NEO1
9.83693e-35	0.409353	0.516	0.103	1.44141e-30	Hepatocytes	ATP13A3
9.92203e-35	0.734914	0.83	0.29	1.45387e-30	Hepatocytes	SLC16A7
1.55713e-34	0.652176	0.889	0.445	2.28166e-30	Hepatocytes	EPB41
1.67612e-34	0.445357	0.56	0.144	2.45602e-30	Hepatocytes	ARSG
1.73843e-34	0.478995	0.333	0.033	2.54733e-30	Hepatocytes	SLC25A34
1.88838e-34	0.725475	0.779	0.279	2.76704e-30	Hepatocytes	FAM126B
1.90798e-34	0.355905	0.541	0.149	2.79576e-30	Hepatocytes	OPTN
1.99355e-34	0.419243	0.506	0.1	2.92115e-30	Hepatocytes	RCBTB1
2.06699e-34	0.48427	0.416	0.063	3.02876e-30	Hepatocytes	GPT
2.15567e-34	0.500034	0.534	0.127	3.1587e-30	Hepatocytes	RANBP10
2.27043e-34	0.467072	0.499	0.094	3.32686e-30	Hepatocytes	RIN3
2.33343e-34	0.422255	0.405	0.072	3.41918e-30	Hepatocytes	USF2
2.44305e-34	0.506091	0.518	0.09	3.5798e-30	Hepatocytes	PHKA2
2.48023e-34	0.477569	0.357	0.048	3.63428e-30	Hepatocytes	RBPMS2
2.56329e-34	0.384317	0.479	0.103	3.75598e-30	Hepatocytes	TRAF3IP2
2.73591e-34	0.617869	0.598	0.12	4.00894e-30	Hepatocytes	SHTN1
2.80107e-34	0.357488	0.48	0.107	4.1044e-30	Hepatocytes	SLC25A15
2.86537e-34	0.395904	0.311	0.042	4.19863e-30	Hepatocytes	TBL2
2.8914e-34	0.491499	0.743	0.256	4.23676e-30	Hepatocytes	PEX14
3.04255e-34	0.893328	0.737	0.27	4.45825e-30	Hepatocytes	PAH
3.17511e-34	0.362746	0.379	0.064	4.65248e-30	Hepatocytes	PEX5
3.22369e-34	0.944571	0.68	0.177	4.72367e-30	Hepatocytes	PYGL
3.32142e-34	0.46077	0.536	0.124	4.86688e-30	Hepatocytes	ITGB5
3.54139e-34	1.08921	0.924	0.537	5.1892e-30	Hepatocytes	RAD51B
3.55569e-34	0.524279	0.385	0.048	5.21015e-30	Hepatocytes	SIRT3
3.80638e-34	0.744347	0.809	0.288	5.57749e-30	Hepatocytes	SORD
4.55099e-34	0.417512	0.699	0.217	6.66857e-30	Hepatocytes	TMBIM6
4.69155e-34	0.34748	0.517	0.125	6.87453e-30	Hepatocytes	PGRMC1
5.00253e-34	0.280814	0.335	0.066	7.33021e-30	Hepatocytes	DTX3L
5.38668e-34	0.406974	0.628	0.169	7.8931e-30	Hepatocytes	TMEM245
6.23171e-34	0.424779	0.505	0.106	9.13133e-30	Hepatocytes	RNF103
7.62511e-34	0.410621	0.362	0.046	1.11731e-29	Hepatocytes	MGAM
7.84496e-34	0.365275	0.478	0.114	1.14952e-29	Hepatocytes	SEL1L
7.96995e-34	0.361027	0.579	0.168	1.16784e-29	Hepatocytes	SLC43A3
8.01432e-34	0.90209	0.797	0.304	1.17434e-29	Hepatocytes	GCLC
8.21815e-34	0.928717	0.977	0.825	1.20421e-29	Hepatocytes	CPS1
8.6251e-34	0.383895	0.342	0.063	1.26384e-29	Hepatocytes	PPARGC1A
9.92678e-34	0.325512	0.411	0.088	1.45457e-29	Hepatocytes	SRP68
1.05843e-33	0.721901	0.963	0.744	1.55091e-29	Hepatocytes	GPHN
1.06566e-33	0.252704	0.569	0.17	1.56151e-29	Hepatocytes	WRN
1.0693e-33	0.452636	0.38	0.064	1.56684e-29	Hepatocytes	DIXDC1
1.09351e-33	0.419926	0.695	0.233	1.60232e-29	Hepatocytes	CDK19
1.13713e-33	0.406015	0.529	0.123	1.66624e-29	Hepatocytes	ACADL
1.17492e-33	0.507568	0.724	0.231	1.72161e-29	Hepatocytes	ATL2
1.17614e-33	0.367244	0.686	0.229	1.7234e-29	Hepatocytes	UPF2
1.30773e-33	0.834794	0.808	0.255	1.91621e-29	Hepatocytes	ERN1
1.47437e-33	0.635961	0.851	0.362	2.1604e-29	Hepatocytes	STAU2
1.50559e-33	0.431136	0.505	0.111	2.20615e-29	Hepatocytes	NUB1
1.5375e-33	0.854088	0.745	0.249	2.2529e-29	Hepatocytes	HACL1
1.56086e-33	0.351111	0.434	0.087	2.28713e-29	Hepatocytes	MET
1.67744e-33	0.291919	0.553	0.163	2.45795e-29	Hepatocytes	ATP10D
1.7136e-33	0.796167	0.453	0.095	2.51093e-29	Hepatocytes	HAL
1.71805e-33	0.686768	0.791	0.262	2.51745e-29	Hepatocytes	PCSK6
1.78632e-33	0.47085	0.703	0.204	2.61749e-29	Hepatocytes	ELL2
1.85634e-33	0.549836	0.343	0.037	2.7201e-29	Hepatocytes	DNAJC12
1.93349e-33	0.51595	0.289	0.022	2.83314e-29	Hepatocytes	AFMID
1.99521e-33	0.694938	0.842	0.359	2.92358e-29	Hepatocytes	HIBADH
2.14451e-33	0.499977	0.778	0.31	3.14235e-29	Hepatocytes	CPEB2
2.17586e-33	0.433934	0.436	0.08	3.18829e-29	Hepatocytes	MINDY1
2.2597e-33	0.46604	0.386	0.056	3.31113e-29	Hepatocytes	CCDC158
2.31222e-33	0.817424	0.959	0.597	3.38809e-29	Hepatocytes	PTPRD
2.32965e-33	0.624483	0.787	0.276	3.41363e-29	Hepatocytes	RAB6A
2.34772e-33	0.549393	0.575	0.127	3.44011e-29	Hepatocytes	KIF21A
2.44832e-33	0.51271	0.42	0.059	3.58752e-29	Hepatocytes	UPB1
2.64966e-33	0.591108	0.65	0.179	3.88255e-29	Hepatocytes	PSEN1
2.66117e-33	0.334307	0.499	0.127	3.89941e-29	Hepatocytes	N4BP2L1
2.67333e-33	0.648517	0.599	0.139	3.91723e-29	Hepatocytes	COMT
2.78503e-33	0.610502	0.628	0.182	4.0809e-29	Hepatocytes	HLF
2.83725e-33	0.425652	0.568	0.143	4.15743e-29	Hepatocytes	CHPT1
3.21567e-33	0.723031	0.916	0.472	4.71192e-29	Hepatocytes	CHSY3
3.21949e-33	0.789321	0.51	0.105	4.71752e-29	Hepatocytes	ADRA1B
3.5085e-33	0.469902	0.445	0.087	5.141e-29	Hepatocytes	BHLHE40
3.54015e-33	0.638846	0.317	0.016	5.18738e-29	Hepatocytes	FLRT1
4.35151e-33	0.482769	0.293	0.023	6.37626e-29	Hepatocytes	POLR2H
4.55414e-33	0.457187	0.418	0.071	6.67318e-29	Hepatocytes	ENPP1
4.60597e-33	0.41757	0.292	0.024	6.74912e-29	Hepatocytes	APOF
4.65008e-33	0.358077	0.513	0.139	6.81377e-29	Hepatocytes	TXNDC11
4.82039e-33	0.663166	0.568	0.114	7.06332e-29	Hepatocytes	P4HB
5.33883e-33	0.500286	0.264	0.015	7.82299e-29	Hepatocytes	TMEM82
5.37844e-33	0.501649	0.779	0.299	7.88103e-29	Hepatocytes	RTN3
5.71108e-33	0.561554	0.697	0.221	8.36845e-29	Hepatocytes	TTR
5.99329e-33	0.566468	0.373	0.039	8.78196e-29	Hepatocytes	SAMD1
6.30591e-33	0.486985	0.58	0.142	9.24005e-29	Hepatocytes	SLC35D2
6.37205e-33	0.46712	0.665	0.189	9.33697e-29	Hepatocytes	IGFBP4
6.6762e-33	1.13429	0.673	0.262	9.78263e-29	Hepatocytes	SH2D4A
7.31197e-33	0.40224	0.478	0.108	1.07142e-28	Hepatocytes	TOR1AIP1
7.38867e-33	0.440912	0.666	0.214	1.08266e-28	Hepatocytes	RASSF8
7.71348e-33	0.407629	0.438	0.086	1.13026e-28	Hepatocytes	ATG2A
7.7576e-33	0.328307	0.351	0.067	1.13672e-28	Hepatocytes	DOT1L
8.08206e-33	0.346572	0.367	0.073	1.18426e-28	Hepatocytes	ATG16L1
8.13004e-33	0.553461	0.753	0.247	1.19129e-28	Hepatocytes	PACSIN2
8.55598e-33	0.412684	0.533	0.127	1.25371e-28	Hepatocytes	FAM20B
1.02253e-32	0.511799	0.431	0.076	1.49832e-28	Hepatocytes	ADCY6
1.04355e-32	0.309329	0.497	0.127	1.52911e-28	Hepatocytes	ANKRD13C
1.21469e-32	0.261389	0.502	0.133	1.77988e-28	Hepatocytes	USP8
1.24627e-32	0.457625	0.743	0.248	1.82616e-28	Hepatocytes	PTPN2
1.3243e-32	0.467938	0.355	0.049	1.9405e-28	Hepatocytes	CTDSP1
1.41037e-32	0.442045	0.698	0.225	2.06662e-28	Hepatocytes	ZBTB44
1.50808e-32	0.379674	0.579	0.145	2.20979e-28	Hepatocytes	PIK3AP1
1.52605e-32	0.474175	0.328	0.034	2.23613e-28	Hepatocytes	AADAT
1.61863e-32	0.360392	0.514	0.129	2.37178e-28	Hepatocytes	ATG13
1.82295e-32	0.331845	0.788	0.323	2.67117e-28	Hepatocytes	MDM4
1.82465e-32	0.395973	0.349	0.05	2.67366e-28	Hepatocytes	GPAT3
1.82992e-32	0.473721	0.739	0.256	2.68138e-28	Hepatocytes	EVA1A
1.95107e-32	0.295087	0.427	0.092	2.85891e-28	Hepatocytes	KRCC1
2.02157e-32	0.491144	0.423	0.066	2.96221e-28	Hepatocytes	GPSM2
2.17803e-32	1.03231	0.967	0.756	3.19147e-28	Hepatocytes	SUGCT
2.43209e-32	0.633871	0.809	0.339	3.56374e-28	Hepatocytes	SSBP3
2.54959e-32	0.57397	0.449	0.061	3.73591e-28	Hepatocytes	CRYM
2.72206e-32	0.658568	0.36	0.044	3.98863e-28	Hepatocytes	ATP2B2
2.97695e-32	0.275498	0.618	0.197	4.36213e-28	Hepatocytes	RINT1
3.29547e-32	0.596215	0.98	0.777	4.82885e-28	Hepatocytes	MAGI1
3.32023e-32	0.499375	0.781	0.308	4.86513e-28	Hepatocytes	PPP2R3A
3.86148e-32	0.883201	0.874	0.477	5.65823e-28	Hepatocytes	IGF1
4.05341e-32	0.30703	0.591	0.181	5.93946e-28	Hepatocytes	AHCYL2
4.64902e-32	0.528474	0.703	0.212	6.81222e-28	Hepatocytes	DIDO1
4.87038e-32	0.419802	0.366	0.055	7.13657e-28	Hepatocytes	SIAH2
4.90099e-32	1.09389	0.639	0.172	7.18142e-28	Hepatocytes	PNPLA3
5.31598e-32	0.320181	0.438	0.1	7.7895e-28	Hepatocytes	KDELR2
6.22576e-32	0.565645	0.361	0.055	9.1226e-28	Hepatocytes	PRELID2
6.36393e-32	0.342101	0.58	0.154	9.32507e-28	Hepatocytes	MMADHC
6.40697e-32	0.810236	0.922	0.521	9.38813e-28	Hepatocytes	CPQ
6.75076e-32	0.512431	0.76	0.271	9.89189e-28	Hepatocytes	UBE2G1
7.0802e-32	0.533434	0.775	0.288	1.03746e-27	Hepatocytes	PHF8
7.21994e-32	0.417585	0.659	0.201	1.05794e-27	Hepatocytes	C2CD2
7.48743e-32	0.362081	0.28	0.031	1.09713e-27	Hepatocytes	XPNPEP2
8.10268e-32	0.366183	0.485	0.115	1.18729e-27	Hepatocytes	PIGN
8.24111e-32	0.579447	0.446	0.067	1.20757e-27	Hepatocytes	GNS
8.53594e-32	0.407989	0.661	0.223	1.25077e-27	Hepatocytes	HSD17B12
9.01229e-32	0.607657	0.89	0.413	1.32057e-27	Hepatocytes	NR5A2
9.24056e-32	0.273139	0.496	0.134	1.35402e-27	Hepatocytes	HGSNAT
9.26742e-32	0.34193	0.423	0.092	1.35796e-27	Hepatocytes	TOPORS
1.12161e-31	0.466596	0.702	0.245	1.6435e-27	Hepatocytes	LMBRD1
1.17431e-31	0.31494	0.332	0.06	1.72072e-27	Hepatocytes	IFT81
1.23805e-31	0.396894	0.496	0.119	1.81411e-27	Hepatocytes	TMEM41B
1.25078e-31	0.789926	0.934	0.527	1.83277e-27	Hepatocytes	AGMO
1.42801e-31	0.362301	0.418	0.082	2.09246e-27	Hepatocytes	SAFB2
1.45791e-31	0.471139	0.387	0.06	2.13628e-27	Hepatocytes	DPF3
1.48826e-31	0.296534	0.339	0.07	2.18074e-27	Hepatocytes	ARL6IP1
1.49996e-31	0.433194	0.442	0.088	2.19789e-27	Hepatocytes	PCGF5
1.56731e-31	0.511096	0.439	0.083	2.29657e-27	Hepatocytes	NPC1
1.58135e-31	0.373929	0.495	0.115	2.31715e-27	Hepatocytes	CDC5L
1.60145e-31	0.339818	0.658	0.209	2.34661e-27	Hepatocytes	SMAD3
1.62017e-31	0.256632	0.642	0.222	2.37404e-27	Hepatocytes	THRAP3
1.6786e-31	0.479331	0.533	0.11	2.45966e-27	Hepatocytes	PPM1K
1.81761e-31	0.38371	0.461	0.115	2.66335e-27	Hepatocytes	PTPN21
1.84094e-31	0.343618	0.378	0.076	2.69754e-27	Hepatocytes	RUNDC3B
1.89317e-31	0.272063	0.467	0.106	2.77406e-27	Hepatocytes	NAXD
1.9797e-31	0.619379	0.621	0.183	2.90085e-27	Hepatocytes	SGCD
2.12677e-31	0.375688	0.596	0.171	3.11635e-27	Hepatocytes	GLCE
2.46799e-31	0.38646	0.489	0.128	3.61635e-27	Hepatocytes	ZHX1
3.02334e-31	0.331057	0.639	0.188	4.43011e-27	Hepatocytes	DIAPH1
3.04107e-31	0.510982	0.801	0.335	4.45607e-27	Hepatocytes	RABEP1
3.17353e-31	0.425546	0.38	0.061	4.65018e-27	Hepatocytes	LACTB
3.38802e-31	0.487942	0.336	0.034	4.96446e-27	Hepatocytes	HOGA1
3.46193e-31	0.356427	0.504	0.135	5.07277e-27	Hepatocytes	PI4KB
3.51288e-31	0.491755	0.62	0.179	5.14742e-27	Hepatocytes	SLC20A2
3.51658e-31	0.436388	0.365	0.061	5.15284e-27	Hepatocytes	PEX11A
3.75469e-31	0.337028	0.535	0.153	5.50175e-27	Hepatocytes	RNF138
3.83274e-31	0.378358	0.802	0.306	5.61612e-27	Hepatocytes	ZC3H11A
3.85784e-31	0.323893	0.624	0.199	5.6529e-27	Hepatocytes	PPIG
4.0691e-31	0.500799	0.634	0.171	5.96245e-27	Hepatocytes	HECTD2
4.39061e-31	0.313104	0.334	0.053	6.43356e-27	Hepatocytes	NUDT13
4.41977e-31	0.643528	0.36	0.052	6.47629e-27	Hepatocytes	ELOVL2
4.65156e-31	0.435641	0.466	0.089	6.81593e-27	Hepatocytes	PEX1
4.70416e-31	0.330442	0.451	0.101	6.89301e-27	Hepatocytes	DNAJC25
4.78376e-31	0.645622	0.351	0.032	7.00965e-27	Hepatocytes	SLC66A2
4.85679e-31	0.452719	0.278	0.035	7.11665e-27	Hepatocytes	TGFA
4.98095e-31	0.275176	0.421	0.091	7.29859e-27	Hepatocytes	RNF14
5.35299e-31	0.473375	0.757	0.262	7.84374e-27	Hepatocytes	PPM1B
5.36756e-31	0.521382	0.262	0.022	7.86508e-27	Hepatocytes	GLS2
6.07479e-31	0.35993	0.451	0.091	8.90139e-27	Hepatocytes	GORASP2
6.2685e-31	0.48633	0.335	0.042	9.18523e-27	Hepatocytes	INSC
6.35847e-31	0.37612	0.274	0.024	9.31707e-27	Hepatocytes	DCAF11
7.37766e-31	1.13048	0.665	0.247	1.08105e-26	Hepatocytes	AKR1D1
7.53787e-31	0.493947	0.559	0.129	1.10452e-26	Hepatocytes	ETFA
7.69402e-31	0.480069	0.453	0.133	1.1274e-26	Hepatocytes	ANXA3
8.8336e-31	0.617881	0.42	0.062	1.29439e-26	Hepatocytes	RHPN2
8.90731e-31	0.449114	0.439	0.088	1.30519e-26	Hepatocytes	ASPSCR1
9.26287e-31	0.454539	0.298	0.027	1.35729e-26	Hepatocytes	ACKR4
1.03673e-30	0.411376	0.404	0.073	1.51912e-26	Hepatocytes	BTBD8
1.08018e-30	0.291767	0.377	0.077	1.58279e-26	Hepatocytes	KAT8
1.10947e-30	0.416305	0.305	0.042	1.6257e-26	Hepatocytes	H6PD
1.12393e-30	0.465753	0.474	0.108	1.64689e-26	Hepatocytes	DERA
1.18053e-30	0.451764	0.352	0.043	1.72983e-26	Hepatocytes	ATP7B
1.19921e-30	0.345799	0.594	0.176	1.7572e-26	Hepatocytes	CCNL2
1.22514e-30	0.328788	0.454	0.1	1.7952e-26	Hepatocytes	PLXNB2
1.23521e-30	0.328236	0.568	0.143	1.80995e-26	Hepatocytes	RAD23B
1.32285e-30	0.566772	0.494	0.131	1.93837e-26	Hepatocytes	SLC16A10
1.34635e-30	0.475408	0.342	0.033	1.97281e-26	Hepatocytes	SERPINA10
1.43834e-30	0.251191	0.6	0.17	2.1076e-26	Hepatocytes	LARP4
1.49003e-30	0.276208	0.497	0.123	2.18334e-26	Hepatocytes	CRLS1
1.53461e-30	0.496034	0.433	0.072	2.24867e-26	Hepatocytes	TXN2
1.5865e-30	0.319916	0.295	0.037	2.32469e-26	Hepatocytes	STAP2
1.60808e-30	0.354877	0.448	0.098	2.35632e-26	Hepatocytes	ACADSB
1.65435e-30	0.274784	0.704	0.259	2.42412e-26	Hepatocytes	UBN1
1.70738e-30	0.292055	0.429	0.09	2.50182e-26	Hepatocytes	XRCC5
2.2513e-30	0.344943	0.271	0.032	3.29883e-26	Hepatocytes	GJB1
2.28774e-30	0.735699	0.381	0.044	3.35222e-26	Hepatocytes	APOA5
3.3753e-30	0.432209	0.48	0.108	4.94582e-26	Hepatocytes	GCLM
4.00343e-30	0.33962	0.733	0.267	5.86622e-26	Hepatocytes	INO80
4.13232e-30	0.486896	0.27	0.02	6.05508e-26	Hepatocytes	AS3MT
4.87191e-30	0.264453	0.486	0.132	7.13882e-26	Hepatocytes	ENOX2
4.94569e-30	0.388718	0.432	0.081	7.24692e-26	Hepatocytes	MCCC2
4.99378e-30	0.492328	0.296	0.026	7.31738e-26	Hepatocytes	ITIH1
5.2257e-30	0.299244	0.417	0.092	7.65722e-26	Hepatocytes	EIF5
5.35178e-30	0.345556	0.334	0.047	7.84197e-26	Hepatocytes	MEIOB
5.91995e-30	0.358779	0.476	0.111	8.6745e-26	Hepatocytes	GOLGA5
6.39493e-30	0.376392	0.462	0.098	9.37049e-26	Hepatocytes	SAMM50
6.42262e-30	0.358232	0.363	0.066	9.41106e-26	Hepatocytes	LRRC69
6.52429e-30	0.345298	0.69	0.252	9.56005e-26	Hepatocytes	FBXL20
6.61658e-30	0.338209	0.404	0.083	9.69527e-26	Hepatocytes	SEC24C
6.86555e-30	0.456866	0.374	0.067	1.00601e-25	Hepatocytes	ANGPTL3
7.13799e-30	0.54688	0.523	0.115	1.04593e-25	Hepatocytes	HPX
7.23407e-30	0.332314	0.46	0.111	1.06001e-25	Hepatocytes	PRKCI
7.73273e-30	0.35812	0.351	0.063	1.13308e-25	Hepatocytes	PRDX1
7.7742e-30	0.293991	0.393	0.09	1.13915e-25	Hepatocytes	TXLNG
7.94905e-30	0.304797	0.797	0.338	1.16477e-25	Hepatocytes	RAF1
7.96031e-30	0.296443	0.303	0.053	1.16642e-25	Hepatocytes	RRN3
9.10419e-30	0.327512	0.334	0.055	1.33404e-25	Hepatocytes	DERL2
9.52539e-30	0.432829	0.791	0.321	1.39576e-25	Hepatocytes	GGNBP2
9.63634e-30	0.430974	0.477	0.111	1.41201e-25	Hepatocytes	CNNM2
1.02646e-29	0.388141	0.578	0.155	1.50407e-25	Hepatocytes	ANTXR2
1.05039e-29	0.340028	0.284	0.027	1.53913e-25	Hepatocytes	DNAJC22
1.08202e-29	0.33863	0.359	0.051	1.58549e-25	Hepatocytes	BPHL
1.08284e-29	0.398441	0.256	0.019	1.58668e-25	Hepatocytes	SLC6A12
1.10495e-29	0.460952	0.752	0.252	1.61908e-25	Hepatocytes	KANSL1L
1.23714e-29	0.318633	0.51	0.135	1.81278e-25	Hepatocytes	IDE
1.4074e-29	0.292776	0.453	0.095	2.06227e-25	Hepatocytes	P2RY6
1.43153e-29	0.347304	0.392	0.078	2.09763e-25	Hepatocytes	HNRNPL
1.4599e-29	0.300381	0.422	0.104	2.1392e-25	Hepatocytes	CS
1.47821e-29	0.642579	0.791	0.284	2.16602e-25	Hepatocytes	CACNA1C
1.50384e-29	0.275763	0.382	0.081	2.20357e-25	Hepatocytes	BLVRB
1.63577e-29	0.482737	0.268	0.016	2.39689e-25	Hepatocytes	HNF1A
1.66695e-29	0.398941	0.295	0.035	2.44258e-25	Hepatocytes	SLC22A18
1.75937e-29	0.403063	0.708	0.233	2.57801e-25	Hepatocytes	SRSF4
1.87796e-29	0.276789	0.269	0.033	2.75177e-25	Hepatocytes	EPHA1
1.9403e-29	0.688392	0.423	0.09	2.84313e-25	Hepatocytes	DPP10
2.03088e-29	0.48642	0.467	0.082	2.97586e-25	Hepatocytes	LACTB2
2.07313e-29	0.311038	0.523	0.154	3.03776e-25	Hepatocytes	TGFBR1
2.0947e-29	0.758478	0.493	0.118	3.06937e-25	Hepatocytes	TUBGCP3
2.11331e-29	0.498139	0.377	0.042	3.09664e-25	Hepatocytes	CLUH
2.13471e-29	0.814495	0.656	0.214	3.12799e-25	Hepatocytes	ACSL5
2.21556e-29	0.314428	0.749	0.318	3.24646e-25	Hepatocytes	BCLAF1
2.31217e-29	0.281544	0.314	0.052	3.38802e-25	Hepatocytes	ALDH5A1
2.36067e-29	0.406132	0.583	0.165	3.45909e-25	Hepatocytes	CCDC125
2.58983e-29	0.666024	0.546	0.134	3.79488e-25	Hepatocytes	COBL
2.62767e-29	0.357555	0.544	0.147	3.85033e-25	Hepatocytes	UBXN4
2.85801e-29	0.710193	0.389	0.057	4.18785e-25	Hepatocytes	HP
2.94107e-29	0.281122	0.319	0.053	4.30955e-25	Hepatocytes	PGRMC2
3.26316e-29	0.295521	0.704	0.262	4.7815e-25	Hepatocytes	SCAF4
3.61766e-29	0.312674	0.576	0.164	5.30095e-25	Hepatocytes	MFSD8
3.93724e-29	0.644657	0.529	0.129	5.76924e-25	Hepatocytes	AQP9
4.25972e-29	0.356667	0.657	0.228	6.24177e-25	Hepatocytes	PLEKHM3
4.64384e-29	0.515551	0.83	0.337	6.80461e-25	Hepatocytes	STAT5B
5.01628e-29	0.415891	0.403	0.084	7.35035e-25	Hepatocytes	GNPAT
5.42656e-29	0.257005	0.637	0.206	7.95153e-25	Hepatocytes	CBFA2T2
5.47998e-29	0.41722	0.495	0.115	8.02981e-25	Hepatocytes	AUH
5.94946e-29	0.261687	0.65	0.235	8.71775e-25	Hepatocytes	TAX1BP1
6.0547e-29	0.404054	0.569	0.158	8.87196e-25	Hepatocytes	CTIF
6.59208e-29	0.336453	0.282	0.033	9.65938e-25	Hepatocytes	ACAD10
8.73491e-29	0.319849	0.305	0.044	1.27993e-24	Hepatocytes	TBC1D10A
9.12152e-29	0.333683	0.632	0.207	1.33658e-24	Hepatocytes	IREB2
9.58238e-29	0.355892	0.321	0.048	1.40411e-24	Hepatocytes	HARBI1
9.66744e-29	0.265713	0.446	0.114	1.41657e-24	Hepatocytes	IMMT
9.71724e-29	0.361478	0.523	0.135	1.42387e-24	Hepatocytes	SEC11A
9.96028e-29	0.291879	0.345	0.067	1.45948e-24	Hepatocytes	TMEM183A
1.01564e-28	0.517408	0.286	0.019	1.48822e-24	Hepatocytes	PRSS48
1.02058e-28	0.35357	0.309	0.048	1.49546e-24	Hepatocytes	BAG4
1.09587e-28	0.257947	0.517	0.154	1.60578e-24	Hepatocytes	TPCN1
1.10026e-28	0.281249	0.428	0.079	1.6122e-24	Hepatocytes	IGSF5
1.11027e-28	0.942011	0.561	0.144	1.62688e-24	Hepatocytes	CNBD1
1.13024e-28	0.344991	0.323	0.04	1.65614e-24	Hepatocytes	SLC46A3
1.15891e-28	0.475956	0.47	0.088	1.69816e-24	Hepatocytes	DSG2
1.17941e-28	0.288482	0.322	0.061	1.72819e-24	Hepatocytes	ABCG5
1.1826e-28	0.411758	0.858	0.444	1.73286e-24	Hepatocytes	NUMB
1.36882e-28	0.357546	0.795	0.337	2.00573e-24	Hepatocytes	TBC1D2B
1.4579e-28	0.299815	0.653	0.229	2.13626e-24	Hepatocytes	PPP1CB
1.54338e-28	0.253562	0.414	0.105	2.26152e-24	Hepatocytes	TERF2
1.55426e-28	0.518688	0.456	0.088	2.27746e-24	Hepatocytes	ADGRV1
1.83091e-28	0.511445	0.387	0.059	2.68284e-24	Hepatocytes	LLGL2
1.93917e-28	0.2697	0.496	0.138	2.84147e-24	Hepatocytes	XPNPEP3
2.11907e-28	0.397787	0.723	0.254	3.10507e-24	Hepatocytes	PNPLA8
2.16188e-28	0.420335	0.487	0.108	3.16781e-24	Hepatocytes	LNX2
2.38583e-28	0.278417	0.413	0.111	3.49595e-24	Hepatocytes	PARP14
2.50031e-28	0.59908	0.333	0.045	3.6637e-24	Hepatocytes	SLC25A48
2.57894e-28	0.638387	0.781	0.328	3.77893e-24	Hepatocytes	GLUD1
2.97155e-28	0.59185	0.766	0.25	4.35422e-24	Hepatocytes	ACSM5
3.06342e-28	0.373674	0.368	0.067	4.48882e-24	Hepatocytes	PIGL
3.06634e-28	0.413723	0.35	0.058	4.49311e-24	Hepatocytes	EPDR1
3.09768e-28	0.877363	0.919	0.454	4.53903e-24	Hepatocytes	SLC4A4
3.16127e-28	0.442582	0.41	0.073	4.63221e-24	Hepatocytes	RMDN2
3.36088e-28	0.361165	0.334	0.056	4.92469e-24	Hepatocytes	CASP6
3.36256e-28	0.459703	0.627	0.183	4.92716e-24	Hepatocytes	GPD2
3.5036e-28	0.586934	0.46	0.136	5.13382e-24	Hepatocytes	FGG
3.98505e-28	0.394626	0.54	0.142	5.83929e-24	Hepatocytes	NPLOC4
4.07697e-28	0.343936	0.493	0.126	5.97399e-24	Hepatocytes	SH3BP4
4.30349e-28	0.544157	0.522	0.119	6.30591e-24	Hepatocytes	IRS1
4.34946e-28	0.514196	0.702	0.242	6.37326e-24	Hepatocytes	LRRC8D
4.66903e-28	0.308155	0.315	0.062	6.84153e-24	Hepatocytes	MAPRE3
4.79642e-28	0.562043	0.822	0.315	7.02819e-24	Hepatocytes	PDIA5
5.30182e-28	0.386463	0.428	0.077	7.76876e-24	Hepatocytes	SELENOI
5.31821e-28	0.323129	0.64	0.216	7.79278e-24	Hepatocytes	ATF6
5.89291e-28	0.37018	0.638	0.206	8.63488e-24	Hepatocytes	SHPRH
6.39409e-28	0.386633	0.445	0.105	9.36926e-24	Hepatocytes	GOLGB1
7.34028e-28	0.252202	0.654	0.233	1.07557e-23	Hepatocytes	RBBP6
7.99802e-28	0.636682	0.489	0.114	1.17195e-23	Hepatocytes	RGN
8.76885e-28	0.354086	0.281	0.028	1.2849e-23	Hepatocytes	IL1RN
9.35462e-28	0.291214	0.394	0.084	1.37073e-23	Hepatocytes	FBXO9
9.41066e-28	0.259711	0.388	0.086	1.37894e-23	Hepatocytes	RMND1
1.04241e-27	0.786727	0.871	0.494	1.52744e-23	Hepatocytes	MIPOL1
1.10632e-27	0.313574	0.285	0.038	1.62109e-23	Hepatocytes	LRATD2
1.1314e-27	0.666116	0.849	0.367	1.65784e-23	Hepatocytes	EGFR
1.13783e-27	0.336493	0.328	0.061	1.66726e-23	Hepatocytes	MTARC2
1.27997e-27	0.275306	0.713	0.259	1.87554e-23	Hepatocytes	TPK1
1.28305e-27	0.349657	0.424	0.098	1.88005e-23	Hepatocytes	USP14
1.30566e-27	0.29855	0.375	0.087	1.91318e-23	Hepatocytes	IFT57
1.46748e-27	0.57571	0.817	0.334	2.15029e-23	Hepatocytes	ARHGAP12
1.64326e-27	0.37569	0.315	0.047	2.40786e-23	Hepatocytes	ABHD17C
1.68418e-27	0.52351	0.896	0.504	2.46783e-23	Hepatocytes	LARGE1
1.70011e-27	0.426345	0.432	0.079	2.49117e-23	Hepatocytes	CHP1
1.71776e-27	0.533317	0.649	0.181	2.51703e-23	Hepatocytes	ACADM
1.78058e-27	0.304714	0.301	0.042	2.60909e-23	Hepatocytes	GSTK1
1.82227e-27	0.459198	0.477	0.123	2.67018e-23	Hepatocytes	GTF2IRD1
1.8381e-27	0.418041	0.427	0.09	2.69337e-23	Hepatocytes	FAT1
1.97668e-27	0.415667	0.302	0.049	2.89642e-23	Hepatocytes	NIPAL2
2.11714e-27	0.527673	0.38	0.081	3.10225e-23	Hepatocytes	COLGALT2
2.35217e-27	0.507529	0.804	0.323	3.44664e-23	Hepatocytes	REV3L
2.41479e-27	0.306881	0.425	0.092	3.53839e-23	Hepatocytes	FYCO1
2.43339e-27	0.343757	0.332	0.056	3.56564e-23	Hepatocytes	ZBTB43
2.59111e-27	0.280881	0.689	0.244	3.79676e-23	Hepatocytes	MINDY3
2.61832e-27	0.356035	0.604	0.19	3.83662e-23	Hepatocytes	R3HCC1L
2.62235e-27	0.443639	0.297	0.032	3.84254e-23	Hepatocytes	COASY
2.8407e-27	0.454916	0.74	0.293	4.16247e-23	Hepatocytes	MTUS1
3.49266e-27	0.260386	0.468	0.123	5.11779e-23	Hepatocytes	ARHGEF10L
3.59579e-27	0.348755	0.727	0.261	5.26892e-23	Hepatocytes	MTX2
3.66919e-27	0.265846	0.267	0.048	5.37647e-23	Hepatocytes	GINM1
4.03714e-27	0.295806	0.426	0.109	5.91562e-23	Hepatocytes	MARCHF5
4.05064e-27	0.437348	0.334	0.036	5.93541e-23	Hepatocytes	SLC17A3
4.10803e-27	0.416084	0.414	0.088	6.0195e-23	Hepatocytes	TSC22D3
4.11784e-27	0.427105	0.36	0.063	6.03387e-23	Hepatocytes	PLIN2
4.2834e-27	0.271035	0.621	0.196	6.27647e-23	Hepatocytes	RNF130
4.83199e-27	0.413723	0.412	0.073	7.08032e-23	Hepatocytes	GRAMD4
4.88088e-27	0.279616	0.659	0.245	7.15195e-23	Hepatocytes	SEC24D
5.13577e-27	0.425478	0.659	0.243	7.52544e-23	Hepatocytes	TET2
5.14825e-27	0.331304	0.731	0.278	7.54373e-23	Hepatocytes	RNF217
5.46197e-27	0.318249	0.289	0.046	8.00343e-23	Hepatocytes	GTPBP10
5.79837e-27	0.296702	0.527	0.147	8.49634e-23	Hepatocytes	GANAB
5.8235e-27	0.305342	0.694	0.249	8.53317e-23	Hepatocytes	XPO7
5.8557e-27	0.443542	0.736	0.253	8.58036e-23	Hepatocytes	CPEB3
5.97633e-27	0.421919	0.331	0.047	8.75712e-23	Hepatocytes	SIMC1
6.38454e-27	0.709844	0.636	0.185	9.35527e-23	Hepatocytes	ENOX1
6.76689e-27	0.331906	0.333	0.061	9.91552e-23	Hepatocytes	SLC25A33
7.13695e-27	0.522164	0.412	0.07	1.04578e-22	Hepatocytes	PXMP4
7.95636e-27	0.305354	0.303	0.035	1.16585e-22	Hepatocytes	F9
8.77275e-27	0.375367	0.355	0.057	1.28547e-22	Hepatocytes	WHAMM
9.2519e-27	0.662464	0.784	0.285	1.35568e-22	Hepatocytes	ZFP36L1
1.0276e-26	0.287121	0.651	0.219	1.50575e-22	Hepatocytes	NEMF
1.06981e-26	0.312463	0.304	0.058	1.56759e-22	Hepatocytes	TMEM63A
1.07382e-26	0.332996	0.62	0.19	1.57347e-22	Hepatocytes	CEPT1
1.14218e-26	0.360528	0.77	0.31	1.67364e-22	Hepatocytes	HECTD1
1.16392e-26	1.14258	0.791	0.425	1.7055e-22	Hepatocytes	BHMT
1.27302e-26	0.329004	0.572	0.155	1.86536e-22	Hepatocytes	MAPK9
1.322e-26	0.286243	0.292	0.05	1.93713e-22	Hepatocytes	ARHGAP1
1.34012e-26	0.411942	0.313	0.048	1.96368e-22	Hepatocytes	CDK5RAP1
1.46337e-26	0.369338	0.584	0.192	2.14428e-22	Hepatocytes	B4GALT1
1.48292e-26	0.333696	0.575	0.189	2.17292e-22	Hepatocytes	AGFG1
1.52213e-26	0.403267	0.828	0.388	2.23037e-22	Hepatocytes	EPC1
1.60306e-26	0.489059	0.918	0.552	2.34896e-22	Hepatocytes	TBC1D5
1.60949e-26	0.363006	0.736	0.287	2.35838e-22	Hepatocytes	RRBP1
1.89625e-26	0.359784	0.388	0.082	2.77858e-22	Hepatocytes	AAMDC
1.92343e-26	0.271449	0.443	0.125	2.81841e-22	Hepatocytes	XDH
2.00276e-26	0.25413	0.425	0.101	2.93465e-22	Hepatocytes	LYRM4
2.05199e-26	0.265462	0.517	0.147	3.00679e-22	Hepatocytes	LRPPRC
2.05928e-26	0.402464	0.726	0.258	3.01747e-22	Hepatocytes	SLTM
2.17246e-26	0.409492	0.276	0.027	3.1833e-22	Hepatocytes	NAT2
2.19472e-26	0.783751	0.806	0.276	3.21593e-22	Hepatocytes	AHSG
2.23331e-26	0.339094	0.623	0.226	3.27246e-22	Hepatocytes	YPEL2
2.46753e-26	0.768588	0.934	0.532	3.61567e-22	Hepatocytes	PLEKHA5
2.5103e-26	0.41546	0.481	0.127	3.67834e-22	Hepatocytes	YEATS2
2.55843e-26	0.283086	0.394	0.098	3.74887e-22	Hepatocytes	MPHOSPH9
2.59767e-26	0.297649	0.345	0.074	3.80637e-22	Hepatocytes	CIPC
2.73392e-26	0.261832	0.606	0.214	4.00602e-22	Hepatocytes	GOLGA1
2.80797e-26	0.338471	0.342	0.07	4.11452e-22	Hepatocytes	MLH3
2.8481e-26	0.439996	0.377	0.058	4.17332e-22	Hepatocytes	IGF2R
2.88892e-26	0.299874	0.552	0.154	4.23314e-22	Hepatocytes	PITPNB
2.90284e-26	0.44172	0.292	0.043	4.25353e-22	Hepatocytes	MRPL14
3.06108e-26	0.404362	0.361	0.075	4.48541e-22	Hepatocytes	ASAP3
3.17267e-26	0.417667	0.295	0.027	4.64891e-22	Hepatocytes	TIGD2
3.24988e-26	0.468794	0.726	0.233	4.76204e-22	Hepatocytes	MARCHF6
3.39024e-26	0.500785	0.755	0.273	4.96772e-22	Hepatocytes	MRTFB
3.60321e-26	0.325794	0.375	0.068	5.27978e-22	Hepatocytes	GNPNAT1
3.88691e-26	0.45966	0.288	0.029	5.69549e-22	Hepatocytes	NRN1
3.9733e-26	0.314882	0.732	0.284	5.82208e-22	Hepatocytes	RELCH
4.0866e-26	0.404708	0.793	0.329	5.9881e-22	Hepatocytes	CSNK1G3
4.52452e-26	0.563391	0.938	0.543	6.62978e-22	Hepatocytes	PARD3
4.9487e-26	0.612659	0.585	0.173	7.25133e-22	Hepatocytes	RXRA
5.04088e-26	0.475944	0.296	0.05	7.3864e-22	Hepatocytes	GPT2
5.68116e-26	0.288344	0.318	0.053	8.3246e-22	Hepatocytes	PDE1C
5.89104e-26	0.42353	0.285	0.04	8.63214e-22	Hepatocytes	CISH
7.04546e-26	0.332216	0.512	0.136	1.03237e-21	Hepatocytes	N4BP1
7.11024e-26	0.346079	0.516	0.136	1.04186e-21	Hepatocytes	PRRG1
7.50974e-26	0.32839	0.311	0.054	1.1004e-21	Hepatocytes	GADD45A
7.617e-26	0.760688	0.357	0.079	1.11612e-21	Hepatocytes	SRD5A1
7.78911e-26	0.266909	0.421	0.11	1.14134e-21	Hepatocytes	TCF25
9.79027e-26	0.511964	0.822	0.345	1.43457e-21	Hepatocytes	MAP3K2
1.02249e-25	0.329545	0.343	0.064	1.49826e-21	Hepatocytes	AKAP1
1.02665e-25	0.359318	0.262	0.03	1.50435e-21	Hepatocytes	RHBDD2
1.1005e-25	0.381969	0.27	0.025	1.61256e-21	Hepatocytes	GPR160
1.11189e-25	0.553526	0.8	0.368	1.62926e-21	Hepatocytes	IL1R1
1.14369e-25	0.310678	0.354	0.055	1.67585e-21	Hepatocytes	HOOK1
1.15135e-25	0.28662	0.514	0.14	1.68707e-21	Hepatocytes	KLHDC10
1.41145e-25	0.300922	0.265	0.04	2.0682e-21	Hepatocytes	AHDC1
1.57035e-25	0.301225	0.276	0.04	2.30103e-21	Hepatocytes	NAGA
1.65605e-25	0.679655	0.867	0.441	2.42661e-21	Hepatocytes	CPEB4
1.66726e-25	0.276517	0.719	0.305	2.44304e-21	Hepatocytes	ZHX2
1.68076e-25	0.291291	0.406	0.106	2.46281e-21	Hepatocytes	PI4K2B
1.83312e-25	0.309869	0.285	0.04	2.68607e-21	Hepatocytes	NUDT12
2.06309e-25	0.41541	0.33	0.045	3.02305e-21	Hepatocytes	PLPBP
2.13319e-25	0.44559	0.718	0.284	3.12576e-21	Hepatocytes	TSPAN12
2.17513e-25	0.380509	0.795	0.331	3.18722e-21	Hepatocytes	USP32
2.19335e-25	0.279337	0.439	0.114	3.21391e-21	Hepatocytes	USP16
2.2698e-25	0.428821	0.279	0.032	3.32593e-21	Hepatocytes	RHOU
2.42741e-25	0.251232	0.586	0.201	3.55688e-21	Hepatocytes	SNTB2
2.49618e-25	0.393924	0.683	0.221	3.65765e-21	Hepatocytes	MICAL3
2.5529e-25	0.295685	0.318	0.049	3.74077e-21	Hepatocytes	KDM1B
2.63376e-25	0.275382	0.585	0.184	3.85924e-21	Hepatocytes	FYTTD1
2.66658e-25	0.325789	0.368	0.067	3.90734e-21	Hepatocytes	MARF1
2.76411e-25	0.317744	0.789	0.306	4.05025e-21	Hepatocytes	STXBP6
2.86245e-25	0.34217	0.733	0.275	4.19435e-21	Hepatocytes	FAM13B
3.51184e-25	0.385283	0.628	0.193	5.1459e-21	Hepatocytes	ZCCHC2
3.52996e-25	0.261101	0.539	0.209	5.17245e-21	Hepatocytes	ELOVL5
3.53723e-25	0.319165	0.608	0.178	5.18311e-21	Hepatocytes	ATG4C
3.81938e-25	0.595659	0.891	0.483	5.59653e-21	Hepatocytes	NCOR1
3.97945e-25	0.432475	0.312	0.042	5.83109e-21	Hepatocytes	CNPY3
4.16142e-25	0.358544	0.322	0.047	6.09773e-21	Hepatocytes	NMRK1
4.58389e-25	0.479132	0.292	0.042	6.71677e-21	Hepatocytes	CTH
4.6846e-25	0.382733	0.532	0.188	6.86435e-21	Hepatocytes	GRB10
4.7058e-25	0.393778	0.346	0.064	6.89541e-21	Hepatocytes	IPMK
4.71747e-25	0.495844	0.851	0.389	6.91251e-21	Hepatocytes	WWP1
4.79829e-25	0.301542	0.407	0.098	7.03094e-21	Hepatocytes	KIF1C
4.94844e-25	0.498643	0.263	0.028	7.25095e-21	Hepatocytes	FAM222A
5.10252e-25	0.266997	0.393	0.101	7.47672e-21	Hepatocytes	DAZAP1
6.01832e-25	0.31405	0.255	0.042	8.81864e-21	Hepatocytes	CGN
6.47267e-25	0.31607	0.394	0.084	9.4844e-21	Hepatocytes	AK3
6.6395e-25	0.347073	0.345	0.053	9.72885e-21	Hepatocytes	TBXAS1
7.36481e-25	0.303956	0.627	0.186	1.07916e-20	Hepatocytes	BCAP29
7.58432e-25	0.466238	0.792	0.329	1.11133e-20	Hepatocytes	ZHX3
7.84146e-25	0.274	0.389	0.09	1.14901e-20	Hepatocytes	PCYT1A
8.06201e-25	0.333773	0.493	0.154	1.18133e-20	Hepatocytes	CROT
8.73024e-25	0.250697	0.32	0.057	1.27924e-20	Hepatocytes	HTATIP2
8.83853e-25	0.279592	0.444	0.116	1.29511e-20	Hepatocytes	G3BP1
8.8863e-25	0.349935	0.677	0.224	1.30211e-20	Hepatocytes	MOB3B
1.01267e-24	0.282789	0.541	0.159	1.48387e-20	Hepatocytes	KLF9
1.03586e-24	0.440581	0.83	0.306	1.51785e-20	Hepatocytes	ABLIM1
1.12716e-24	0.300898	0.751	0.3	1.65163e-20	Hepatocytes	SPATA13
1.25228e-24	0.28603	0.691	0.262	1.83497e-20	Hepatocytes	OTUD7B
1.29923e-24	0.384724	0.268	0.03	1.90377e-20	Hepatocytes	AK4
1.30117e-24	0.433994	0.352	0.058	1.9066e-20	Hepatocytes	KRT23
1.39883e-24	0.599759	0.886	0.469	2.0497e-20	Hepatocytes	HERC4
1.43537e-24	0.267454	0.389	0.088	2.10325e-20	Hepatocytes	SUCLG1
1.45477e-24	0.291659	0.343	0.079	2.13167e-20	Hepatocytes	CNEP1R1
1.47771e-24	0.285594	0.527	0.145	2.16529e-20	Hepatocytes	SIN3A
1.51483e-24	0.253554	0.374	0.087	2.21968e-20	Hepatocytes	ZFP64
1.62631e-24	0.344754	0.266	0.044	2.38303e-20	Hepatocytes	ZDHHC9
1.84399e-24	0.651493	0.709	0.299	2.702e-20	Hepatocytes	CTSC
1.88854e-24	0.361626	0.3	0.036	2.76727e-20	Hepatocytes	FURIN
1.8886e-24	0.266226	0.587	0.203	2.76736e-20	Hepatocytes	PALS1
2.01083e-24	0.275844	0.335	0.071	2.94647e-20	Hepatocytes	CDADC1
2.10317e-24	0.323776	0.298	0.042	3.08177e-20	Hepatocytes	NFE2L1
2.13889e-24	0.446242	0.252	0.019	3.13412e-20	Hepatocytes	IL17RB
2.16584e-24	0.314928	0.288	0.048	3.1736e-20	Hepatocytes	TEX264
2.2013e-24	0.478453	0.406	0.09	3.22557e-20	Hepatocytes	PLEKHA7
2.21819e-24	0.279975	0.49	0.127	3.25031e-20	Hepatocytes	HSPA4
2.22743e-24	0.301122	0.482	0.129	3.26385e-20	Hepatocytes	GAK
2.31681e-24	0.338077	0.761	0.31	3.39482e-20	Hepatocytes	LYST
2.33228e-24	0.260725	0.647	0.225	3.41748e-20	Hepatocytes	LIN52
2.43556e-24	0.369102	0.271	0.029	3.56882e-20	Hepatocytes	DGLUCY
2.43903e-24	0.568168	0.313	0.048	3.57391e-20	Hepatocytes	A4GALT
2.63304e-24	0.389432	0.653	0.206	3.8582e-20	Hepatocytes	NT5C2
2.71782e-24	0.261393	0.442	0.097	3.98242e-20	Hepatocytes	PSMD11
2.8897e-24	0.278636	0.713	0.266	4.23428e-20	Hepatocytes	SCFD2
3.26113e-24	0.398418	0.486	0.12	4.77853e-20	Hepatocytes	FBXO31
3.29865e-24	0.313525	0.37	0.08	4.83351e-20	Hepatocytes	ZRANB3
3.45628e-24	0.379683	0.687	0.246	5.06449e-20	Hepatocytes	CCSER2
3.65802e-24	0.291475	0.266	0.052	5.3601e-20	Hepatocytes	TXNRD2
3.82942e-24	0.269323	0.577	0.179	5.61125e-20	Hepatocytes	CPNE1
4.05302e-24	0.496643	0.319	0.033	5.93889e-20	Hepatocytes	ERBB3
4.10625e-24	0.272657	0.251	0.04	6.01689e-20	Hepatocytes	LRIG1
4.28026e-24	0.89798	0.529	0.148	6.27187e-20	Hepatocytes	SCARB1
4.32474e-24	0.340254	0.645	0.224	6.33704e-20	Hepatocytes	IL13RA1
4.45451e-24	0.495521	0.668	0.241	6.5272e-20	Hepatocytes	LPIN2
4.5845e-24	0.250693	0.538	0.169	6.71767e-20	Hepatocytes	BAZ1A
4.82795e-24	0.427785	0.791	0.327	7.07439e-20	Hepatocytes	VGLL4
5.01907e-24	0.302739	0.361	0.095	7.35444e-20	Hepatocytes	NPAS2
5.16162e-24	0.508474	0.717	0.289	7.56332e-20	Hepatocytes	SELENOP
6.51737e-24	0.2712	0.293	0.045	9.5499e-20	Hepatocytes	GIMD1
8.03274e-24	0.253797	0.721	0.282	1.17704e-19	Hepatocytes	KCMF1
8.20061e-24	0.294165	0.358	0.084	1.20164e-19	Hepatocytes	SLC35F2
9.00853e-24	0.301146	0.263	0.034	1.32002e-19	Hepatocytes	PRKAB1
9.89092e-24	0.271833	0.513	0.161	1.44932e-19	Hepatocytes	LPGAT1
1.1971e-23	0.413776	0.268	0.025	1.75411e-19	Hepatocytes	ACOXL
1.44781e-23	0.337565	0.672	0.262	2.12148e-19	Hepatocytes	MGA
1.49029e-23	0.279241	0.514	0.144	2.18372e-19	Hepatocytes	SLC39A11
1.75136e-23	0.373675	0.273	0.023	2.56627e-19	Hepatocytes	DECR2
1.76116e-23	0.268409	0.736	0.305	2.58063e-19	Hepatocytes	CDK12
1.8185e-23	0.328789	0.731	0.351	2.66465e-19	Hepatocytes	ATP11C
1.89613e-23	0.491849	0.933	0.548	2.7784e-19	Hepatocytes	SORBS2
1.98714e-23	0.276949	0.391	0.086	2.91176e-19	Hepatocytes	SMIM14
2.02961e-23	0.284856	0.328	0.071	2.97399e-19	Hepatocytes	TRAF2
2.12327e-23	0.768615	0.859	0.429	3.11122e-19	Hepatocytes	CFLAR
2.2171e-23	0.437146	0.87	0.437	3.24871e-19	Hepatocytes	TRIP12
2.35937e-23	0.313761	0.257	0.03	3.45718e-19	Hepatocytes	GGACT
2.60814e-23	0.312697	0.288	0.049	3.82171e-19	Hepatocytes	BCL7A
3.89442e-23	0.26771	0.288	0.05	5.7065e-19	Hepatocytes	EARS2
3.97148e-23	0.351849	0.375	0.083	5.81941e-19	Hepatocytes	ANKRD33B
4.43745e-23	0.415915	0.717	0.271	6.5022e-19	Hepatocytes	HAO1
4.76829e-23	0.261777	0.707	0.277	6.98697e-19	Hepatocytes	STIM2
4.7721e-23	0.404485	0.256	0.026	6.99255e-19	Hepatocytes	SLC38A7
5.1328e-23	0.257499	0.335	0.086	7.52109e-19	Hepatocytes	LEKR1
5.75293e-23	0.353273	0.301	0.06	8.42977e-19	Hepatocytes	KCTD1
6.17784e-23	0.28648	0.365	0.082	9.05239e-19	Hepatocytes	AKT2
6.39618e-23	0.253894	0.371	0.078	9.37232e-19	Hepatocytes	DSC2
6.41188e-23	0.311223	0.285	0.044	9.39533e-19	Hepatocytes	PLEKHG3
7.01067e-23	0.422565	0.26	0.027	1.02727e-18	Hepatocytes	CMBL
8.09436e-23	0.250515	0.448	0.108	1.18607e-18	Hepatocytes	PGAP2
8.40348e-23	0.315419	0.258	0.036	1.23136e-18	Hepatocytes	MAL2
9.20167e-23	0.284667	0.262	0.034	1.34832e-18	Hepatocytes	AMACR
9.35363e-23	0.332345	0.354	0.082	1.37059e-18	Hepatocytes	CDKL5
9.92416e-23	0.287318	0.652	0.217	1.45419e-18	Hepatocytes	FXR1
1.00157e-22	0.25944	0.262	0.055	1.4676e-18	Hepatocytes	RNF19B
1.07928e-22	0.253392	0.26	0.044	1.58148e-18	Hepatocytes	TMEM259
1.12824e-22	0.708492	0.51	0.134	1.65321e-18	Hepatocytes	RCAN2
1.16662e-22	0.319442	0.712	0.259	1.70945e-18	Hepatocytes	HNRNPC
1.43464e-22	0.507976	0.803	0.337	2.10218e-18	Hepatocytes	ADCY9
1.4803e-22	0.357185	0.337	0.061	2.16908e-18	Hepatocytes	TRIM14
1.52871e-22	0.400385	0.267	0.033	2.24002e-18	Hepatocytes	BDNF
1.59321e-22	0.558231	0.622	0.25	2.33454e-18	Hepatocytes	ABHD2
1.67666e-22	0.327345	0.423	0.111	2.4568e-18	Hepatocytes	ADAMTS6
1.69586e-22	0.367691	0.317	0.055	2.48494e-18	Hepatocytes	AGL
1.81811e-22	0.325789	0.252	0.032	2.66407e-18	Hepatocytes	PMVK
1.9426e-22	0.258771	0.258	0.031	2.84649e-18	Hepatocytes	AQP11
1.96891e-22	0.265314	0.391	0.101	2.88504e-18	Hepatocytes	NMT2
1.98075e-22	0.316461	0.79	0.33	2.9024e-18	Hepatocytes	PSME4
2.26538e-22	0.362414	0.747	0.275	3.31946e-18	Hepatocytes	WAPL
2.36035e-22	0.438327	0.888	0.487	3.45862e-18	Hepatocytes	DCAF6
2.42838e-22	0.284446	0.504	0.138	3.55831e-18	Hepatocytes	RIOK3
2.4311e-22	0.304803	0.81	0.373	3.56229e-18	Hepatocytes	SRRM2
2.69296e-22	0.431931	0.27	0.041	3.94599e-18	Hepatocytes	BCL3
2.76817e-22	0.309383	0.441	0.115	4.05619e-18	Hepatocytes	BCR
2.89743e-22	0.267634	0.402	0.099	4.24561e-18	Hepatocytes	MTF1
2.99292e-22	0.355981	0.358	0.064	4.38553e-18	Hepatocytes	PAN2
3.20913e-22	0.441349	0.261	0.03	4.70234e-18	Hepatocytes	ZFHX2
3.37874e-22	0.269712	0.738	0.31	4.95087e-18	Hepatocytes	ZFAND6
4.03385e-22	0.313009	0.6	0.2	5.9108e-18	Hepatocytes	DISP1
4.06408e-22	0.367648	0.256	0.03	5.9551e-18	Hepatocytes	DVL1
4.16342e-22	0.367896	0.856	0.422	6.10066e-18	Hepatocytes	FAF1
4.29035e-22	0.31336	0.519	0.195	6.28664e-18	Hepatocytes	UGCG
4.35987e-22	0.359134	0.811	0.36	6.38852e-18	Hepatocytes	AHR
4.44598e-22	0.368609	0.289	0.051	6.51469e-18	Hepatocytes	CACNA1D
4.52998e-22	0.367756	0.967	0.694	6.63778e-18	Hepatocytes	CADM1
6.16447e-22	0.364243	0.34	0.067	9.0328e-18	Hepatocytes	SLC12A7
6.52346e-22	0.307417	0.266	0.034	9.55883e-18	Hepatocytes	RNF7
6.71464e-22	0.291882	0.32	0.068	9.83896e-18	Hepatocytes	TXNRD1
6.75874e-22	0.298184	0.26	0.041	9.90358e-18	Hepatocytes	FGL1
7.12026e-22	0.274661	0.717	0.287	1.04333e-17	Hepatocytes	ZRANB1
8.50224e-22	0.295798	0.634	0.224	1.24583e-17	Hepatocytes	MAP3K20
9.00816e-22	0.306079	0.353	0.072	1.31997e-17	Hepatocytes	ERCC5
9.33133e-22	0.423731	0.813	0.335	1.36732e-17	Hepatocytes	TMEM135
9.48177e-22	0.275222	0.284	0.062	1.38936e-17	Hepatocytes	RPH3AL
1.03125e-21	0.679578	0.357	0.102	1.51108e-17	Hepatocytes	NKAIN3
1.06633e-21	0.333854	0.321	0.062	1.56249e-17	Hepatocytes	ERLIN1
1.10759e-21	0.331039	0.4	0.101	1.62295e-17	Hepatocytes	PARP16
1.16945e-21	0.264903	0.274	0.047	1.71359e-17	Hepatocytes	LAP3
1.20146e-21	0.297432	0.707	0.263	1.76049e-17	Hepatocytes	CLEC16A
1.44896e-21	0.253452	0.413	0.101	2.12316e-17	Hepatocytes	MORF4L2
1.59378e-21	0.268611	0.405	0.1	2.33537e-17	Hepatocytes	EI24
1.59784e-21	0.413267	0.648	0.194	2.34131e-17	Hepatocytes	MARCHF8
1.76458e-21	0.302887	0.503	0.139	2.58564e-17	Hepatocytes	DCP2
1.8103e-21	0.317182	0.423	0.108	2.65263e-17	Hepatocytes	PPARGC1B
2.00424e-21	0.282724	0.675	0.242	2.93681e-17	Hepatocytes	UBE4B
2.10257e-21	0.291702	0.357	0.062	3.08089e-17	Hepatocytes	ASB13
2.12461e-21	0.395745	0.797	0.354	3.11318e-17	Hepatocytes	JMJD1C
2.45296e-21	0.311597	0.871	0.472	3.59431e-17	Hepatocytes	PPP2R5E
2.65097e-21	0.334367	0.269	0.034	3.88447e-17	Hepatocytes	GOT1
3.31444e-21	0.42283	0.82	0.354	4.85665e-17	Hepatocytes	ACVR1
3.35285e-21	0.3064	0.32	0.067	4.91294e-17	Hepatocytes	RNF128
3.69126e-21	0.333265	0.796	0.355	5.40881e-17	Hepatocytes	FNIP1
4.22533e-21	0.345791	0.854	0.423	6.19138e-17	Hepatocytes	ATXN2
4.34892e-21	0.293504	0.728	0.301	6.37248e-17	Hepatocytes	CYLD
4.59176e-21	0.254647	0.301	0.059	6.72831e-17	Hepatocytes	ERO1B
4.66697e-21	0.449402	0.891	0.447	6.83851e-17	Hepatocytes	SND1
4.68178e-21	0.484981	0.559	0.164	6.86021e-17	Hepatocytes	RFFL
4.70252e-21	0.27067	0.347	0.083	6.89061e-17	Hepatocytes	ASB7
4.96515e-21	0.553052	0.928	0.596	7.27543e-17	Hepatocytes	DIAPH2
5.02571e-21	0.849591	0.81	0.393	7.36417e-17	Hepatocytes	KCNT2
6.90251e-21	0.617733	0.929	0.575	1.01142e-16	Hepatocytes	SIK3
7.66416e-21	0.257187	0.44	0.125	1.12303e-16	Hepatocytes	TTLL7
7.96669e-21	0.378933	0.843	0.421	1.16736e-16	Hepatocytes	TBC1D1
9.67026e-21	0.374282	0.321	0.071	1.41698e-16	Hepatocytes	BNIP3L
9.78746e-21	0.373183	0.302	0.041	1.43416e-16	Hepatocytes	P2RX7
1.34341e-20	0.268512	0.256	0.041	1.9685e-16	Hepatocytes	TRAF3IP1
1.40344e-20	0.30679	0.265	0.039	2.05646e-16	Hepatocytes	CCDC138
1.58353e-20	0.420383	0.835	0.377	2.32035e-16	Hepatocytes	ECPAS
1.59261e-20	0.350534	0.743	0.378	2.33365e-16	Hepatocytes	FNIP2
1.641e-20	0.273546	0.713	0.282	2.40456e-16	Hepatocytes	GNG12
1.6983e-20	0.272429	0.733	0.278	2.48852e-16	Hepatocytes	TLK1
1.84295e-20	0.337295	0.786	0.32	2.70047e-16	Hepatocytes	BRD4
1.92504e-20	0.490898	0.361	0.083	2.82077e-16	Hepatocytes	FABP1
2.32052e-20	0.29359	0.28	0.047	3.40025e-16	Hepatocytes	PPP1R15B
3.00885e-20	0.570454	0.958	0.752	4.40886e-16	Hepatocytes	RREB1
3.3065e-20	0.257332	0.585	0.186	4.84501e-16	Hepatocytes	CLINT1
3.56801e-20	0.258997	0.397	0.095	5.2282e-16	Hepatocytes	DRAM2
4.35491e-20	0.282116	0.297	0.058	6.38125e-16	Hepatocytes	RECQL5
4.53635e-20	0.270512	0.996	0.976	6.64711e-16	Hepatocytes	ZBTB20
4.69626e-20	0.280239	0.727	0.303	6.88144e-16	Hepatocytes	KIF13B
4.76431e-20	0.308558	0.376	0.081	6.98115e-16	Hepatocytes	PYM1
4.99939e-20	0.385247	0.446	0.108	7.3256e-16	Hepatocytes	MPC2
5.39153e-20	0.298972	0.716	0.276	7.9002e-16	Hepatocytes	DCAF5
7.03376e-20	0.303803	0.816	0.381	1.03066e-15	Hepatocytes	CADPS2
8.51873e-20	0.38916	0.862	0.434	1.24825e-15	Hepatocytes	PUM1
1.0071e-19	0.260067	0.291	0.053	1.47571e-15	Hepatocytes	COQ3
1.04676e-19	0.420716	0.774	0.304	1.53382e-15	Hepatocytes	PHF20L1
1.08776e-19	0.326682	0.324	0.074	1.5939e-15	Hepatocytes	REPS2
1.11605e-19	0.528666	0.281	0.065	1.63535e-15	Hepatocytes	LINGO2
1.25009e-19	0.357159	0.297	0.049	1.83176e-15	Hepatocytes	NT5DC3
1.29699e-19	0.396239	0.829	0.374	1.90048e-15	Hepatocytes	GIGYF2
1.4586e-19	0.25835	0.345	0.071	2.13729e-15	Hepatocytes	PEX13
1.49747e-19	0.800605	0.828	0.447	2.19425e-15	Hepatocytes	LEPR
1.6346e-19	0.343892	0.267	0.037	2.39518e-15	Hepatocytes	RDH10
2.30524e-19	0.269688	0.633	0.214	3.37786e-15	Hepatocytes	AVL9
2.80893e-19	0.322378	0.316	0.074	4.11592e-15	Hepatocytes	UGDH
3.39462e-19	0.40573	0.767	0.324	4.97413e-15	Hepatocytes	ALDOB
3.66285e-19	0.348711	0.372	0.104	5.36718e-15	Hepatocytes	TENM3
4.03034e-19	0.378247	0.258	0.036	5.90566e-15	Hepatocytes	RASSF5
4.29616e-19	0.331889	0.371	0.08	6.29517e-15	Hepatocytes	ANXA13
4.43924e-19	0.312887	0.541	0.153	6.50482e-15	Hepatocytes	TEF
5.51268e-19	0.278207	0.256	0.047	8.07773e-15	Hepatocytes	TBC1D9
5.54451e-19	0.427604	0.913	0.527	8.12437e-15	Hepatocytes	STARD13
5.8722e-19	0.561907	0.869	0.378	8.60454e-15	Hepatocytes	AFDN
5.98213e-19	0.301019	0.302	0.059	8.76562e-15	Hepatocytes	ASAH1
6.89752e-19	0.296439	0.84	0.42	1.01069e-14	Hepatocytes	UBR3
7.48635e-19	0.306446	0.343	0.07	1.09697e-14	Hepatocytes	PLEC
8.02123e-19	0.284891	0.914	0.557	1.17535e-14	Hepatocytes	NR1H4
8.46755e-19	0.669285	0.36	0.118	1.24075e-14	Hepatocytes	ZC3H12B
9.24975e-19	0.806355	0.803	0.484	1.35537e-14	Hepatocytes	FN1
9.28884e-19	0.344627	0.282	0.06	1.36109e-14	Hepatocytes	ABLIM3
9.5762e-19	0.427537	0.282	0.039	1.4032e-14	Hepatocytes	HOMER2
9.64391e-19	0.294785	0.263	0.043	1.41312e-14	Hepatocytes	HEATR3
1.03053e-18	0.260099	0.715	0.255	1.51003e-14	Hepatocytes	SRSF2
1.31705e-18	0.524786	0.404	0.119	1.92988e-14	Hepatocytes	FOXP2
1.52533e-18	0.291194	0.336	0.075	2.23507e-14	Hepatocytes	WWC1
1.73449e-18	0.799871	0.45	0.176	2.54154e-14	Hepatocytes	ACLY
2.14581e-18	0.278056	0.778	0.32	3.14426e-14	Hepatocytes	TMEM131L
2.57165e-18	0.266484	0.288	0.058	3.76823e-14	Hepatocytes	LMNB1
5.26994e-18	0.497539	0.896	0.483	7.72205e-14	Hepatocytes	DIP2B
7.04197e-18	0.30766	0.487	0.148	1.03186e-13	Hepatocytes	TJP2
7.25914e-18	0.363485	0.852	0.427	1.06368e-13	Hepatocytes	NBEAL1
1.01001e-17	0.415126	0.906	0.506	1.47997e-13	Hepatocytes	TNS1
1.01024e-17	0.3163	0.747	0.324	1.48031e-13	Hepatocytes	CEP170
1.0426e-17	0.253714	0.325	0.058	1.52772e-13	Hepatocytes	FGFR3
1.42978e-17	0.363582	0.281	0.048	2.09506e-13	Hepatocytes	SPSB1
1.66034e-17	0.544196	0.884	0.512	2.43289e-13	Hepatocytes	STAG2
1.88365e-17	0.676857	0.384	0.154	2.76012e-13	Hepatocytes	STEAP4
2.39688e-17	0.376902	0.868	0.421	3.51214e-13	Hepatocytes	CRADD
2.49856e-17	0.255785	0.303	0.064	3.66114e-13	Hepatocytes	ENTPD5
2.67953e-17	0.30331	0.692	0.251	3.92632e-13	Hepatocytes	GPBP1
2.96812e-17	0.272299	0.351	0.087	4.34919e-13	Hepatocytes	LITAF
3.29942e-17	0.327127	0.33	0.067	4.83465e-13	Hepatocytes	QSOX1
3.51761e-17	0.497774	0.87	0.421	5.15436e-13	Hepatocytes	LRP6
5.46742e-17	0.515796	0.805	0.414	8.01141e-13	Hepatocytes	UGP2
5.57409e-17	0.292304	0.39	0.105	8.16771e-13	Hepatocytes	LURAP1L
5.62514e-17	0.258253	0.257	0.041	8.24252e-13	Hepatocytes	RANGAP1
6.46298e-17	0.473376	0.847	0.409	9.4702e-13	Hepatocytes	PCMTD1
1.09927e-16	0.253213	0.752	0.32	1.61075e-12	Hepatocytes	MED13
1.56118e-16	0.264407	0.796	0.356	2.28759e-12	Hepatocytes	SOS2
1.87387e-16	0.318437	0.287	0.05	2.74579e-12	Hepatocytes	NFIC
2.01677e-16	0.298264	0.286	0.067	2.95517e-12	Hepatocytes	GNPTAB
2.14364e-16	0.34588	0.26	0.038	3.14108e-12	Hepatocytes	CDKL3
2.21185e-16	0.355737	0.882	0.481	3.24102e-12	Hepatocytes	SNTB1
2.42736e-16	0.252476	0.262	0.052	3.55682e-12	Hepatocytes	ZMYM5
3.37431e-16	0.470051	0.909	0.512	4.94438e-12	Hepatocytes	RBFOX2
3.64854e-16	0.279412	0.755	0.311	5.34621e-12	Hepatocytes	HUWE1
6.40709e-16	1.08673	0.884	0.599	9.3883e-12	Hepatocytes	ME1
1.3776e-15	0.257866	0.761	0.349	2.01859e-11	Hepatocytes	TSC22D2
1.71384e-15	0.26247	0.288	0.058	2.51128e-11	Hepatocytes	TENT4A
3.59106e-15	0.315917	0.42	0.143	5.26198e-11	Hepatocytes	CDH13
4.16588e-15	0.461165	0.904	0.532	6.10427e-11	Hepatocytes	ASH1L
8.2061e-15	0.285715	0.815	0.382	1.20244e-10	Hepatocytes	ABCA1
1.44114e-14	0.401864	0.958	0.702	2.11171e-10	Hepatocytes	NCOA2
2.62262e-14	0.329048	0.943	0.612	3.84292e-10	Hepatocytes	PTPRK
6.24082e-14	0.284674	0.891	0.549	9.14468e-10	Hepatocytes	RBM39
6.78646e-14	0.724592	0.433	0.155	9.94421e-10	Hepatocytes	HRG
1.0123e-13	0.440188	0.832	0.383	1.48332e-09	Hepatocytes	TBL1XR1
1.70455e-13	0.615704	0.953	0.728	2.49768e-09	Hepatocytes	MTSS1
1.87013e-13	0.257586	0.294	0.061	2.7403e-09	Hepatocytes	RNASE4
2.95146e-13	0.46438	0.256	0.062	4.32477e-09	Hepatocytes	CNTN5
4.02226e-13	0.264198	0.894	0.52	5.89382e-09	Hepatocytes	LRBA
9.82342e-13	0.298409	0.987	0.925	1.43943e-08	Hepatocytes	NFIA
2.91985e-12	0.285604	0.922	0.644	4.27846e-08	Hepatocytes	ZCCHC7
3.37633e-12	0.340601	0.871	0.504	4.94734e-08	Hepatocytes	COG5
1.0444e-11	0.268736	0.909	0.576	1.53035e-07	Hepatocytes	ATXN1
3.55882e-11	0.374171	0.882	0.465	5.21474e-07	Hepatocytes	TNRC6A
3.84252e-11	0.267207	0.873	0.519	5.63044e-07	Hepatocytes	CHD2
4.69641e-11	0.42398	0.954	0.723	6.88166e-07	Hepatocytes	PRKN
7.43092e-10	0.256134	0.931	0.629	1.08885e-05	Hepatocytes	TNRC6B
1.38403e-09	0.362085	0.624	0.362	2.02803e-05	Hepatocytes	CRYL1
1.89754e-09	0.287783	0.928	0.591	2.78046e-05	Hepatocytes	SUCLG2
2.51301e-09	0.266696	0.89	0.556	3.68231e-05	Hepatocytes	RABGAP1L
4.74617e-09	0.325019	0.893	0.515	6.95456e-05	Hepatocytes	SGMS1
2.20551e-08	0.309355	0.307	0.133	0.000323173	Hepatocytes	GLUL
8.27569e-07	0.399943	0.901	0.593	0.0121264	Hepatocytes	EPAS1
6.59591e-06	0.342706	0.519	0.252	0.0966499	Hepatocytes	CAMKMT
4.26054e-152	4.88257	0.941	0.178	6.24297e-148	Stellate cells	ANK3
1.22206e-147	4.67214	0.908	0.151	1.79069e-143	Stellate cells	CCBE1
1.05747e-138	3.8623	0.922	0.215	1.54952e-134	Stellate cells	ITGA9
5.5225e-127	3.39439	0.884	0.222	8.09211e-123	Stellate cells	RBMS3
1.12162e-120	2.49554	0.955	0.783	1.64351e-116	Stellate cells	SOX5
1.10547e-119	3.89545	0.816	0.111	1.61984e-115	Stellate cells	PDE3A
1.16431e-118	3.75467	0.922	0.498	1.70606e-114	Stellate cells	ARHGAP24
2.12195e-118	3.89296	0.868	0.277	3.1093e-114	Stellate cells	GRK5
5.51834e-117	3.52649	0.837	0.13	8.08602e-113	Stellate cells	ZFPM2
8.81128e-111	3.67083	0.724	0.029	1.29112e-106	Stellate cells	COL5A1
6.06735e-104	2.98227	0.831	0.257	8.89049e-100	Stellate cells	ZEB2
3.37647e-103	3.35931	0.731	0.1	4.94754e-99	Stellate cells	UST
9.81925e-103	2.5351	0.893	0.73	1.43881e-98	Stellate cells	ARHGAP42
5.18942e-102	3.58741	0.828	0.268	7.60406e-98	Stellate cells	ADGRL3
8.79746e-98	3.31538	0.756	0.153	1.28909e-93	Stellate cells	DENND2A
1.78348e-97	3.32924	0.695	0.086	2.61333e-93	Stellate cells	SGIP1
3.26731e-96	3.50462	0.867	0.54	4.78759e-92	Stellate cells	GPC6
9.33737e-96	2.709	0.794	0.265	1.3682e-91	Stellate cells	PAM
1.17135e-94	3.55367	0.79	0.183	1.71638e-90	Stellate cells	ADAMTSL1
2.7788e-94	3.72929	0.75	0.178	4.07177e-90	Stellate cells	CTNNA3
5.77748e-86	3.19827	0.577	0.016	8.46574e-82	Stellate cells	RIPOR3
1.48644e-84	3.79598	0.683	0.143	2.17809e-80	Stellate cells	COL25A1
9.85939e-84	3.24848	0.601	0.048	1.4447e-79	Stellate cells	RNF150
1.01445e-83	3.10034	0.701	0.151	1.48648e-79	Stellate cells	ARHGAP10
2.54163e-80	2.9993	0.682	0.129	3.72425e-76	Stellate cells	LTBP1
8.27302e-80	2.70082	0.797	0.44	1.21225e-75	Stellate cells	TANC1
5.75035e-79	3.03339	0.648	0.129	8.42599e-75	Stellate cells	PLCL1
8.56089e-78	2.94194	0.75	0.418	1.25443e-73	Stellate cells	PAG1
1.36842e-77	3.28623	0.667	0.127	2.00514e-73	Stellate cells	NCKAP5
5.81214e-76	2.64405	0.726	0.175	8.51653e-72	Stellate cells	ATRNL1
8.07209e-76	2.92253	0.541	0.015	1.1828e-71	Stellate cells	VIPR1
9.03405e-76	2.75036	0.624	0.083	1.32376e-71	Stellate cells	CDK14
1.45014e-75	3.1226	0.527	0.017	2.12489e-71	Stellate cells	IL34
1.9264e-75	1.68003	0.874	0.81	2.82276e-71	Stellate cells	RBMS1
3.06517e-75	2.84387	0.559	0.025	4.4914e-71	Stellate cells	KLHL29
1.02467e-74	3.02024	0.526	0.026	1.50145e-70	Stellate cells	NTN1
6.69978e-73	2.91907	0.537	0.045	9.81719e-69	Stellate cells	ITGB3
2.15547e-72	2.23328	0.822	0.547	3.1584e-68	Stellate cells	RBPMS
8.4853e-72	2.82784	0.56	0.047	1.24335e-67	Stellate cells	COL5A2
3.97476e-71	2.65737	0.75	0.188	5.82422e-67	Stellate cells	PBX1
8.92904e-71	1.706	0.899	0.831	1.30837e-66	Stellate cells	PRKG1
9.5454e-71	2.15392	0.731	0.201	1.39869e-66	Stellate cells	TACC1
7.65376e-69	2.85895	0.549	0.071	1.12151e-64	Stellate cells	ADCY5
1.9717e-67	2.53316	0.811	0.591	2.88913e-63	Stellate cells	SORBS1
2.3469e-67	2.61839	0.607	0.116	3.43891e-63	Stellate cells	SEMA6D
3.98754e-66	2.30667	0.626	0.125	5.84294e-62	Stellate cells	TGFBR3
2.5357e-65	2.69298	0.527	0.065	3.71556e-61	Stellate cells	COL14A1
2.1028e-63	2.80043	0.558	0.087	3.08124e-59	Stellate cells	PDE1A
1.14967e-62	2.79118	0.523	0.082	1.68461e-58	Stellate cells	LAMA2
1.65238e-62	2.85039	0.517	0.028	2.42123e-58	Stellate cells	IGFBP3
2.17383e-62	2.46756	0.444	0.014	3.18531e-58	Stellate cells	COLEC11
2.69401e-62	2.54823	0.584	0.101	3.94753e-58	Stellate cells	COL4A1
5.51815e-62	2.41735	0.508	0.057	8.08574e-58	Stellate cells	TRERF1
1.78717e-60	2.91378	0.519	0.031	2.61874e-56	Stellate cells	KHDRBS3
4.48021e-60	2.30662	0.658	0.151	6.56486e-56	Stellate cells	IGF1R
6.01346e-60	2.58647	0.463	0.029	8.81152e-56	Stellate cells	COL3A1
1.50731e-59	2.67109	0.487	0.04	2.20866e-55	Stellate cells	PTGER3
3.27314e-59	2.81201	0.735	0.525	4.79613e-55	Stellate cells	TLN2
5.57362e-59	2.61595	0.475	0.038	8.16702e-55	Stellate cells	GUCY1A1
2.1958e-58	2.52249	0.463	0.016	3.21751e-54	Stellate cells	DAAM2
4.77413e-58	2.8463	0.468	0.036	6.99554e-54	Stellate cells	NTRK3
1.08156e-57	2.31795	0.519	0.089	1.58481e-53	Stellate cells	COL4A2
6.82924e-56	2.40386	0.428	0.035	1.00069e-51	Stellate cells	TNFRSF21
4.849e-55	2.38011	0.409	0.01	7.10525e-51	Stellate cells	AFAP1L2
1.07625e-54	3.11043	0.439	0.023	1.57703e-50	Stellate cells	EFNA5
5.39807e-54	2.54061	0.695	0.392	7.90979e-50	Stellate cells	MGMT
9.68203e-53	2.6147	0.418	0.018	1.41871e-48	Stellate cells	MYH11
2.51903e-52	2.29616	0.393	0.017	3.69113e-48	Stellate cells	TGFBI
3.74688e-52	2.56004	0.437	0.025	5.49031e-48	Stellate cells	FHL2
3.74977e-52	2.62751	0.432	0.01	5.49454e-48	Stellate cells	TMEM132B
3.41875e-51	1.3275	0.824	0.798	5.0095e-47	Stellate cells	CALD1
3.87181e-51	2.58917	0.463	0.049	5.67336e-47	Stellate cells	MARK1
5.44162e-51	2.39853	0.575	0.133	7.97361e-47	Stellate cells	HGF
2.27264e-50	2.29198	0.492	0.057	3.3301e-46	Stellate cells	ADAMTS2
2.27274e-50	1.76944	0.783	0.731	3.33025e-46	Stellate cells	RELN
1.78341e-49	2.18104	0.421	0.038	2.61323e-45	Stellate cells	FBN1
2.53912e-48	1.45712	0.793	0.776	3.72058e-44	Stellate cells	PDLIM5
1.52658e-47	2.46674	0.366	0.022	2.23689e-43	Stellate cells	GALNT14
1.65286e-47	2.15797	0.476	0.077	2.42194e-43	Stellate cells	UBASH3B
2.9996e-46	2.53042	0.424	0.041	4.39532e-42	Stellate cells	GUCY1A2
7.60231e-46	1.84727	0.547	0.138	1.11397e-41	Stellate cells	IGFBP7
8.74571e-46	2.52071	0.463	0.071	1.28151e-41	Stellate cells	COLEC10
2.12364e-45	2.27318	0.453	0.077	3.11177e-41	Stellate cells	ADAMTS9
3.85493e-45	1.47966	0.781	0.61	5.64864e-41	Stellate cells	ASAP1
2.65025e-44	1.05901	0.929	0.915	3.8834e-40	Stellate cells	EXT1
6.12988e-44	2.57339	0.417	0.036	8.98211e-40	Stellate cells	FREM1
9.59382e-43	2.28035	0.37	0.032	1.40578e-38	Stellate cells	STAC
1.14049e-42	2.22637	0.54	0.177	1.67116e-38	Stellate cells	FRMD4A
6.4765e-42	2.10372	0.519	0.156	9.49002e-38	Stellate cells	CALCRL
1.24e-41	1.93638	0.335	0.031	1.81698e-37	Stellate cells	HS3ST3A1
4.89868e-41	2.13605	0.376	0.045	7.17804e-37	Stellate cells	GUCY1B1
3.51923e-40	2.00096	0.378	0.054	5.15673e-36	Stellate cells	LAMA4
1.96658e-39	1.50039	0.64	0.265	2.88163e-35	Stellate cells	LIFR
3.44274e-39	1.55995	0.708	0.602	5.04464e-35	Stellate cells	DST
4.38884e-39	2.14781	0.35	0.017	6.43096e-35	Stellate cells	NTF3
7.57216e-39	1.83919	0.682	0.379	1.10955e-34	Stellate cells	ZSWIM6
5.34042e-38	1.2446	0.664	0.253	7.82532e-34	Stellate cells	MAML2
1.3275e-37	1.94306	0.505	0.111	1.94518e-33	Stellate cells	EPS8
3.48535e-37	1.7947	0.289	0.017	5.10709e-33	Stellate cells	ARHGEF17
1.63174e-36	1.4564	0.64	0.276	2.39098e-32	Stellate cells	EPB41L2
3.51006e-36	2.33533	0.395	0.056	5.14329e-32	Stellate cells	EPHA3
3.90003e-36	1.91532	0.307	0.017	5.71472e-32	Stellate cells	EDNRA
4.81003e-36	1.78597	0.341	0.043	7.04813e-32	Stellate cells	TEAD4
8.09065e-36	1.93469	0.288	0.008	1.18552e-31	Stellate cells	GLIS1
4.07901e-35	2.18547	0.288	0.017	5.97698e-31	Stellate cells	ANO1
4.53208e-35	1.98451	0.423	0.114	6.64085e-31	Stellate cells	RASA3
8.5475e-34	1.29325	0.712	0.688	1.25247e-29	Stellate cells	EML4
1.03368e-33	1.84263	0.561	0.166	1.51466e-29	Stellate cells	RAPGEF5
1.41591e-33	2.15415	0.354	0.049	2.07473e-29	Stellate cells	PDZRN3
1.52343e-33	1.9278	0.595	0.229	2.23229e-29	Stellate cells	P3H2
2.48258e-33	1.86058	0.471	0.135	3.63773e-29	Stellate cells	ROBO1
2.56634e-33	1.71123	0.261	0.008	3.76045e-29	Stellate cells	PTH1R
2.6452e-33	1.55473	0.363	0.075	3.87601e-29	Stellate cells	ARHGAP28
3.70457e-33	1.87212	0.483	0.152	5.42831e-29	Stellate cells	PIP4K2A
4.52067e-33	1.91968	0.639	0.443	6.62414e-29	Stellate cells	SYNPO2
1.11712e-32	1.81965	0.533	0.312	1.63691e-28	Stellate cells	NCK2
1.55162e-32	2.65984	0.363	0.056	2.27359e-28	Stellate cells	GRM8
1.66076e-32	1.64904	0.274	0.019	2.43351e-28	Stellate cells	LAMB1
8.45547e-32	1.26398	0.758	0.765	1.23898e-27	Stellate cells	UTRN
2.13926e-31	1.93074	0.327	0.042	3.13466e-27	Stellate cells	P2RY14
2.17109e-31	1.70419	0.395	0.088	3.1813e-27	Stellate cells	RUNX1T1
2.22482e-31	1.87944	0.651	0.534	3.26002e-27	Stellate cells	LIMS1
2.85971e-31	1.82395	0.402	0.101	4.19033e-27	Stellate cells	PRICKLE2
5.14044e-31	1.69829	0.29	0.05	7.53228e-27	Stellate cells	RSPO3
1.75902e-30	1.86778	0.283	0.02	2.5775e-26	Stellate cells	TNFRSF11B
2.23884e-30	2.4452	0.377	0.059	3.28057e-26	Stellate cells	PCDH9
2.51697e-30	1.84309	0.403	0.108	3.68811e-26	Stellate cells	CACHD1
3.10141e-30	2.16612	0.511	0.272	4.5445e-26	Stellate cells	VCL
3.28109e-30	1.60934	0.536	0.166	4.80778e-26	Stellate cells	TCF4
3.6802e-30	1.77408	0.278	0.031	5.3926e-26	Stellate cells	SHISA6
3.7442e-30	1.75033	0.668	0.538	5.48638e-26	Stellate cells	PEAK1
4.20497e-30	1.16018	0.792	0.736	6.16154e-26	Stellate cells	SHROOM3
1.01234e-29	2.07828	0.319	0.047	1.48338e-25	Stellate cells	LRRC4C
1.13117e-29	1.66304	0.272	0.017	1.6575e-25	Stellate cells	CHST11
1.14664e-29	1.81375	0.284	0.023	1.68016e-25	Stellate cells	PIEZO2
1.52992e-29	1.88658	0.547	0.329	2.2418e-25	Stellate cells	SEPTIN11
2.49768e-29	1.28491	0.839	0.896	3.65986e-25	Stellate cells	PDE4D
4.12504e-29	1.32913	0.744	0.622	6.04441e-25	Stellate cells	CAMK1D
1.86251e-28	1.59381	0.277	0.046	2.72913e-24	Stellate cells	LBH
3.88524e-28	2.03815	0.395	0.135	5.69304e-24	Stellate cells	HS3ST3B1
1.93759e-27	1.59277	0.444	0.146	2.83915e-23	Stellate cells	SPATS2L
2.40694e-27	1.42619	0.43	0.195	3.52689e-23	Stellate cells	CTDSPL
4.05378e-27	1.84383	0.343	0.059	5.94e-23	Stellate cells	NHSL2
6.43328e-27	1.70028	0.618	0.534	9.42668e-23	Stellate cells	FERMT2
7.53796e-27	1.61198	0.31	0.056	1.10454e-22	Stellate cells	TMTC1
1.1512e-26	1.67861	0.661	0.507	1.68686e-22	Stellate cells	CRIM1
1.65311e-26	2.3274	0.355	0.067	2.42231e-22	Stellate cells	KCNQ5
2.14779e-26	1.49032	0.382	0.09	3.14715e-22	Stellate cells	CHST15
3.5099e-26	1.70283	0.262	0.037	5.14305e-22	Stellate cells	SEMA5A
6.18244e-26	1.21948	0.757	0.722	9.05913e-22	Stellate cells	EDA
6.66415e-26	1.6596	0.655	0.554	9.76497e-22	Stellate cells	ACTN4
6.73383e-26	1.99204	0.264	0.033	9.86708e-22	Stellate cells	TMTC2
8.06357e-26	1.65297	0.426	0.127	1.18155e-21	Stellate cells	KSR1
1.03673e-25	1.73927	0.32	0.052	1.51912e-21	Stellate cells	NID1
2.6696e-25	1.57286	0.321	0.086	3.91176e-21	Stellate cells	NCALD
2.70531e-25	0.828731	0.821	0.8	3.9641e-21	Stellate cells	DLC1
3.97607e-25	1.16987	0.673	0.617	5.82614e-21	Stellate cells	TSHZ2
7.11845e-25	1.33191	0.368	0.103	1.04307e-20	Stellate cells	WIPF1
1.43005e-24	1.8011	0.393	0.137	2.09545e-20	Stellate cells	AFF3
3.77326e-24	1.98387	0.579	0.427	5.52896e-20	Stellate cells	FGFR2
4.20597e-24	1.40253	0.639	0.586	6.16301e-20	Stellate cells	SKAP2
4.25042e-24	1.25672	0.312	0.085	6.22815e-20	Stellate cells	SLCO3A1
7.46069e-24	1.53547	0.302	0.057	1.09321e-19	Stellate cells	JAZF1
9.36467e-24	0.731751	0.886	0.855	1.37221e-19	Stellate cells	ARHGAP6
9.67148e-24	1.67727	0.519	0.366	1.41716e-19	Stellate cells	PARVA
1.60144e-23	1.54485	0.567	0.402	2.34659e-19	Stellate cells	ELMO1
1.9477e-23	1.77813	0.461	0.241	2.85397e-19	Stellate cells	PHC2
2.48342e-23	1.18412	0.712	0.768	3.63896e-19	Stellate cells	RAPH1
2.49364e-23	1.87529	0.38	0.145	3.65393e-19	Stellate cells	TPM1
4.25322e-23	1.67627	0.463	0.227	6.23224e-19	Stellate cells	NBEA
1.65258e-22	1.5864	0.297	0.075	2.42153e-18	Stellate cells	BCL2
3.1523e-22	1.40524	0.253	0.04	4.61906e-18	Stellate cells	GULP1
1.13818e-21	1.27709	0.506	0.228	1.66777e-17	Stellate cells	LDB2
3.13781e-21	1.56954	0.313	0.059	4.59784e-17	Stellate cells	TMEM132D
9.69416e-21	0.801827	0.884	0.868	1.42049e-16	Stellate cells	CDH2
1.00658e-20	1.63803	0.51	0.378	1.47494e-16	Stellate cells	PKIG
2.52119e-20	1.49617	0.283	0.054	3.6943e-16	Stellate cells	MAMDC2
1.52804e-19	1.5867	0.61	0.501	2.23904e-15	Stellate cells	SH3RF1
2.13481e-19	1.55125	0.497	0.335	3.12814e-15	Stellate cells	ITPR1
5.03651e-19	1.49799	0.31	0.096	7.38e-15	Stellate cells	ANO6
6.70861e-19	1.46536	0.644	0.585	9.83013e-15	Stellate cells	PARD3B
2.29244e-18	1.26298	0.305	0.08	3.35912e-14	Stellate cells	ST6GALNAC3
2.365e-18	1.57559	0.261	0.052	3.46543e-14	Stellate cells	FHOD1
3.11693e-18	1.29616	0.6	0.608	4.56724e-14	Stellate cells	FNBP1
4.35935e-18	1.02729	0.533	0.43	6.38775e-14	Stellate cells	MAML3
5.58707e-18	1.20912	0.313	0.089	8.18673e-14	Stellate cells	RFTN1
9.90704e-18	1.36457	0.261	0.082	1.45168e-13	Stellate cells	CORO1C
2.07821e-17	1.32543	0.558	0.524	3.0452e-13	Stellate cells	RSU1
5.37313e-17	0.870793	0.327	0.125	7.87325e-13	Stellate cells	TMEM164
6.38051e-17	0.290802	0.134	0.358	9.34936e-13	Stellate cells	MAST4
1.26206e-16	1.23368	0.371	0.14	1.8493e-12	Stellate cells	ADD3
1.36475e-16	1.31239	0.411	0.217	1.99977e-12	Stellate cells	ST3GAL5
1.67794e-16	1.32872	0.343	0.129	2.45868e-12	Stellate cells	ARHGAP32
1.78019e-16	1.44131	0.324	0.137	2.60851e-12	Stellate cells	MYO1C
3.42854e-16	0.686398	0.849	0.897	5.02384e-12	Stellate cells	EHBP1
4.02991e-16	1.52971	0.437	0.331	5.90503e-12	Stellate cells	SEPTIN7
4.30503e-16	1.09065	0.272	0.083	6.30817e-12	Stellate cells	CTBP2
5.21534e-16	1.524	0.492	0.382	7.64204e-12	Stellate cells	IL6ST
5.25942e-16	1.72277	0.547	0.497	7.70663e-12	Stellate cells	TLCD4
1.75107e-15	1.51822	0.319	0.17	2.56584e-11	Stellate cells	PTPRS
1.80461e-15	0.587333	0.44	0.204	2.6443e-11	Stellate cells	NXN
2.09376e-15	1.46695	0.353	0.176	3.06799e-11	Stellate cells	PPARD
2.69957e-15	1.37391	0.542	0.51	3.95568e-11	Stellate cells	MYH9
2.77514e-15	1.22116	0.426	0.215	4.06641e-11	Stellate cells	ETS1
3.45262e-15	1.03078	0.581	0.575	5.05912e-11	Stellate cells	SPTBN1
1.23081e-14	1.0129	0.253	0.096	1.8035e-10	Stellate cells	KLF7
1.54135e-14	1.12274	0.598	0.582	2.25854e-10	Stellate cells	GSE1
2.35102e-14	1.43691	0.34	0.163	3.44495e-10	Stellate cells	MAP3K5
2.52426e-14	1.41159	0.263	0.076	3.6988e-10	Stellate cells	STARD8
1.02586e-13	1.45471	0.456	0.376	1.50319e-09	Stellate cells	MINDY4
1.37437e-13	1.31771	0.591	0.544	2.01387e-09	Stellate cells	SPRED2
1.5155e-13	0.680947	0.794	0.825	2.22066e-09	Stellate cells	NR1H4
3.26875e-13	1.46234	0.513	0.423	4.7897e-09	Stellate cells	CNKSR3
6.61681e-13	1.46162	0.431	0.219	9.69561e-09	Stellate cells	AUTS2
2.2596e-12	1.22656	0.263	0.096	3.31099e-08	Stellate cells	FMNL3
2.67896e-12	1.62457	0.367	0.221	3.92547e-08	Stellate cells	PDE4B
4.23738e-12	1.18936	0.541	0.55	6.20903e-08	Stellate cells	TEAD1
4.43345e-12	1.22754	0.485	0.371	6.49634e-08	Stellate cells	SH3BP5
1.06521e-11	0.410557	0.085	0.253	1.56085e-07	Stellate cells	BNC2
5.87521e-11	0.468529	0.424	0.205	8.60894e-07	Stellate cells	PLEKHG1
8.74343e-11	0.903091	0.644	0.692	1.28117e-06	Stellate cells	FARP1
1.03174e-10	1.15153	0.568	0.504	1.51181e-06	Stellate cells	MYO10
1.32166e-10	1.19445	0.544	0.583	1.93663e-06	Stellate cells	MAP4K3
4.28177e-10	1.3751	0.353	0.276	6.27408e-06	Stellate cells	OPCML
5.0999e-10	0.809751	0.263	0.133	7.47288e-06	Stellate cells	ZBTB46
9.04918e-10	1.1623	0.277	0.141	1.32598e-05	Stellate cells	PLEKHA2
1.14773e-09	0.282963	0.184	0.36	1.68177e-05	Stellate cells	PPP3CB
1.56797e-09	1.17535	0.289	0.173	2.29754e-05	Stellate cells	TNIK
4.08257e-09	1.20483	0.341	0.256	5.98219e-05	Stellate cells	ITGB1
8.2313e-09	1.1042	0.433	0.408	0.000120613	Stellate cells	DOCK8
2.84204e-08	0.615015	0.634	0.764	0.000416444	Stellate cells	AGAP1
3.18079e-08	1.04553	0.295	0.176	0.000466081	Stellate cells	NR2F2
5.31362e-08	1.26611	0.335	0.254	0.000778605	Stellate cells	RAMP1
5.55645e-08	1.22028	0.487	0.479	0.000814187	Stellate cells	SVIL
8.22723e-08	0.651078	0.722	0.814	0.00120554	Stellate cells	DENND1A
1.16195e-07	1.24171	0.375	0.33	0.0017026	Stellate cells	RAB30
1.3921e-07	0.763974	0.589	0.703	0.00203985	Stellate cells	MYO1B
1.94984e-07	0.379795	0.666	0.734	0.00285711	Stellate cells	ARL15
2.27887e-07	1.30593	0.336	0.256	0.00333923	Stellate cells	SRC
5.26546e-07	1.16353	0.382	0.342	0.00771547	Stellate cells	PELI1
5.89186e-07	0.538992	0.886	0.898	0.00863335	Stellate cells	CADM1
7.07235e-07	0.264672	0.154	0.298	0.0103631	Stellate cells	EDEM3
7.24317e-07	1.05014	0.541	0.611	0.0106134	Stellate cells	CBLB
1.78361e-06	0.93762	0.496	0.527	0.0261352	Stellate cells	MASP1
2.25303e-06	0.980209	0.3	0.178	0.0330137	Stellate cells	MLLT3
3.3671e-06	0.703814	0.667	0.781	0.0493381	Stellate cells	FNDC3B
4.71064e-06	0.287689	0.146	0.282	0.069025	Stellate cells	LRP12
4.75077e-06	0.300869	0.236	0.445	0.0696131	Stellate cells	PDS5B
5.42238e-06	0.480382	0.731	0.828	0.0794542	Stellate cells	FMNL2
5.60225e-06	1.19482	0.367	0.318	0.0820897	Stellate cells	PDLIM1
7.65182e-06	0.250356	0.233	0.438	0.112122	Stellate cells	HMOX2
9.43712e-06	1.25262	0.407	0.391	0.138282	Stellate cells	DCUN1D4
1.15211e-05	0.257824	0.31	0.549	0.168819	Stellate cells	SFPQ
2.0416e-05	0.564339	0.253	0.187	0.299155	Stellate cells	SMAD6
2.55322e-05	0.993865	0.444	0.468	0.374123	Stellate cells	TNS3
2.63791e-05	0.629542	0.284	0.187	0.386534	Stellate cells	WWTR1
3.31307e-05	0.297179	0.225	0.385	0.485463	Stellate cells	CCDC88A
3.58976e-05	0.311207	0.235	0.418	0.526008	Stellate cells	SMC5
3.72868e-05	0.500122	0.634	0.779	0.546364	Stellate cells	AKAP13
5.10278e-05	1.33275	0.516	0.478	0.747711	Stellate cells	GPM6A
5.11555e-05	0.322049	0.243	0.43	0.749582	Stellate cells	ACVR2A
5.15933e-05	0.419653	0.189	0.273	0.755997	Stellate cells	CPLANE1
5.6273e-05	0.329682	0.165	0.275	0.824569	Stellate cells	RPS6KA5
6.20708e-05	0.273847	0.146	0.26	0.909524	Stellate cells	BMP1
6.57311e-05	0.295346	0.183	0.338	0.963158	Stellate cells	MORF4L1
7.46442e-05	0.273351	0.261	0.449	1	Stellate cells	GARRE1
7.85184e-05	0.878088	0.338	0.294	1	Stellate cells	AKT3
9.26833e-05	0.32075	0.319	0.521	1	Stellate cells	LUZP1
9.72543e-05	0.34451	0.206	0.38	1	Stellate cells	DAG1
9.8994e-05	0.337094	0.224	0.377	1	Stellate cells	HIPK3
9.91779e-05	0.250214	0.176	0.309	1	Stellate cells	POLA1
0.000101854	0.308366	0.225	0.404	1	Stellate cells	ETNK1
0.000109883	0.782852	0.558	0.659	1	Stellate cells	ITGA1
0.000112114	0.304932	0.227	0.39	1	Stellate cells	PIAS2
0.000119393	0.410393	0.207	0.341	1	Stellate cells	STRN
0.000125259	0.339706	0.253	0.137	1	Stellate cells	FLI1
0.000135063	0.305278	0.293	0.517	1	Stellate cells	EFR3A
0.00014697	1.02668	0.446	0.435	1	Stellate cells	MAP4
0.000159712	0.585467	0.601	0.731	1	Stellate cells	AOPEP
0.000163403	0.453023	0.187	0.323	1	Stellate cells	MGAT5
0.000172235	0.322032	0.158	0.293	1	Stellate cells	ANKFY1
0.000181078	0.31845	0.197	0.375	1	Stellate cells	HNRNPK
0.000187539	0.271091	0.146	0.295	1	Stellate cells	KIFAP3
0.000199623	0.261718	0.177	0.336	1	Stellate cells	TNS2
0.000276545	0.819731	0.363	0.277	1	Stellate cells	RGL1
0.000282979	0.406746	0.171	0.298	1	Stellate cells	MAPK1IP1L
0.000283672	0.260004	0.31	0.549	1	Stellate cells	PTBP2
0.000306179	1.05444	0.308	0.301	1	Stellate cells	PRTG
0.000336916	1.00686	0.428	0.474	1	Stellate cells	MYO1D
0.000347164	0.325722	0.246	0.442	1	Stellate cells	MTA3
0.000360463	0.786945	0.506	0.642	1	Stellate cells	DLG1
0.000532179	0.274375	0.242	0.466	1	Stellate cells	MAPK14
0.000581755	0.294313	0.149	0.262	1	Stellate cells	IFNGR2
0.000615689	0.263049	0.263	0.457	1	Stellate cells	CDC42BPB
0.000698514	0.344507	0.199	0.354	1	Stellate cells	CAMTA1
0.000738985	0.35247	0.178	0.298	1	Stellate cells	VEZT
0.000750652	0.254664	0.146	0.291	1	Stellate cells	ERCC6L2
0.000767079	0.29657	0.276	0.513	1	Stellate cells	PIK3CA
0.000799513	0.256624	0.44	0.691	1	Stellate cells	ZMYM4
0.000960988	1.10944	0.274	0.24	1	Stellate cells	RESF1
0.000990253	0.502093	0.306	0.485	1	Stellate cells	ACTR3
0.00104025	0.375315	0.224	0.395	1	Stellate cells	ARHGEF10L
0.00104397	0.327497	0.232	0.386	1	Stellate cells	FILIP1L
0.00116054	0.35858	0.201	0.345	1	Stellate cells	CASK
0.00117817	0.315973	0.279	0.509	1	Stellate cells	ABL2
0.00119846	0.267235	0.149	0.273	1	Stellate cells	MYO9B
0.00124727	0.287963	0.214	0.388	1	Stellate cells	HS2ST1
0.00124807	0.964761	0.343	0.379	1	Stellate cells	ADAMTS12
0.00126035	0.430587	0.179	0.31	1	Stellate cells	CHIC2
0.0013993	0.40755	0.298	0.464	1	Stellate cells	RTN4
0.00165398	0.507065	0.636	0.781	1	Stellate cells	CTNND1
0.00173322	0.402296	0.221	0.365	1	Stellate cells	FEZ2
0.00194188	0.370061	0.239	0.414	1	Stellate cells	INPP5B
0.00195615	0.538811	0.182	0.274	1	Stellate cells	ZBTB16
0.00247855	0.364969	0.15	0.253	1	Stellate cells	SAMD4B
0.00265506	1.17908	0.367	0.376	1	Stellate cells	ITGAV
0.00324095	0.913304	0.361	0.373	1	Stellate cells	FUT8
0.00360672	0.786588	0.406	0.399	1	Stellate cells	BICC1
0.0041375	0.610962	0.629	0.758	1	Stellate cells	SOX6
0.00448139	0.53706	0.511	0.624	1	Stellate cells	CPED1
0.00458719	0.675587	0.558	0.695	1	Stellate cells	ZFHX3
0.00509614	0.36572	0.239	0.415	1	Stellate cells	GALNT1
0.00526284	0.406969	0.284	0.476	1	Stellate cells	ATP2C1
0.00555677	0.539144	0.248	0.376	1	Stellate cells	OAZ2
0.00558109	0.364301	0.249	0.405	1	Stellate cells	CRTC3
0.00577626	0.254068	0.389	0.621	1	Stellate cells	STIM1
0.00648398	0.357658	0.239	0.393	1	Stellate cells	PTPN9
0.0067033	1.08876	0.257	0.175	1	Stellate cells	ADAMTS10
0.00686647	0.401842	0.78	0.884	1	Stellate cells	RERE
0.00783277	0.342746	0.249	0.398	1	Stellate cells	MAPRE2
0.00832446	0.519059	0.193	0.311	1	Stellate cells	B3GAT3
0.00949241	0.402348	0.299	0.465	1	Stellate cells	TJP1
9.25411e-104	6.57406	0.98	0.069	1.35601e-99	Cholangiocytes	PKHD1
1.67211e-102	4.54406	0.857	0.015	2.45014e-98	Cholangiocytes	CFTR
1.41481e-101	3.74542	0.827	0.009	2.07313e-97	Cholangiocytes	MAP2
1.03827e-98	3.67631	0.806	0.011	1.52137e-94	Cholangiocytes	CTNND2
1.72972e-97	3.7033	0.867	0.028	2.53456e-93	Cholangiocytes	SCTR
3.98712e-97	4.45674	0.918	0.042	5.84233e-93	Cholangiocytes	KCNMA1
2.79663e-89	4.23319	0.929	0.066	4.0979e-85	Cholangiocytes	PDGFD
3.73122e-88	3.78302	0.847	0.04	5.46736e-84	Cholangiocytes	THSD7A
1.02624e-86	3.67573	0.837	0.028	1.50375e-82	Cholangiocytes	THSD4
1.49381e-86	4.66366	0.786	0.016	2.18887e-82	Cholangiocytes	NEGR1
8.62624e-84	3.1378	0.673	0.003	1.264e-79	Cholangiocytes	TCERG1L
1.16264e-83	3.08608	0.796	0.035	1.70361e-79	Cholangiocytes	EPB41L4A
6.22821e-83	3.61622	0.867	0.05	9.12619e-79	Cholangiocytes	GULP1
5.347e-81	4.51131	0.939	0.105	7.83496e-77	Cholangiocytes	SHANK2
1.15851e-79	2.66228	0.643	0.002	1.69756e-75	Cholangiocytes	EHF
1.45275e-77	3.79521	0.673	0.009	2.12871e-73	Cholangiocytes	LRGUK
1.59819e-69	2.93179	0.663	0.017	2.34183e-65	Cholangiocytes	CHRM3
1.13934e-68	2.71671	0.622	0.01	1.66947e-64	Cholangiocytes	PTPN13
3.15087e-67	2.48957	0.622	0.017	4.61697e-63	Cholangiocytes	ERICH5
1.13439e-66	2.98379	0.633	0.005	1.66223e-62	Cholangiocytes	MAPK10
1.09409e-65	2.39945	0.663	0.035	1.60317e-61	Cholangiocytes	GRHL2
1.44189e-64	2.50587	0.663	0.022	2.1128e-60	Cholangiocytes	CTTNBP2
4.75139e-64	1.89097	0.571	0.005	6.96221e-60	Cholangiocytes	ELOVL7
1.47085e-63	2.3349	0.531	0.002	2.15524e-59	Cholangiocytes	SLC5A1
4.91532e-62	2.02219	0.551	0.015	7.20242e-58	Cholangiocytes	VEPH1
6.29673e-61	1.81327	0.51	0.001	9.22659e-57	Cholangiocytes	EYA2
4.50922e-58	2.29401	0.827	0.121	6.60736e-54	Cholangiocytes	CDK14
5.15998e-58	1.97957	0.531	0.011	7.56092e-54	Cholangiocytes	OSBPL3
9.28263e-58	1.89276	0.5	0.006	1.36018e-53	Cholangiocytes	WNK2
3.57332e-57	2.23615	0.633	0.054	5.23598e-53	Cholangiocytes	GDPD5
5.04631e-57	1.85202	0.469	0.008	7.39435e-53	Cholangiocytes	SPNS3
5.04631e-57	1.81574	0.469	0.003	7.39435e-53	Cholangiocytes	MACC1
9.4351e-57	2.3499	0.531	0.005	1.38253e-52	Cholangiocytes	ARSJ
5.52531e-55	2.58906	0.786	0.088	8.09623e-51	Cholangiocytes	TBC1D4
3.70926e-54	2.59457	0.653	0.078	5.43518e-50	Cholangiocytes	HNF1B
2.66695e-53	3.12213	0.969	0.395	3.90788e-49	Cholangiocytes	BICC1
3.1288e-53	2.44025	0.765	0.122	4.58462e-49	Cholangiocytes	PPP1R9A
3.70845e-53	1.41884	0.439	0.002	5.43399e-49	Cholangiocytes	LAMC2
6.59285e-51	2.53717	0.5	0.011	9.6605e-47	Cholangiocytes	FRMD5
1.34806e-50	1.9633	1	0.928	1.97531e-46	Cholangiocytes	MAGI1
3.09218e-49	1.73322	0.418	0.004	4.53097e-45	Cholangiocytes	MBOAT2
4.92562e-49	1.97412	0.459	0.008	7.21752e-45	Cholangiocytes	PDGFC
6.83396e-49	3.33929	0.959	0.605	1.00138e-44	Cholangiocytes	GLIS3
2.49225e-47	1.87883	0.541	0.043	3.6519e-43	Cholangiocytes	NINL
8.51217e-47	1.2566	0.388	0.001	1.24729e-42	Cholangiocytes	CCDC198
1.35074e-46	2.05549	0.418	0.005	1.97923e-42	Cholangiocytes	LAMA3
4.69833e-46	2.08933	0.5	0.029	6.88446e-42	Cholangiocytes	NRG1
2.53221e-45	2.05124	0.551	0.03	3.71045e-41	Cholangiocytes	CDC14A
3.40127e-45	1.75318	0.408	0.005	4.98388e-41	Cholangiocytes	SYTL5
5.69306e-44	1.87998	0.388	0.007	8.34204e-40	Cholangiocytes	EPB41L3
7.07768e-43	1.50938	0.378	0.014	1.03709e-38	Cholangiocytes	SLC12A8
1.57255e-42	2.00405	0.459	0.017	2.30426e-38	Cholangiocytes	CREB5
2.47498e-41	2.07355	0.969	0.767	3.6266e-37	Cholangiocytes	CTNND1
7.46222e-41	1.23168	0.459	0.025	1.09344e-36	Cholangiocytes	ZC2HC1A
2.49832e-40	1.92623	0.633	0.087	3.66078e-36	Cholangiocytes	GLS
2.78315e-40	1.3116	0.429	0.017	4.07815e-36	Cholangiocytes	ITGA6
3.23088e-40	1.30066	0.357	0.003	4.7342e-36	Cholangiocytes	KCNE3
5.23497e-40	2.18769	0.48	0.018	7.67079e-36	Cholangiocytes	KCNQ1
1.49468e-39	1.54454	0.418	0.021	2.19015e-35	Cholangiocytes	CELSR1
2.07374e-39	1.27643	0.469	0.033	3.03864e-35	Cholangiocytes	PTPN14
2.68915e-39	0.937191	0.327	0.001	3.94041e-35	Cholangiocytes	EPCAM
4.85876e-39	1.01904	0.408	0.032	7.11954e-35	Cholangiocytes	CUEDC1
7.24932e-39	1.97462	0.898	0.271	1.06224e-34	Cholangiocytes	RBMS3
2.43419e-38	2.30803	0.612	0.099	3.56681e-34	Cholangiocytes	FIGN
5.71766e-37	2.25416	0.959	0.732	8.37808e-33	Cholangiocytes	MCC
1.10913e-36	2.30169	0.796	0.264	1.6252e-32	Cholangiocytes	WWC1
1.2465e-36	2.25731	0.49	0.046	1.8265e-32	Cholangiocytes	SDK1
1.9494e-35	1.09085	0.306	0.002	2.85646e-31	Cholangiocytes	MAPK4
2.45041e-35	1.02507	0.306	0.004	3.59059e-31	Cholangiocytes	KLHL32
2.96235e-35	1.30235	0.408	0.022	4.34074e-31	Cholangiocytes	TIMP2
3.38294e-35	1.78942	0.551	0.078	4.95702e-31	Cholangiocytes	ARHGEF28
1.03748e-34	2.11604	0.633	0.096	1.52022e-30	Cholangiocytes	TRABD2B
1.2461e-34	1.90123	0.796	0.255	1.82591e-30	Cholangiocytes	FAM171A1
2.24297e-34	1.13006	0.286	0.002	3.28662e-30	Cholangiocytes	FAM83B
3.60691e-34	1.34837	0.296	0.003	5.28521e-30	Cholangiocytes	LYPD6B
3.77764e-34	1.13103	0.306	0.006	5.53538e-30	Cholangiocytes	LNX1
3.98842e-34	2.26447	0.827	0.368	5.84423e-30	Cholangiocytes	ANXA4
4.12034e-34	1.34083	0.429	0.041	6.03754e-30	Cholangiocytes	ARRB1
5.46528e-34	1.29165	0.439	0.043	8.00828e-30	Cholangiocytes	ST3GAL6
5.80726e-34	1.03361	0.296	0.002	8.50938e-30	Cholangiocytes	ARHGEF38
7.67185e-34	1.84794	0.98	0.834	1.12416e-29	Cholangiocytes	SORBS2
3.21292e-33	1.13725	0.388	0.037	4.70789e-29	Cholangiocytes	TTLL10
3.53162e-33	1.13613	0.357	0.01	5.17488e-29	Cholangiocytes	BCAS1
4.7219e-32	1.45501	0.337	0.006	6.919e-28	Cholangiocytes	CD9
6.14543e-32	1.05832	0.265	0.003	9.00489e-28	Cholangiocytes	GRIK5
8.09084e-32	1.18418	0.439	0.034	1.18555e-27	Cholangiocytes	AGO4
2.08564e-31	1.9391	0.908	0.553	3.05609e-27	Cholangiocytes	CDH1
3.96282e-31	1.99216	0.827	0.282	5.80672e-27	Cholangiocytes	MAML2
4.46533e-31	2.0519	0.888	0.619	6.54304e-27	Cholangiocytes	TSHZ2
5.24117e-31	1.76671	0.48	0.051	7.67988e-27	Cholangiocytes	PRDM16
6.44927e-31	1.0541	0.561	0.09	9.45011e-27	Cholangiocytes	TRERF1
1.00419e-30	0.842975	0.255	0.001	1.47143e-26	Cholangiocytes	KRT7
1.15045e-30	1.61862	0.561	0.091	1.68576e-26	Cholangiocytes	FRY
1.22034e-30	2.05624	0.786	0.299	1.78816e-26	Cholangiocytes	TENM3
1.60346e-30	1.4754	0.296	0.006	2.34955e-26	Cholangiocytes	KCNH8
1.7932e-30	1.51648	0.265	0.007	2.62758e-26	Cholangiocytes	LRRC7
1.86862e-30	1.50469	0.357	0.016	2.73809e-26	Cholangiocytes	XYLT1
1.99733e-30	1.62759	0.724	0.165	2.92669e-26	Cholangiocytes	SPATS2L
2.25042e-30	1.90377	0.653	0.166	3.29754e-26	Cholangiocytes	CLU
5.26475e-30	0.723871	0.286	0.008	7.71443e-26	Cholangiocytes	SORL1
5.36618e-30	0.968446	0.286	0.009	7.86306e-26	Cholangiocytes	SLC25A24
2.65775e-29	1.14975	0.255	0.003	3.89441e-25	Cholangiocytes	ITGB8
4.16862e-29	0.964069	0.255	0.001	6.10828e-25	Cholangiocytes	ESRP1
4.57856e-29	1.33667	0.388	0.029	6.70897e-25	Cholangiocytes	DISC1
8.93255e-29	2.08612	0.837	0.46	1.30889e-24	Cholangiocytes	KALRN
9.23716e-29	2.01399	0.714	0.252	1.35352e-24	Cholangiocytes	FGFR3
1.45947e-28	2.01801	0.878	0.679	2.13856e-24	Cholangiocytes	CELF2
3.49892e-28	1.48486	0.612	0.132	5.12696e-24	Cholangiocytes	IQGAP1
3.90286e-28	0.919655	0.306	0.011	5.71885e-24	Cholangiocytes	CCDC30
5.50382e-28	1.25781	0.347	0.034	8.06475e-24	Cholangiocytes	FAXC
8.50247e-28	1.6235	0.643	0.163	1.24587e-23	Cholangiocytes	CYSTM1
1.23201e-27	1.00876	0.276	0.007	1.80527e-23	Cholangiocytes	SYNM
1.2523e-27	0.971107	0.357	0.028	1.83499e-23	Cholangiocytes	YWHAQ
1.45141e-27	1.22764	0.357	0.031	2.12675e-23	Cholangiocytes	ENC1
2.77092e-27	0.999979	0.541	0.105	4.06024e-23	Cholangiocytes	KLF7
7.99972e-27	1.09486	0.296	0.021	1.1722e-22	Cholangiocytes	LPCAT2
8.89997e-27	0.959434	0.286	0.006	1.30411e-22	Cholangiocytes	SOX9
9.54242e-27	1.57149	0.255	0.01	1.39825e-22	Cholangiocytes	PCDH15
1.65446e-26	1.62124	0.633	0.178	2.42428e-22	Cholangiocytes	TNIK
2.00005e-26	2.13754	0.724	0.335	2.93067e-22	Cholangiocytes	IGSF5
2.10847e-26	2.01177	0.827	0.444	3.08954e-22	Cholangiocytes	PRKCA
3.55351e-26	1.87735	0.398	0.048	5.20696e-22	Cholangiocytes	SHISA6
4.77469e-26	1.07763	0.357	0.034	6.99636e-22	Cholangiocytes	TBC1D16
1.00962e-25	1.40175	0.439	0.044	1.47939e-21	Cholangiocytes	ME3
2.64445e-25	0.896938	0.255	0.012	3.87491e-21	Cholangiocytes	ST14
2.80472e-25	0.592021	0.724	0.236	4.10976e-21	Cholangiocytes	ANK3
3.46766e-25	1.28999	0.929	0.785	5.08117e-21	Cholangiocytes	MSI2
8.81361e-25	1.72583	0.745	0.292	1.29146e-20	Cholangiocytes	ANXA13
9.23525e-25	1.3549	0.592	0.11	1.35324e-20	Cholangiocytes	PELI2
1.11415e-24	1.69559	0.653	0.239	1.63257e-20	Cholangiocytes	TM4SF4
1.15984e-24	1.8845	0.561	0.134	1.69951e-20	Cholangiocytes	SERPINA6
1.75139e-24	1.40526	0.918	0.765	2.56631e-20	Cholangiocytes	AKAP13
2.32875e-24	1.90318	0.663	0.254	3.41232e-20	Cholangiocytes	SESTD1
3.33452e-24	1.65184	0.724	0.292	4.88607e-20	Cholangiocytes	DSC2
3.62256e-24	1.57655	0.663	0.235	5.30814e-20	Cholangiocytes	STON2
3.99479e-24	0.975683	0.388	0.046	5.85357e-20	Cholangiocytes	MAMLD1
7.11619e-24	1.01261	0.969	0.857	1.04274e-19	Cholangiocytes	PTPRK
1.19285e-23	0.950947	0.286	0.016	1.74789e-19	Cholangiocytes	COL4A5
1.87082e-23	0.995568	0.337	0.053	2.74131e-19	Cholangiocytes	XKR6
1.98948e-23	1.45935	0.888	0.622	2.91518e-19	Cholangiocytes	KANSL1L
3.10214e-23	2.59199	0.663	0.232	4.54557e-19	Cholangiocytes	AUTS2
4.13496e-23	1.8878	0.612	0.172	6.05895e-19	Cholangiocytes	FNBP1L
4.61781e-23	1.48187	0.806	0.539	6.76648e-19	Cholangiocytes	NGEF
4.90732e-23	1.16589	0.5	0.087	7.1907e-19	Cholangiocytes	B4GALT6
4.97277e-23	1.3863	0.888	0.663	7.2866e-19	Cholangiocytes	STXBP6
8.38863e-23	1.59112	0.816	0.465	1.22919e-18	Cholangiocytes	PIK3AP1
9.93503e-23	1.3864	0.398	0.049	1.45578e-18	Cholangiocytes	TMTC2
1.00158e-22	1.66488	0.653	0.216	1.46761e-18	Cholangiocytes	KIFC3
1.14639e-22	1.35479	0.939	0.799	1.67981e-18	Cholangiocytes	SLC4A4
1.34512e-22	1.36608	0.531	0.102	1.971e-18	Cholangiocytes	RAP1GAP2
2.02551e-22	1.1001	0.306	0.032	2.96799e-18	Cholangiocytes	TSPAN8
4.93545e-22	1.13592	0.347	0.025	7.23191e-18	Cholangiocytes	TMEM72
5.20099e-22	0.795623	0.327	0.036	7.62101e-18	Cholangiocytes	ARHGEF10
7.0863e-22	0.962985	0.337	0.037	1.03836e-17	Cholangiocytes	ADGRG1
7.32241e-22	1.2079	0.408	0.074	1.07295e-17	Cholangiocytes	AGRN
1.31651e-21	1.33759	0.684	0.243	1.92908e-17	Cholangiocytes	NBEA
1.36557e-21	0.851078	0.286	0.024	2.00097e-17	Cholangiocytes	RECK
1.64333e-21	0.93415	0.49	0.095	2.40797e-17	Cholangiocytes	CTBP2
2.26861e-21	1.73991	0.806	0.459	3.32419e-17	Cholangiocytes	ST7
4.41594e-21	1.41147	0.714	0.23	6.47068e-17	Cholangiocytes	PBX1
8.13884e-21	1.17554	0.296	0.018	1.19258e-16	Cholangiocytes	COL4A3
8.85767e-21	1.57044	0.745	0.413	1.29792e-16	Cholangiocytes	MAP3K1
1.01065e-20	1.14117	0.449	0.121	1.4809e-16	Cholangiocytes	XRCC6
1.52147e-20	1.35354	0.51	0.137	2.22942e-16	Cholangiocytes	ADGRG6
1.72811e-20	1.316	0.857	0.631	2.53221e-16	Cholangiocytes	EXOC6B
2.19138e-20	0.806775	0.337	0.037	3.21103e-16	Cholangiocytes	SLC25A36
3.23273e-20	1.12421	0.949	0.738	4.73692e-16	Cholangiocytes	SHROOM3
3.27904e-20	1.16018	0.337	0.038	4.80477e-16	Cholangiocytes	LAMC1
3.36669e-20	1.32646	0.867	0.703	4.93321e-16	Cholangiocytes	CADPS2
4.19041e-20	0.757042	0.571	0.152	6.1402e-16	Cholangiocytes	RIN2
5.08422e-20	0.723285	0.357	0.051	7.44991e-16	Cholangiocytes	EVL
7.60148e-20	1.19706	0.357	0.058	1.11384e-15	Cholangiocytes	EZR
1.15444e-19	1.07014	0.306	0.035	1.69159e-15	Cholangiocytes	STK39
1.4329e-19	0.967408	0.939	0.891	2.09963e-15	Cholangiocytes	PDE4D
1.46426e-19	1.10729	0.837	0.507	2.14558e-15	Cholangiocytes	MYO10
1.49862e-19	1.03807	0.347	0.037	2.19593e-15	Cholangiocytes	HDGFL3
1.68386e-19	1.48947	0.816	0.547	2.46736e-15	Cholangiocytes	TEAD1
3.69146e-19	1.56075	0.684	0.377	5.4091e-15	Cholangiocytes	PLD1
4.50501e-19	0.992525	0.286	0.031	6.60119e-15	Cholangiocytes	SPNS2
4.57357e-19	1.05345	0.367	0.054	6.70165e-15	Cholangiocytes	HS3ST3A1
4.57879e-19	1.18828	0.878	0.71	6.7093e-15	Cholangiocytes	LCOR
5.73733e-19	1.34548	0.449	0.127	8.40691e-15	Cholangiocytes	TTC6
1.02901e-18	1.2722	0.378	0.056	1.50781e-14	Cholangiocytes	EPB41L1
1.75421e-18	0.640159	1	0.991	2.57044e-14	Cholangiocytes	ZBTB20
1.78735e-18	1.1605	0.704	0.349	2.61901e-14	Cholangiocytes	SIPA1L3
2.35093e-18	0.951432	0.347	0.065	3.44482e-14	Cholangiocytes	CUX2
2.60954e-18	0.576533	0.347	0.061	3.82376e-14	Cholangiocytes	NCEH1
2.69323e-18	1.28941	0.847	0.562	3.9464e-14	Cholangiocytes	MICAL3
5.27924e-18	0.974892	0.898	0.686	7.73567e-14	Cholangiocytes	FARP1
7.85801e-18	1.22602	0.571	0.174	1.15143e-13	Cholangiocytes	MAP3K5
7.9433e-18	1.21015	0.347	0.055	1.16393e-13	Cholangiocytes	NDRG1
8.93396e-18	1.07753	0.459	0.118	1.30909e-13	Cholangiocytes	GRAMD1B
1.56856e-17	1.37726	0.847	0.612	2.2984e-13	Cholangiocytes	MYLK
1.8779e-17	0.944889	0.327	0.056	2.75169e-13	Cholangiocytes	STK17B
2.02281e-17	1.36782	0.888	0.709	2.96402e-13	Cholangiocytes	ALCAM
5.03622e-17	0.84976	0.306	0.053	7.37957e-13	Cholangiocytes	SEMA5A
5.22199e-17	1.46956	0.673	0.332	7.65179e-13	Cholangiocytes	RFX3
7.00995e-17	0.750772	0.306	0.04	1.02717e-12	Cholangiocytes	ICA1
8.90041e-17	0.849575	0.388	0.068	1.30418e-12	Cholangiocytes	HSPG2
9.1064e-17	1.22793	0.827	0.625	1.33436e-12	Cholangiocytes	SETBP1
1.01974e-16	1.29446	0.418	0.106	1.49422e-12	Cholangiocytes	ADAMTS9
1.06198e-16	1.44414	0.561	0.222	1.55611e-12	Cholangiocytes	ABLIM3
1.7368e-16	1.13306	0.398	0.093	2.54494e-12	Cholangiocytes	PDE7A
1.75176e-16	0.618387	0.265	0.04	2.56685e-12	Cholangiocytes	RPS6KA2
2.1282e-16	1.32386	0.469	0.133	3.11845e-12	Cholangiocytes	MPP7
2.38981e-16	0.928271	0.398	0.094	3.50178e-12	Cholangiocytes	SLC38A2
2.41576e-16	0.853204	0.296	0.045	3.53982e-12	Cholangiocytes	IFT74
3.00775e-16	1.71163	0.255	0.029	4.40725e-12	Cholangiocytes	MAGI2
3.27262e-16	0.963404	0.255	0.041	4.79537e-12	Cholangiocytes	SEMA3C
4.0028e-16	1.29964	0.571	0.253	5.86531e-12	Cholangiocytes	WDR25
4.81312e-16	1.06947	0.888	0.67	7.05266e-12	Cholangiocytes	DAPK1
5.2946e-16	0.971087	0.347	0.063	7.75817e-12	Cholangiocytes	MYRF
5.57516e-16	0.965287	0.347	0.078	8.16928e-12	Cholangiocytes	GMDS
6.63676e-16	0.923369	0.643	0.223	9.72485e-12	Cholangiocytes	RGS6
8.95513e-16	0.927442	0.888	0.596	1.3122e-11	Cholangiocytes	TCF7L1
9.65415e-16	1.30802	0.418	0.104	1.41462e-11	Cholangiocytes	ATP1B1
1.00407e-15	1.14884	0.459	0.111	1.47126e-11	Cholangiocytes	ATP1A1
1.067e-15	1.00634	0.694	0.418	1.56347e-11	Cholangiocytes	CXADR
1.09566e-15	1.45394	0.48	0.161	1.60547e-11	Cholangiocytes	INPP4B
1.30056e-15	0.86236	0.265	0.024	1.90571e-11	Cholangiocytes	TPD52L1
1.5469e-15	0.814474	0.347	0.065	2.26667e-11	Cholangiocytes	FAM234B
2.9547e-15	0.666727	0.255	0.03	4.32952e-11	Cholangiocytes	CHN1
4.45837e-15	1.23142	0.847	0.659	6.53285e-11	Cholangiocytes	NFAT5
4.56365e-15	1.19199	0.449	0.14	6.68712e-11	Cholangiocytes	GMCL1
6.44233e-15	0.553443	0.429	0.098	9.43995e-11	Cholangiocytes	HDAC7
9.18957e-15	1.28295	0.378	0.089	1.34655e-10	Cholangiocytes	OSBPL6
1.16478e-14	1.19209	0.673	0.37	1.70675e-10	Cholangiocytes	BCL2L1
1.20708e-14	0.997267	0.929	0.859	1.76873e-10	Cholangiocytes	RORA
1.21797e-14	0.781585	0.255	0.045	1.7847e-10	Cholangiocytes	VAMP8
1.35525e-14	1.05566	0.847	0.567	1.98584e-10	Cholangiocytes	RBPMS
1.35809e-14	1.21592	0.51	0.185	1.99001e-10	Cholangiocytes	GATA6
1.46139e-14	0.78714	0.316	0.069	2.14137e-10	Cholangiocytes	CRYBG3
1.46695e-14	1.30765	0.592	0.224	2.14952e-10	Cholangiocytes	TTC26
1.66178e-14	0.918743	0.878	0.743	2.43501e-10	Cholangiocytes	AFDN
2.60294e-14	0.752918	0.255	0.024	3.81408e-10	Cholangiocytes	RASSF9
3.01943e-14	0.787631	0.255	0.042	4.42437e-10	Cholangiocytes	CD44
3.16813e-14	0.976039	0.541	0.192	4.64226e-10	Cholangiocytes	WWTR1
3.34451e-14	1.09105	0.684	0.398	4.90071e-10	Cholangiocytes	TJP2
4.48444e-14	0.648057	0.449	0.122	6.57105e-10	Cholangiocytes	COL4A2
4.75367e-14	1.06624	0.622	0.308	6.96555e-10	Cholangiocytes	CARMIL1
5.32388e-14	1.40171	0.592	0.259	7.80108e-10	Cholangiocytes	EEPD1
7.6727e-14	1.26037	0.255	0.029	1.12428e-09	Cholangiocytes	TGFB2
7.86709e-14	0.923406	0.827	0.609	1.15276e-09	Cholangiocytes	DST
9.45287e-14	0.948116	0.49	0.152	1.38513e-09	Cholangiocytes	TRIM24
1.17247e-13	1.00708	0.296	0.055	1.71803e-09	Cholangiocytes	PLEKHH1
1.20704e-13	1.01108	0.857	0.619	1.76868e-09	Cholangiocytes	CAMK2D
2.02501e-13	1.16249	0.418	0.116	2.96724e-09	Cholangiocytes	APAF1
2.31681e-13	1.32312	0.592	0.257	3.39482e-09	Cholangiocytes	REPS2
4.18124e-13	0.69582	0.908	0.875	6.12677e-09	Cholangiocytes	RERE
4.23262e-13	1.20938	0.398	0.103	6.20205e-09	Cholangiocytes	MAP3K21
4.51769e-13	0.97643	0.347	0.07	6.61977e-09	Cholangiocytes	PARP8
4.59542e-13	0.593978	0.255	0.033	6.73368e-09	Cholangiocytes	ME2
5.22444e-13	1.14829	0.255	0.038	7.65538e-09	Cholangiocytes	RGS17
5.37099e-13	0.865356	0.755	0.401	7.8701e-09	Cholangiocytes	ZSWIM6
5.46637e-13	1.22807	0.449	0.119	8.00988e-09	Cholangiocytes	ABR
8.59515e-13	1.26448	0.347	0.097	1.25945e-08	Cholangiocytes	DUSP10
9.45141e-13	0.85584	0.786	0.591	1.38492e-08	Cholangiocytes	ZMIZ1
1.01804e-12	0.921958	0.449	0.146	1.49174e-08	Cholangiocytes	SLC25A12
1.1483e-12	0.682383	0.357	0.079	1.68261e-08	Cholangiocytes	TASOR
1.59853e-12	0.987208	0.531	0.227	2.34232e-08	Cholangiocytes	UBTD2
1.64859e-12	1.23794	0.418	0.111	2.41568e-08	Cholangiocytes	ANO6
2.30036e-12	0.879977	0.459	0.144	3.37072e-08	Cholangiocytes	ARHGAP32
2.53891e-12	0.936466	0.786	0.59	3.72026e-08	Cholangiocytes	RARB
2.67936e-12	1.03834	0.582	0.259	3.92606e-08	Cholangiocytes	ZDHHC14
2.76439e-12	0.587953	0.276	0.051	4.05066e-08	Cholangiocytes	MVB12B
3.00149e-12	1.32909	0.592	0.299	4.39809e-08	Cholangiocytes	TMEM241
4.3303e-12	0.933317	0.796	0.588	6.34519e-08	Cholangiocytes	PARD3B
5.30641e-12	1.04581	0.429	0.148	7.77549e-08	Cholangiocytes	TMCC3
5.43297e-12	0.653525	0.316	0.088	7.96093e-08	Cholangiocytes	SLC9A7
5.73355e-12	0.862827	0.296	0.071	8.40137e-08	Cholangiocytes	PTPN18
6.06909e-12	1.21558	0.418	0.135	8.89304e-08	Cholangiocytes	TFCP2L1
1.02171e-11	0.712913	0.286	0.05	1.49711e-07	Cholangiocytes	MAPT
1.11239e-11	0.819403	0.265	0.054	1.62999e-07	Cholangiocytes	FAM83F
1.26837e-11	0.943292	0.327	0.091	1.85854e-07	Cholangiocytes	BCL2
2.20472e-11	0.97674	0.49	0.192	3.23057e-07	Cholangiocytes	NTN4
2.6426e-11	1.18039	0.633	0.356	3.8722e-07	Cholangiocytes	ZDHHC2
2.6972e-11	0.886935	0.735	0.496	3.9522e-07	Cholangiocytes	DISP1
2.94822e-11	1.21868	0.531	0.261	4.32003e-07	Cholangiocytes	PIK3CB
2.9921e-11	0.917486	0.622	0.357	4.38433e-07	Cholangiocytes	TTLL7
3.86972e-11	1.08547	0.653	0.333	5.6703e-07	Cholangiocytes	PRICKLE1
3.98377e-11	0.818798	0.878	0.718	5.83741e-07	Cholangiocytes	PPM1H
4.78844e-11	0.827344	0.806	0.552	7.0165e-07	Cholangiocytes	GNB1
5.58895e-11	0.497915	0.255	0.045	8.18949e-07	Cholangiocytes	SEMA4D
6.05029e-11	1.21111	0.735	0.507	8.86549e-07	Cholangiocytes	SH3RF1
7.31679e-11	1.07849	0.622	0.369	1.07213e-06	Cholangiocytes	FUT8
7.62237e-11	0.977717	0.694	0.436	1.11691e-06	Cholangiocytes	SIPA1L1
8.35518e-11	0.645737	0.418	0.139	1.22428e-06	Cholangiocytes	TMEM164
9.44679e-11	1.24876	0.643	0.367	1.38424e-06	Cholangiocytes	LRRC28
1.57628e-10	0.955178	0.592	0.343	2.30973e-06	Cholangiocytes	PELI1
1.73125e-10	0.990053	0.602	0.323	2.5368e-06	Cholangiocytes	PLEKHA7
1.73806e-10	1.06645	0.5	0.235	2.54679e-06	Cholangiocytes	TANC2
2.2355e-10	1.0582	0.531	0.244	3.27568e-06	Cholangiocytes	PHACTR2
3.10764e-10	0.710001	0.878	0.741	4.55362e-06	Cholangiocytes	NSD1
4.10947e-10	1.31296	0.561	0.348	6.02161e-06	Cholangiocytes	CDH13
5.32292e-10	0.486807	0.735	0.467	7.79967e-06	Cholangiocytes	TANC1
6.33833e-10	1.05702	0.5	0.237	9.28756e-06	Cholangiocytes	KCTD1
6.69141e-10	1.15205	0.561	0.315	9.80492e-06	Cholangiocytes	LURAP1L
7.86437e-10	1.14199	0.52	0.259	1.15237e-05	Cholangiocytes	LIMA1
8.09458e-10	1.22013	0.449	0.186	1.1861e-05	Cholangiocytes	MLLT3
9.98391e-10	0.950153	0.48	0.267	1.46294e-05	Cholangiocytes	CAST
1.30109e-09	0.945159	0.663	0.449	1.90649e-05	Cholangiocytes	CAMKMT
1.42589e-09	0.645234	0.286	0.065	2.08935e-05	Cholangiocytes	MMP15
1.58663e-09	0.996598	0.561	0.29	2.32489e-05	Cholangiocytes	SSBP2
1.73819e-09	0.871357	0.673	0.464	2.54697e-05	Cholangiocytes	TNS3
2.04013e-09	0.551234	0.571	0.328	2.9894e-05	Cholangiocytes	NCK2
2.20903e-09	0.682857	0.306	0.095	3.23689e-05	Cholangiocytes	BTG3
2.51219e-09	0.710171	0.643	0.376	3.68111e-05	Cholangiocytes	PARVA
2.76084e-09	0.636395	0.878	0.784	4.04546e-05	Cholangiocytes	ETV6
3.19693e-09	0.876359	0.255	0.055	4.68446e-05	Cholangiocytes	RIMS2
3.20906e-09	0.354266	0.265	0.075	4.70223e-05	Cholangiocytes	LRRK2
3.47075e-09	0.446323	0.388	0.15	5.0857e-05	Cholangiocytes	KSR1
3.57674e-09	0.764656	0.582	0.383	5.241e-05	Cholangiocytes	PKP4
4.94088e-09	0.790623	0.673	0.449	7.23988e-05	Cholangiocytes	TJP1
4.9506e-09	0.930993	0.786	0.63	7.25412e-05	Cholangiocytes	DLG1
5.21697e-09	0.882716	0.704	0.583	7.64443e-05	Cholangiocytes	CNOT2
5.31256e-09	0.699995	0.857	0.798	7.78449e-05	Cholangiocytes	LRBA
5.33834e-09	0.983172	0.622	0.37	7.82227e-05	Cholangiocytes	DSG2
5.61431e-09	0.669241	0.735	0.525	8.22665e-05	Cholangiocytes	EIF4G3
7.44898e-09	0.822751	0.388	0.167	0.00010915	Cholangiocytes	KCNK5
8.46485e-09	0.832858	0.337	0.111	0.000124035	Cholangiocytes	GAS6
9.65592e-09	0.88783	0.306	0.082	0.000141488	Cholangiocytes	KLHL13
1.18769e-08	0.732268	0.276	0.08	0.000174033	Cholangiocytes	PDGFA
1.51486e-08	0.714383	0.908	0.777	0.000221973	Cholangiocytes	MAGI3
1.56429e-08	0.759469	0.765	0.62	0.000229216	Cholangiocytes	AMBRA1
1.85096e-08	0.90872	0.704	0.486	0.000271221	Cholangiocytes	MEMO1
2.003e-08	0.692377	0.388	0.191	0.0002935	Cholangiocytes	NECTIN2
2.39505e-08	0.694384	0.714	0.579	0.000350947	Cholangiocytes	MAP4K3
2.70863e-08	1.04352	0.418	0.197	0.000396895	Cholangiocytes	CCDC68
2.90874e-08	0.905368	0.714	0.542	0.000426217	Cholangiocytes	SMAD3
2.90976e-08	0.692907	0.796	0.715	0.000426367	Cholangiocytes	DOCK1
2.99289e-08	0.67704	0.714	0.548	0.000438549	Cholangiocytes	PEAK1
3.14626e-08	0.648345	0.418	0.172	0.000461021	Cholangiocytes	LTBP1
3.26347e-08	0.937987	0.663	0.467	0.000478197	Cholangiocytes	ELF1
3.62156e-08	0.739621	0.449	0.222	0.000530667	Cholangiocytes	VAMP5
3.91176e-08	0.673942	0.724	0.607	0.00057319	Cholangiocytes	CHD6
4.08198e-08	0.579642	0.857	0.764	0.000598133	Cholangiocytes	UTRN
4.41708e-08	0.640112	0.347	0.151	0.000647234	Cholangiocytes	KLF13
4.49583e-08	0.703471	0.48	0.259	0.000658774	Cholangiocytes	CYTH3
5.12386e-08	0.771706	0.388	0.165	0.000750799	Cholangiocytes	ABI2
5.22931e-08	0.374367	0.49	0.212	0.00076625	Cholangiocytes	CTDSPL
5.84864e-08	0.976408	0.582	0.377	0.000857001	Cholangiocytes	DTNB
5.91753e-08	0.984846	0.265	0.083	0.000867096	Cholangiocytes	CCDC171
6.01585e-08	0.591371	0.939	0.894	0.000881502	Cholangiocytes	NFIB
6.28284e-08	0.893789	0.704	0.6	0.000920625	Cholangiocytes	PATJ
6.9006e-08	0.849363	0.622	0.412	0.00101114	Cholangiocytes	SKI
7.69729e-08	0.706071	0.714	0.518	0.00112788	Cholangiocytes	CRIM1
7.93847e-08	0.645102	0.847	0.747	0.00116322	Cholangiocytes	PRKCE
8.99256e-08	0.903536	0.398	0.218	0.00131768	Cholangiocytes	HOMER2
9.80462e-08	0.861099	0.408	0.176	0.00143667	Cholangiocytes	NHSL1
1.19436e-07	0.745652	0.541	0.375	0.00175009	Cholangiocytes	PAK1
1.27168e-07	0.585091	0.327	0.115	0.00186339	Cholangiocytes	GAB2
1.31758e-07	0.728436	0.633	0.455	0.00193065	Cholangiocytes	EPS15
1.40748e-07	0.582382	0.276	0.082	0.00206238	Cholangiocytes	TUFT1
1.44491e-07	0.741567	0.643	0.483	0.00211722	Cholangiocytes	NEK7
1.49257e-07	0.924719	0.541	0.358	0.00218707	Cholangiocytes	FRMD6
1.75203e-07	0.823473	0.388	0.16	0.00256724	Cholangiocytes	TIMP3
1.96599e-07	0.46564	0.255	0.087	0.00288077	Cholangiocytes	CDKN1B
2.05656e-07	1.03593	0.551	0.318	0.00301347	Cholangiocytes	C1GALT1
2.59159e-07	0.71805	0.429	0.201	0.00379746	Cholangiocytes	TIA1
[truncated: 973 more rows]

## Sheet: Mouse_cluster_deg
p_val	avg_log2FC	pct.1	pct.2	p_val_adj	cluster	gene
4.18508e-72	1.01171	0.992	0.914	6.1324e-68	Hepatocytes	MTSS1
3.13981e-69	0.636011	1	0.999	4.60076e-65	Hepatocytes	ADK
3.32008e-69	1.21675	0.954	0.534	4.86492e-65	Hepatocytes	MLXIPL
1.71606e-60	1.21242	0.981	0.802	2.51455e-56	Hepatocytes	GFRA1
1.7887e-59	0.679996	0.999	0.99	2.62098e-55	Hepatocytes	IMMP2L
5.69214e-58	1.0999	0.951	0.69	8.34069e-54	Hepatocytes	PCK1
6.45338e-56	0.584452	1	0.999	9.45614e-52	Hepatocytes	DPYD
9.92029e-56	0.77702	0.606	0.138	1.45362e-51	Hepatocytes	SEMA4G
5.72023e-53	1.22028	0.766	0.184	8.38185e-49	Hepatocytes	NLRP6
3.20802e-50	0.770599	0.744	0.239	4.70072e-46	Hepatocytes	ABCC6
7.64609e-50	0.927976	0.954	0.684	1.12038e-45	Hepatocytes	PPARA
1.76682e-49	1.00796	0.891	0.387	2.58892e-45	Hepatocytes	PCYT2
2.19388e-49	1.08554	0.93	0.472	3.21469e-45	Hepatocytes	ITIH3
3.00647e-49	0.819859	0.724	0.214	4.40539e-45	Hepatocytes	PRODH2
1.07954e-48	0.62831	0.539	0.125	1.58185e-44	Hepatocytes	TMPRSS6
7.23272e-47	0.671435	0.974	0.791	1.05981e-42	Hepatocytes	IQGAP2
1.48965e-45	0.935102	0.566	0.126	2.18279e-41	Hepatocytes	ASPG
2.14061e-44	0.842941	0.994	0.946	3.13664e-40	Hepatocytes	TTC39C
4.43843e-44	0.731819	0.519	0.107	6.50363e-40	Hepatocytes	COL5A3
1.13739e-43	0.9475	0.816	0.279	1.66662e-39	Hepatocytes	ECHDC2
1.15913e-42	0.722494	0.714	0.229	1.69847e-38	Hepatocytes	TFR2
2.10468e-42	0.57057	0.56	0.139	3.08399e-38	Hepatocytes	HAAO
4.13188e-42	1.04701	0.881	0.511	6.05445e-38	Hepatocytes	ASS1
4.88528e-42	0.902253	0.714	0.234	7.1584e-38	Hepatocytes	HPD
5.63624e-42	0.64546	0.667	0.214	8.25878e-38	Hepatocytes	HYOU1
5.82819e-42	0.770955	0.749	0.262	8.54004e-38	Hepatocytes	CREB3L3
1.75405e-41	0.673374	0.684	0.212	2.57021e-37	Hepatocytes	GCGR
5.51002e-41	0.76815	0.768	0.256	8.07384e-37	Hepatocytes	GCKR
9.19215e-41	0.575194	0.532	0.129	1.34693e-36	Hepatocytes	ITIH1
1.03404e-40	0.888306	0.808	0.297	1.51518e-36	Hepatocytes	COL18A1
2.29546e-40	0.891381	0.863	0.424	3.36354e-36	Hepatocytes	SHB
2.54602e-40	0.608832	0.566	0.144	3.73069e-36	Hepatocytes	CLUH
3.51282e-40	0.685658	0.663	0.225	5.14734e-36	Hepatocytes	NOCT
7.40015e-40	0.538095	0.677	0.241	1.08434e-35	Hepatocytes	SERPING1
3.24419e-39	0.5923	0.468	0.098	4.75371e-35	Hepatocytes	SEC14L4
3.3228e-39	0.844787	0.759	0.267	4.8689e-35	Hepatocytes	ALDH1L1
1.08579e-38	0.79354	0.9	0.481	1.59101e-34	Hepatocytes	HNF4A
1.69075e-38	0.951573	0.773	0.32	2.47746e-34	Hepatocytes	PRKAG2
2.0096e-38	0.758577	0.724	0.251	2.94466e-34	Hepatocytes	LDLR
2.77198e-38	0.750158	0.671	0.207	4.06178e-34	Hepatocytes	DGAT2
3.40329e-38	0.868404	0.74	0.216	4.98684e-34	Hepatocytes	SLC38A3
1.0242e-37	0.547014	0.998	0.974	1.50076e-33	Hepatocytes	ERRFI1
1.35989e-37	0.723748	0.729	0.231	1.99265e-33	Hepatocytes	HPN
1.97007e-37	0.858914	0.616	0.157	2.88675e-33	Hepatocytes	ETNK2
4.08461e-37	0.614721	0.675	0.229	5.98518e-33	Hepatocytes	NDRG2
4.20144e-37	0.678568	0.669	0.202	6.15637e-33	Hepatocytes	HOGA1
6.29013e-37	0.578722	0.639	0.207	9.21693e-33	Hepatocytes	HS6ST1
7.49885e-37	0.89874	0.939	0.669	1.09881e-32	Hepatocytes	FAM214A
8.86401e-37	0.747061	0.886	0.485	1.29884e-32	Hepatocytes	CTIF
1.58831e-36	0.635415	0.603	0.174	2.32734e-32	Hepatocytes	SYVN1
2.10883e-36	0.798103	0.969	0.785	3.09007e-32	Hepatocytes	LPIN1
2.35539e-36	0.912389	0.839	0.385	3.45136e-32	Hepatocytes	SDC4
3.05434e-36	0.677785	0.969	0.759	4.47552e-32	Hepatocytes	ABCB11
3.125e-36	0.557799	0.519	0.124	4.57907e-32	Hepatocytes	KLF15
3.68027e-36	0.768457	0.699	0.235	5.39269e-32	Hepatocytes	GCK
5.38469e-36	0.518821	0.572	0.186	7.89018e-32	Hepatocytes	DHCR24
8.45638e-36	0.53162	0.683	0.228	1.23911e-31	Hepatocytes	F2
9.72826e-36	0.658904	0.99	0.907	1.42548e-31	Hepatocytes	PID1
1.29683e-35	0.481713	0.515	0.135	1.90024e-31	Hepatocytes	METTL7B
1.60381e-35	0.598772	0.568	0.15	2.35006e-31	Hepatocytes	TEDC2
2.00011e-35	0.490582	0.555	0.161	2.93075e-31	Hepatocytes	MTHFD1
4.75055e-35	0.370631	0.54	0.172	6.96098e-31	Hepatocytes	ITIH4
5.50943e-35	0.674493	0.685	0.249	8.07297e-31	Hepatocytes	GPAM
1.09293e-34	0.554198	0.574	0.156	1.60148e-30	Hepatocytes	MASP2
1.24411e-34	0.845108	0.625	0.169	1.823e-30	Hepatocytes	UROC1
1.26215e-34	0.545141	0.439	0.092	1.84942e-30	Hepatocytes	MST1
1.30064e-34	0.532369	0.61	0.198	1.90583e-30	Hepatocytes	DHTKD1
1.81552e-34	0.693782	0.974	0.777	2.66028e-30	Hepatocytes	APOB
1.86356e-34	0.527001	0.413	0.082	2.73067e-30	Hepatocytes	SLC47A1
2.46936e-34	0.760586	0.811	0.329	3.61835e-30	Hepatocytes	FPGS
4.15673e-34	0.6268	0.669	0.222	6.09086e-30	Hepatocytes	DAP
4.73226e-34	0.534703	0.492	0.127	6.93418e-30	Hepatocytes	VWCE
5.77369e-34	0.650667	0.635	0.214	8.46019e-30	Hepatocytes	PCSK6
6.42618e-34	0.747127	0.975	0.818	9.41628e-30	Hepatocytes	ABCC2
6.54779e-34	0.607032	0.422	0.106	9.59448e-30	Hepatocytes	PKLR
8.9389e-34	0.571407	0.633	0.193	1.30982e-29	Hepatocytes	GJB1
9.67166e-34	0.453544	0.507	0.134	1.41719e-29	Hepatocytes	FADS6
1.23797e-33	0.641696	0.574	0.169	1.81399e-29	Hepatocytes	ASL
1.34407e-33	0.610771	0.808	0.381	1.96947e-29	Hepatocytes	PEX14
2.28842e-33	0.550458	0.555	0.16	3.35322e-29	Hepatocytes	LRIG1
2.70871e-33	0.632951	0.682	0.223	3.96908e-29	Hepatocytes	CHD3
3.48512e-33	0.663016	0.873	0.476	5.10675e-29	Hepatocytes	PPP1R3B
4.43981e-33	0.517382	0.652	0.211	6.50566e-29	Hepatocytes	FAH
5.62273e-33	0.417554	0.701	0.27	8.23899e-29	Hepatocytes	RDH7
7.12186e-33	0.676879	0.655	0.21	1.04357e-28	Hepatocytes	APOA5
7.18386e-33	0.60819	0.531	0.15	1.05265e-28	Hepatocytes	NEB
9.47621e-33	0.747	0.969	0.786	1.38855e-28	Hepatocytes	TAT
9.97367e-33	0.634572	0.648	0.203	1.46144e-28	Hepatocytes	OAF
1.01403e-32	0.578473	0.429	0.079	1.48585e-28	Hepatocytes	ENTPD8
1.5897e-32	0.648781	0.751	0.285	2.32939e-28	Hepatocytes	KYAT1
1.88538e-32	0.574319	0.729	0.28	2.76265e-28	Hepatocytes	NR1I2
2.69665e-32	0.635448	0.642	0.189	3.9514e-28	Hepatocytes	CBS
2.83064e-32	0.678301	0.705	0.288	4.14774e-28	Hepatocytes	HSD17B2
2.93865e-32	0.490236	0.501	0.134	4.30601e-28	Hepatocytes	SLC6A13
3.505e-32	0.53192	0.519	0.142	5.13588e-28	Hepatocytes	BCAR3
3.76625e-32	0.743277	0.558	0.156	5.51868e-28	Hepatocytes	PEMT
3.90659e-32	0.590641	0.603	0.177	5.72432e-28	Hepatocytes	PTMS
4.80973e-32	0.338228	0.388	0.107	7.04769e-28	Hepatocytes	PLEC
5.65629e-32	0.532814	0.53	0.151	8.28816e-28	Hepatocytes	FOXA3
6.49088e-32	0.381785	0.312	0.059	9.51109e-28	Hepatocytes	PDE9A
7.28911e-32	0.944206	0.972	0.796	1.06807e-27	Hepatocytes	SLC7A2
8.94301e-32	0.634487	0.49	0.099	1.31042e-27	Hepatocytes	GLYCTK
1.09986e-31	0.47411	0.406	0.104	1.61163e-27	Hepatocytes	AMDHD1
1.55674e-31	0.634828	0.651	0.204	2.28109e-27	Hepatocytes	EPS8L2
1.60113e-31	0.67561	0.752	0.282	2.34614e-27	Hepatocytes	EVA1A
1.60488e-31	0.607425	0.546	0.139	2.35163e-27	Hepatocytes	NECTIN1
1.79235e-31	0.415071	0.442	0.118	2.62633e-27	Hepatocytes	PSMD9
1.86014e-31	0.654573	0.538	0.169	2.72566e-27	Hepatocytes	GLT1D1
2.63649e-31	0.471453	0.402	0.089	3.86325e-27	Hepatocytes	BDH1
3.75781e-31	0.785431	0.92	0.601	5.50632e-27	Hepatocytes	ALDOB
3.9454e-31	0.465522	0.484	0.144	5.78119e-27	Hepatocytes	SGMS2
4.07127e-31	0.64055	0.926	0.607	5.96563e-27	Hepatocytes	ST3GAL3
4.08218e-31	0.630977	0.85	0.41	5.98161e-27	Hepatocytes	GPT2
4.26571e-31	0.446661	0.485	0.148	6.25055e-27	Hepatocytes	ACACB
6.75791e-31	0.559244	0.503	0.142	9.90236e-27	Hepatocytes	NR1I3
8.11884e-31	0.605606	0.895	0.491	1.18965e-26	Hepatocytes	SERPINC1
8.45651e-31	0.451455	0.695	0.287	1.23913e-26	Hepatocytes	MIA3
9.37606e-31	0.565755	0.935	0.629	1.37387e-26	Hepatocytes	PLG
1.19112e-30	0.417767	0.51	0.158	1.74535e-26	Hepatocytes	UGT3A2
1.21295e-30	0.423769	0.378	0.079	1.77734e-26	Hepatocytes	AGMAT
1.23642e-30	0.380181	0.419	0.118	1.81172e-26	Hepatocytes	LSR
1.2914e-30	0.715083	0.916	0.599	1.89229e-26	Hepatocytes	ADIPOR2
1.43033e-30	0.575182	0.673	0.252	2.09586e-26	Hepatocytes	MYO5B
1.48872e-30	0.524185	0.436	0.104	2.18142e-26	Hepatocytes	ATF5
1.99623e-30	0.636935	0.565	0.155	2.92507e-26	Hepatocytes	SFXN5
2.04653e-30	0.66955	0.886	0.493	2.99879e-26	Hepatocytes	HERPUD1
2.13181e-30	0.698579	0.692	0.217	3.12374e-26	Hepatocytes	XYLB
2.19739e-30	0.419353	0.545	0.167	3.21984e-26	Hepatocytes	HEBP1
2.35148e-30	0.48447	0.53	0.145	3.44562e-26	Hepatocytes	SLC17A3
3.20706e-30	0.678093	0.822	0.363	4.6993e-26	Hepatocytes	MTARC1
3.27896e-30	0.352192	0.448	0.131	4.80466e-26	Hepatocytes	SLC25A15
3.31361e-30	0.50524	0.543	0.16	4.85543e-26	Hepatocytes	TOB1
3.38104e-30	0.719727	0.471	0.127	4.95424e-26	Hepatocytes	KCNK5
4.20617e-30	0.728765	0.747	0.252	6.1633e-26	Hepatocytes	STARD10
4.64989e-30	0.586132	0.727	0.285	6.81348e-26	Hepatocytes	PYGL
7.16271e-30	0.724156	0.706	0.235	1.04955e-25	Hepatocytes	AGXT2
7.90744e-30	0.506395	0.459	0.114	1.15868e-25	Hepatocytes	MACROD1
8.02715e-30	0.565624	0.718	0.315	1.17622e-25	Hepatocytes	FADS2
8.47281e-30	0.483214	0.526	0.151	1.24152e-25	Hepatocytes	ACSM5
8.93806e-30	0.45437	0.702	0.277	1.30969e-25	Hepatocytes	LARP1B
9.21005e-30	0.4253	0.475	0.132	1.34955e-25	Hepatocytes	BHMT2
1.25227e-29	0.441428	0.626	0.214	1.83496e-25	Hepatocytes	SEC14L2
1.5116e-29	0.461344	0.521	0.166	2.21495e-25	Hepatocytes	BAIAP2
1.59573e-29	0.466451	0.514	0.134	2.33823e-25	Hepatocytes	AK2
1.89644e-29	0.477351	0.558	0.156	2.77886e-25	Hepatocytes	F12
1.95449e-29	0.322557	0.555	0.209	2.86392e-25	Hepatocytes	OTULIN
2.30038e-29	0.479763	0.485	0.117	3.37074e-25	Hepatocytes	FAAH
2.90628e-29	0.388069	0.394	0.095	4.25857e-25	Hepatocytes	ULK1
3.28674e-29	0.60152	0.718	0.251	4.81606e-25	Hepatocytes	CLMN
3.33994e-29	0.437292	0.446	0.13	4.89401e-25	Hepatocytes	RTN4RL1
3.46423e-29	0.650215	0.829	0.369	5.07613e-25	Hepatocytes	RBP4
3.97566e-29	0.368239	0.627	0.246	5.82554e-25	Hepatocytes	ACOT12
4.03499e-29	0.476101	0.504	0.142	5.91247e-25	Hepatocytes	F10
4.41306e-29	0.552123	0.57	0.183	6.46646e-25	Hepatocytes	NECAB1
4.66822e-29	0.53231	0.44	0.119	6.84035e-25	Hepatocytes	C4A
6.37334e-29	0.573681	0.782	0.357	9.33886e-25	Hepatocytes	GRAMD1C
6.40027e-29	0.325275	0.622	0.252	9.37831e-25	Hepatocytes	RNF214
6.97188e-29	0.461662	0.401	0.084	1.02159e-24	Hepatocytes	JOSD2
7.01204e-29	0.413803	0.537	0.178	1.02747e-24	Hepatocytes	CXADR
9.05044e-29	0.419858	0.419	0.107	1.32616e-24	Hepatocytes	PROSER2
9.72982e-29	0.384524	0.464	0.131	1.42571e-24	Hepatocytes	HABP2
1.05588e-28	0.609372	0.802	0.394	1.54718e-24	Hepatocytes	HSPA5
1.41682e-28	0.709874	0.971	0.772	2.07607e-24	Hepatocytes	HMGCS2
1.49829e-28	0.613101	0.817	0.392	2.19544e-24	Hepatocytes	ABCA6
1.9051e-28	0.414864	0.361	0.074	2.79154e-24	Hepatocytes	NAA80
2.30821e-28	0.575362	0.519	0.134	3.38223e-24	Hepatocytes	HLF
2.39713e-28	0.517251	0.649	0.235	3.51251e-24	Hepatocytes	ADRA1B
2.60854e-28	0.519693	0.597	0.197	3.8223e-24	Hepatocytes	CPN1
2.62894e-28	0.655635	0.827	0.407	3.85219e-24	Hepatocytes	BAIAP2L1
3.02107e-28	0.580824	0.977	0.831	4.42677e-24	Hepatocytes	VWA8
3.03078e-28	0.525775	0.611	0.181	4.441e-24	Hepatocytes	PROC
3.05245e-28	0.362997	0.352	0.077	4.47275e-24	Hepatocytes	ERBB3
3.22624e-28	0.426793	0.624	0.222	4.72742e-24	Hepatocytes	SEC16B
3.61254e-28	0.480706	0.656	0.26	5.29345e-24	Hepatocytes	ZCCHC24
5.35707e-28	0.625018	0.92	0.608	7.84972e-24	Hepatocytes	SLC25A13
5.96461e-28	0.520711	0.664	0.254	8.73995e-24	Hepatocytes	HYKK
6.20303e-28	0.432978	0.635	0.236	9.08931e-24	Hepatocytes	HSP90AB1
6.36665e-28	0.271672	0.433	0.135	9.32906e-24	Hepatocytes	STK11
7.25109e-28	0.393466	0.58	0.184	1.0625e-23	Hepatocytes	VTN
7.6445e-28	0.849086	0.84	0.431	1.12015e-23	Hepatocytes	SMOC1
7.6848e-28	0.576134	0.507	0.126	1.12605e-23	Hepatocytes	MRPL18
1.01281e-27	0.479729	0.502	0.138	1.48407e-23	Hepatocytes	TRIM28
1.03869e-27	0.472736	0.587	0.181	1.52199e-23	Hepatocytes	GSTZ1
1.04653e-27	0.550987	0.986	0.906	1.53347e-23	Hepatocytes	KYNU
1.10148e-27	0.393045	0.47	0.135	1.614e-23	Hepatocytes	CHDH
1.1452e-27	0.786916	0.867	0.435	1.67806e-23	Hepatocytes	BCL6
1.30956e-27	0.739095	0.709	0.315	1.9189e-23	Hepatocytes	GCNT2
1.56945e-27	0.566278	0.694	0.282	2.29972e-23	Hepatocytes	ADTRP
1.88373e-27	0.297048	0.437	0.127	2.76022e-23	Hepatocytes	PROZ
1.92844e-27	0.459696	0.569	0.173	2.82574e-23	Hepatocytes	LMAN1
3.14607e-27	0.599715	0.677	0.271	4.60994e-23	Hepatocytes	MAT1A
3.51959e-27	0.415133	0.512	0.143	5.15726e-23	Hepatocytes	SERPINF2
3.92956e-27	0.386902	0.325	0.069	5.75798e-23	Hepatocytes	SDR9C7
4.37711e-27	0.555586	0.491	0.124	6.41378e-23	Hepatocytes	EPB41L4B
4.39817e-27	0.328196	0.344	0.082	6.44464e-23	Hepatocytes	PAFAH2
4.51673e-27	0.588369	0.973	0.773	6.61837e-23	Hepatocytes	GC
4.57553e-27	0.699113	0.696	0.261	6.70453e-23	Hepatocytes	FTCD
4.93611e-27	0.560861	0.696	0.256	7.23288e-23	Hepatocytes	BMP1
5.40027e-27	0.584124	0.553	0.185	7.91302e-23	Hepatocytes	DMGDH
5.42398e-27	0.434637	0.498	0.14	7.94776e-23	Hepatocytes	SIRT3
5.49263e-27	0.518305	0.683	0.262	8.04834e-23	Hepatocytes	CMTM8
5.61991e-27	0.419741	0.323	0.062	8.23485e-23	Hepatocytes	SLC25A22
5.76047e-27	0.601507	0.446	0.092	8.44081e-23	Hepatocytes	SARDH
5.94432e-27	0.639478	0.974	0.858	8.71021e-23	Hepatocytes	ZBTB16
7.90259e-27	0.485697	0.555	0.18	1.15797e-22	Hepatocytes	GIN1
8.90299e-27	0.377435	0.304	0.069	1.30456e-22	Hepatocytes	ASAP3
9.06343e-27	0.562641	0.657	0.218	1.32806e-22	Hepatocytes	AKAP1
9.69499e-27	0.642611	0.728	0.288	1.42061e-22	Hepatocytes	WWC1
1.2582e-26	0.371176	0.646	0.256	1.84365e-22	Hepatocytes	GLYAT
1.35314e-26	0.352619	0.335	0.073	1.98276e-22	Hepatocytes	SLC37A4
1.40953e-26	0.386353	0.998	0.984	2.06539e-22	Hepatocytes	GPHN
1.70931e-26	0.268216	0.525	0.188	2.50465e-22	Hepatocytes	USP10
2.22143e-26	0.598589	0.496	0.13	3.25506e-22	Hepatocytes	TSKU
2.63629e-26	0.569136	0.637	0.251	3.86296e-22	Hepatocytes	ZPR1
2.72779e-26	0.40901	0.562	0.201	3.99704e-22	Hepatocytes	PDIA4
3.33607e-26	0.328036	0.386	0.103	4.88834e-22	Hepatocytes	FAM169B
3.72879e-26	0.484666	0.315	0.057	5.4638e-22	Hepatocytes	TACO1
4.1748e-26	0.42018	0.667	0.253	6.11734e-22	Hepatocytes	ACAD11
4.70958e-26	0.266104	0.378	0.112	6.90095e-22	Hepatocytes	AADAC
4.78215e-26	0.507877	0.454	0.124	7.00728e-22	Hepatocytes	SLC22A1
5.06901e-26	0.471164	0.535	0.184	7.42763e-22	Hepatocytes	ENPP2
5.07882e-26	0.362367	0.479	0.153	7.442e-22	Hepatocytes	HRG
5.10816e-26	0.653343	0.604	0.195	7.48498e-22	Hepatocytes	ANKRD33B
5.93127e-26	0.385196	0.495	0.147	8.69109e-22	Hepatocytes	WDTC1
6.19896e-26	0.514858	0.774	0.419	9.08334e-22	Hepatocytes	SUGCT
6.24097e-26	0.641584	0.927	0.657	9.14489e-22	Hepatocytes	UOX
7.60131e-26	0.529229	0.841	0.41	1.11382e-21	Hepatocytes	AZGP1
8.348e-26	0.345047	0.441	0.131	1.22323e-21	Hepatocytes	PGM1
1.00357e-25	0.302592	0.553	0.198	1.47053e-21	Hepatocytes	DOCK5
1.10879e-25	0.466555	0.655	0.253	1.62472e-21	Hepatocytes	MAFG
1.13269e-25	0.302052	0.457	0.147	1.65972e-21	Hepatocytes	SREBF2
1.37733e-25	0.531218	0.871	0.477	2.0182e-21	Hepatocytes	SLC27A2
1.52347e-25	0.507881	0.688	0.258	2.23234e-21	Hepatocytes	EPHX2
1.53382e-25	0.447208	0.708	0.314	2.2475e-21	Hepatocytes	PHAF1
1.54636e-25	0.538073	0.492	0.156	2.26588e-21	Hepatocytes	HMGCR
1.57965e-25	0.692824	0.904	0.565	2.31467e-21	Hepatocytes	MYO1E
2.27562e-25	0.417361	0.446	0.124	3.33447e-21	Hepatocytes	COL27A1
2.33298e-25	0.562056	0.873	0.512	3.41851e-21	Hepatocytes	MSRA
2.3453e-25	0.494297	0.622	0.212	3.43656e-21	Hepatocytes	PABPN1
2.80385e-25	0.544438	0.529	0.137	4.10848e-21	Hepatocytes	SLC25A42
2.87977e-25	0.411928	0.652	0.252	4.21973e-21	Hepatocytes	MTTP
2.99331e-25	0.26415	0.612	0.236	4.3861e-21	Hepatocytes	AMBP
3.02388e-25	0.589405	0.607	0.181	4.43089e-21	Hepatocytes	BCKDHA
3.09928e-25	0.263011	0.425	0.133	4.54138e-21	Hepatocytes	HIBCH
3.57363e-25	0.385139	0.396	0.094	5.23643e-21	Hepatocytes	PTPRF
3.70968e-25	0.589652	0.992	0.947	5.4358e-21	Hepatocytes	ALB
3.94063e-25	0.526652	0.58	0.18	5.7742e-21	Hepatocytes	SHFL
3.98507e-25	0.317404	0.468	0.145	5.83932e-21	Hepatocytes	CFI
4.41022e-25	0.42622	0.682	0.296	6.46229e-21	Hepatocytes	CLYBL
4.61376e-25	0.38981	0.53	0.165	6.76054e-21	Hepatocytes	HAGH
4.75865e-25	0.523207	0.696	0.267	6.97284e-21	Hepatocytes	IGFBP4
5.25399e-25	0.332746	0.45	0.138	7.69867e-21	Hepatocytes	PREB
5.39012e-25	0.57	0.909	0.557	7.89814e-21	Hepatocytes	CFHR4
6.53258e-25	0.37523	0.434	0.13	9.57219e-21	Hepatocytes	PECR
7.81959e-25	0.589727	0.731	0.303	1.1458e-20	Hepatocytes	SLC25A51
8.57974e-25	0.36978	0.536	0.184	1.25719e-20	Hepatocytes	ACO2
9.8318e-25	0.50366	0.498	0.146	1.44065e-20	Hepatocytes	TKFC
1.02033e-24	0.539252	0.6	0.246	1.49509e-20	Hepatocytes	DLGAP1
1.10403e-24	0.639886	0.917	0.566	1.61774e-20	Hepatocytes	C8A
1.11024e-24	0.612786	0.953	0.692	1.62683e-20	Hepatocytes	ARHGEF26
1.17361e-24	0.624273	0.919	0.568	1.71969e-20	Hepatocytes	SLC39A14
1.28146e-24	0.255809	0.529	0.198	1.87773e-20	Hepatocytes	TAF1
1.33755e-24	0.340954	0.489	0.161	1.95991e-20	Hepatocytes	ACSS2
1.39171e-24	0.362956	0.737	0.357	2.03928e-20	Hepatocytes	DPY19L1
1.57184e-24	0.291366	0.4	0.119	2.30322e-20	Hepatocytes	INSC
1.5726e-24	0.422392	0.481	0.154	2.30433e-20	Hepatocytes	AFM
1.63587e-24	0.338023	0.585	0.238	2.39704e-20	Hepatocytes	SLC25A25
1.64495e-24	0.527074	0.382	0.088	2.41034e-20	Hepatocytes	AACS
1.72864e-24	0.517389	0.823	0.425	2.53298e-20	Hepatocytes	ECE1
1.78041e-24	0.502429	0.661	0.28	2.60884e-20	Hepatocytes	SLC2A2
2.35005e-24	0.319129	0.395	0.104	3.44352e-20	Hepatocytes	ANKS4B
2.45276e-24	0.482077	0.673	0.27	3.59403e-20	Hepatocytes	TESK2
2.56972e-24	0.294746	0.353	0.096	3.76542e-20	Hepatocytes	OCLN
2.60163e-24	0.368146	0.587	0.228	3.81216e-20	Hepatocytes	FBXO34
2.66952e-24	0.476543	0.48	0.131	3.91165e-20	Hepatocytes	SLC12A7
2.71548e-24	0.623719	0.729	0.34	3.97899e-20	Hepatocytes	FBP1
2.73332e-24	0.442734	0.469	0.133	4.00514e-20	Hepatocytes	CEBPB
2.76722e-24	0.355119	0.546	0.187	4.05481e-20	Hepatocytes	GPLD1
2.97337e-24	0.306363	0.296	0.065	4.35687e-20	Hepatocytes	LCAT
3.06115e-24	0.253714	0.488	0.171	4.4855e-20	Hepatocytes	CPB2
3.25771e-24	0.407725	0.477	0.125	4.77352e-20	Hepatocytes	SEPHS2
3.42449e-24	0.512125	0.685	0.265	5.0179e-20	Hepatocytes	UPB1
3.67046e-24	0.415057	0.668	0.267	5.37832e-20	Hepatocytes	FABP1
3.69184e-24	0.549766	0.958	0.779	5.40966e-20	Hepatocytes	NEDD4L
3.84802e-24	0.514449	0.781	0.427	5.63851e-20	Hepatocytes	COLEC12
3.88743e-24	0.443225	0.562	0.183	5.69625e-20	Hepatocytes	MAPRE3
3.92638e-24	0.369376	0.476	0.143	5.75333e-20	Hepatocytes	PLEKHG3
4.39247e-24	0.279828	0.356	0.099	6.43628e-20	Hepatocytes	ASPSCR1
4.75765e-24	0.362377	0.295	0.058	6.97139e-20	Hepatocytes	MN1
4.89405e-24	0.497773	0.947	0.742	7.17125e-20	Hepatocytes	KLF12
6.23269e-24	0.420969	0.373	0.103	9.13275e-20	Hepatocytes	GLS2
6.76199e-24	0.404408	0.615	0.242	9.90834e-20	Hepatocytes	PANK1
7.27575e-24	0.479468	0.493	0.141	1.06612e-19	Hepatocytes	GALM
7.48642e-24	0.253137	0.319	0.085	1.09699e-19	Hepatocytes	GDE1
7.93914e-24	0.263108	0.379	0.107	1.16332e-19	Hepatocytes	DEXI
8.11883e-24	0.635702	0.461	0.131	1.18965e-19	Hepatocytes	PLK3
8.43922e-24	0.407003	0.789	0.401	1.2366e-19	Hepatocytes	CYB5B
8.48602e-24	0.493723	0.468	0.116	1.24346e-19	Hepatocytes	TMEM150A
8.62484e-24	0.380633	0.325	0.069	1.2638e-19	Hepatocytes	SLC30A10
8.91301e-24	0.359286	0.364	0.088	1.30602e-19	Hepatocytes	PEX6
9.21238e-24	0.318888	0.29	0.06	1.34989e-19	Hepatocytes	SLC23A1
9.59347e-24	0.476126	0.529	0.148	1.40573e-19	Hepatocytes	PIPOX
1.26587e-23	0.375003	0.395	0.096	1.85488e-19	Hepatocytes	DVL1
1.29917e-23	0.576901	0.629	0.272	1.90367e-19	Hepatocytes	ARRDC3
1.35824e-23	0.528248	0.739	0.346	1.99023e-19	Hepatocytes	CPT1A
1.38521e-23	0.317223	0.277	0.06	2.02975e-19	Hepatocytes	FASN
1.38964e-23	0.404127	0.258	0.041	2.03624e-19	Hepatocytes	SCO2
1.41798e-23	0.418352	0.349	0.076	2.07776e-19	Hepatocytes	ANGPTL4
1.44824e-23	0.333117	0.417	0.125	2.1221e-19	Hepatocytes	C8B
1.47989e-23	0.429654	0.432	0.116	2.16849e-19	Hepatocytes	IDO2
1.61029e-23	0.370181	0.286	0.053	2.35956e-19	Hepatocytes	PRODH
1.64723e-23	0.320857	0.305	0.067	2.41368e-19	Hepatocytes	RBPMS2
1.99151e-23	0.407625	0.628	0.242	2.91816e-19	Hepatocytes	TTC23
2.15503e-23	0.486493	0.656	0.274	3.15776e-19	Hepatocytes	PTER
2.16142e-23	0.450989	0.819	0.422	3.16713e-19	Hepatocytes	LACTB2
2.43946e-23	0.548179	0.623	0.212	3.57454e-19	Hepatocytes	SLC25A47
2.46388e-23	0.334144	0.334	0.086	3.61032e-19	Hepatocytes	NRBP2
2.78623e-23	0.349271	0.554	0.211	4.08266e-19	Hepatocytes	MAP3K13
2.78829e-23	0.571844	0.74	0.31	4.08569e-19	Hepatocytes	CGNL1
3.11711e-23	0.379058	0.633	0.246	4.5675e-19	Hepatocytes	CECR2
3.20484e-23	0.532501	0.812	0.417	4.69604e-19	Hepatocytes	TACC2
3.41984e-23	0.420835	0.783	0.402	5.01109e-19	Hepatocytes	SUCLG2
3.44825e-23	0.537987	0.646	0.203	5.05273e-19	Hepatocytes	VEGFA
3.54735e-23	0.323656	0.409	0.119	5.19794e-19	Hepatocytes	OS9
4.02104e-23	0.31641	0.36	0.088	5.89203e-19	Hepatocytes	ALG11
4.10386e-23	0.348372	0.562	0.201	6.01338e-19	Hepatocytes	SEC16A
4.13865e-23	0.317401	0.326	0.075	6.06436e-19	Hepatocytes	HYI
4.39982e-23	0.497557	0.957	0.78	6.44705e-19	Hepatocytes	PRR16
4.4071e-23	0.347295	0.631	0.257	6.45773e-19	Hepatocytes	IFRD1
4.47942e-23	0.324909	0.294	0.071	6.56369e-19	Hepatocytes	SQLE
4.86782e-23	0.449763	0.616	0.245	7.13282e-19	Hepatocytes	SCARB1
4.88342e-23	0.494362	0.622	0.216	7.15567e-19	Hepatocytes	CCS
4.99708e-23	0.357009	0.281	0.056	7.32222e-19	Hepatocytes	GPD1
5.73313e-23	0.342858	0.687	0.297	8.40076e-19	Hepatocytes	DIAPH1
5.79835e-23	0.490027	0.521	0.139	8.49632e-19	Hepatocytes	LIMS2
5.81307e-23	0.681722	0.794	0.339	8.51789e-19	Hepatocytes	PDIA5
5.9186e-23	0.317434	0.396	0.114	8.67253e-19	Hepatocytes	MAP2K2
6.20288e-23	0.38711	0.451	0.122	9.08908e-19	Hepatocytes	DCAF11
6.85881e-23	0.484313	0.852	0.494	1.00502e-18	Hepatocytes	PDIA3
7.49132e-23	0.29836	0.36	0.103	1.0977e-18	Hepatocytes	PON1
8.76886e-23	0.435696	0.392	0.124	1.2849e-18	Hepatocytes	OSGIN1
9.24523e-23	0.29384	0.56	0.216	1.3547e-18	Hepatocytes	AGPAT3
9.48457e-23	0.836173	0.783	0.349	1.38977e-18	Hepatocytes	RXRA
9.64967e-23	0.374466	0.302	0.071	1.41397e-18	Hepatocytes	KHK
1.01056e-22	0.562832	0.813	0.389	1.48077e-18	Hepatocytes	PXMP4
1.04149e-22	0.361471	0.485	0.164	1.52609e-18	Hepatocytes	GTF2IRD1
1.07344e-22	0.28299	0.367	0.102	1.57291e-18	Hepatocytes	WFDC21
1.24436e-22	0.430233	0.761	0.374	1.82336e-18	Hepatocytes	GAREM1
1.26068e-22	0.456408	0.522	0.161	1.84728e-18	Hepatocytes	BRD2
1.27781e-22	0.283195	0.527	0.194	1.87238e-18	Hepatocytes	GGACT
1.28318e-22	0.376884	0.423	0.116	1.88024e-18	Hepatocytes	F11
1.38134e-22	0.429637	0.47	0.133	2.02408e-18	Hepatocytes	PTPN3
1.41269e-22	0.353357	0.29	0.061	2.07001e-18	Hepatocytes	NR2F6
1.62401e-22	0.33588	0.55	0.199	2.37967e-18	Hepatocytes	SC5D
1.88623e-22	0.343355	0.447	0.128	2.76389e-18	Hepatocytes	LMAN2
1.96697e-22	0.441823	0.556	0.187	2.88221e-18	Hepatocytes	SLC66A2
2.00854e-22	0.254397	0.35	0.096	2.94311e-18	Hepatocytes	MOCOS
2.31331e-22	0.268808	0.413	0.123	3.38969e-18	Hepatocytes	TRABD
2.66732e-22	0.411465	0.485	0.17	3.90843e-18	Hepatocytes	GOT1
2.84586e-22	0.299186	0.508	0.188	4.17005e-18	Hepatocytes	HSPA8
2.85446e-22	0.540605	0.502	0.16	4.18264e-18	Hepatocytes	DNASE2B
3.14558e-22	0.276459	0.402	0.115	4.60922e-18	Hepatocytes	PPP1R37
3.82103e-22	0.366322	0.355	0.087	5.59895e-18	Hepatocytes	HOMER2
3.99658e-22	0.340025	0.263	0.05	5.85618e-18	Hepatocytes	FDXR
4.03897e-22	0.324795	0.569	0.216	5.9183e-18	Hepatocytes	CPPED1
4.2412e-22	0.351788	0.503	0.169	6.21463e-18	Hepatocytes	HSPH1
4.24465e-22	0.418245	0.396	0.097	6.21969e-18	Hepatocytes	SLC25A23
4.66087e-22	0.258292	0.344	0.096	6.82958e-18	Hepatocytes	TXN2
4.76868e-22	0.409051	0.632	0.239	6.98755e-18	Hepatocytes	QSOX1
5.53336e-22	0.334626	0.572	0.231	8.10803e-18	Hepatocytes	CD302
5.54906e-22	0.439218	0.662	0.27	8.13104e-18	Hepatocytes	GUCD1
5.88527e-22	0.276802	0.564	0.224	8.62369e-18	Hepatocytes	SLC25A3
6.28412e-22	0.390769	0.665	0.283	9.20813e-18	Hepatocytes	CHN2
6.5831e-22	0.273119	0.381	0.107	9.64621e-18	Hepatocytes	TMEM19
7.2488e-22	0.453322	0.645	0.254	1.06217e-17	Hepatocytes	ACSM1
7.81798e-22	0.261636	0.467	0.153	1.14557e-17	Hepatocytes	ZKSCAN1
7.86879e-22	0.388709	0.689	0.284	1.15301e-17	Hepatocytes	SAFB
8.27988e-22	0.258119	0.5	0.178	1.21325e-17	Hepatocytes	IL15RA
1.03531e-21	0.328423	0.509	0.177	1.51704e-17	Hepatocytes	REPS2
1.04557e-21	0.290252	0.567	0.218	1.53208e-17	Hepatocytes	DAZAP1
1.14335e-21	0.341268	0.488	0.164	1.67535e-17	Hepatocytes	SLC10A1
1.16857e-21	0.358866	0.317	0.065	1.71231e-17	Hepatocytes	ARHGEF19
1.24357e-21	0.452742	0.935	0.684	1.82221e-17	Hepatocytes	CEP85L
1.34093e-21	0.511528	0.694	0.306	1.96487e-17	Hepatocytes	ELOVL2
1.49661e-21	0.449728	0.709	0.297	2.19299e-17	Hepatocytes	MICAL3
1.52112e-21	0.354601	0.505	0.191	2.22889e-17	Hepatocytes	NOX4
1.53481e-21	0.291264	0.44	0.146	2.24896e-17	Hepatocytes	THEM4
1.68057e-21	0.419567	0.606	0.224	2.46254e-17	Hepatocytes	TSPAN12
1.72216e-21	0.270114	0.423	0.124	2.52347e-17	Hepatocytes	INCA1
1.90524e-21	0.292741	0.575	0.237	2.79175e-17	Hepatocytes	SQSTM1
2.11441e-21	0.27931	0.367	0.109	3.09825e-17	Hepatocytes	ANGPTL3
2.48964e-21	0.317894	0.474	0.148	3.64807e-17	Hepatocytes	TOB2
2.53771e-21	0.559071	0.712	0.277	3.71851e-17	Hepatocytes	ACAT1
3.06144e-21	0.328723	0.254	0.045	4.48592e-17	Hepatocytes	TMEM25
3.16548e-21	0.342218	0.5	0.16	4.63837e-17	Hepatocytes	TEC
3.43629e-21	0.367718	0.356	0.08	5.03519e-17	Hepatocytes	SDR42E1
3.49978e-21	0.537669	0.822	0.444	5.12823e-17	Hepatocytes	DNAJC3
3.56425e-21	0.305207	0.414	0.116	5.22269e-17	Hepatocytes	XKR9
3.64505e-21	0.312232	0.762	0.39	5.34109e-17	Hepatocytes	CDIP1
3.72384e-21	0.313374	0.386	0.105	5.45654e-17	Hepatocytes	ARFGAP2
4.07062e-21	0.330731	0.521	0.196	5.96468e-17	Hepatocytes	HHEX
4.20249e-21	0.402219	0.517	0.172	6.15791e-17	Hepatocytes	INSIG1
4.24166e-21	0.36971	0.462	0.136	6.2153e-17	Hepatocytes	MCFD2
4.38303e-21	0.298597	0.522	0.186	6.42245e-17	Hepatocytes	ATF4
4.57658e-21	0.335686	0.723	0.334	6.70607e-17	Hepatocytes	NBR1
4.69494e-21	0.402445	0.367	0.079	6.8795e-17	Hepatocytes	FXYD1
5.75077e-21	0.266848	0.524	0.239	8.4266e-17	Hepatocytes	GREM2
6.1296e-21	0.452077	0.596	0.216	8.98171e-17	Hepatocytes	PFKFB1
6.46657e-21	0.56142	0.913	0.661	9.47547e-17	Hepatocytes	RHOBTB1
6.9855e-21	0.445878	0.377	0.081	1.02359e-16	Hepatocytes	SGK2
7.27673e-21	0.31654	0.487	0.153	1.06626e-16	Hepatocytes	TTYH2
7.43172e-21	0.676379	0.882	0.593	1.08897e-16	Hepatocytes	NUDT7
7.45445e-21	0.395272	0.309	0.066	1.0923e-16	Hepatocytes	FAM20C
7.49097e-21	0.597656	0.894	0.528	1.09765e-16	Hepatocytes	HGD
7.71512e-21	0.279095	0.303	0.071	1.1305e-16	Hepatocytes	IMPA1
9.67385e-21	0.386254	0.397	0.095	1.41751e-16	Hepatocytes	AHCY
9.75478e-21	0.292845	0.307	0.076	1.42937e-16	Hepatocytes	HOOK2
1.01123e-20	0.7423	0.764	0.447	1.48175e-16	Hepatocytes	ZBTB7C
1.25389e-20	0.277552	0.525	0.196	1.83733e-16	Hepatocytes	IRAK2
1.25805e-20	0.251224	0.293	0.079	1.84343e-16	Hepatocytes	SLC15A4
1.30813e-20	0.33938	0.56	0.23	1.91681e-16	Hepatocytes	SLC39A11
1.35364e-20	0.35897	0.597	0.241	1.98348e-16	Hepatocytes	MAD1L1
1.46921e-20	0.262266	0.336	0.093	2.15284e-16	Hepatocytes	STK19
1.5759e-20	0.724864	0.951	0.715	2.30917e-16	Hepatocytes	TDO2
1.69629e-20	0.358178	0.503	0.17	2.48557e-16	Hepatocytes	H6PD
1.7697e-20	0.316725	0.612	0.254	2.59314e-16	Hepatocytes	ZFAND4
2.18242e-20	0.470393	0.843	0.455	3.19791e-16	Hepatocytes	PDE4DIP
2.20008e-20	0.712131	0.68	0.311	3.22378e-16	Hepatocytes	POR
2.34267e-20	0.447744	0.784	0.427	3.43272e-16	Hepatocytes	SORD
2.37794e-20	0.275786	0.421	0.132	3.4844e-16	Hepatocytes	SCLY
2.41983e-20	0.272103	0.459	0.159	3.54577e-16	Hepatocytes	AGFG2
2.43117e-20	0.335063	0.379	0.091	3.56239e-16	Hepatocytes	PFDN2
2.51084e-20	0.313141	0.402	0.128	3.67914e-16	Hepatocytes	HSP90AA1
2.99176e-20	0.278899	0.289	0.081	4.38383e-16	Hepatocytes	IGFBP2
3.27111e-20	0.388021	0.578	0.202	4.79315e-16	Hepatocytes	ACOX2
3.53254e-20	0.278766	0.515	0.184	5.17623e-16	Hepatocytes	RBM10
3.78302e-20	0.49217	0.856	0.561	5.54326e-16	Hepatocytes	PAH
3.98959e-20	0.368169	0.437	0.133	5.84595e-16	Hepatocytes	HIP1R
4.17482e-20	0.581384	0.927	0.63	6.11736e-16	Hepatocytes	HSP90B1
4.198e-20	0.289069	0.394	0.114	6.15133e-16	Hepatocytes	MINDY1
4.21918e-20	0.456353	0.414	0.132	6.18236e-16	Hepatocytes	PDGFRL
4.22593e-20	0.296944	0.455	0.147	6.19225e-16	Hepatocytes	NADK2
4.97909e-20	0.298031	0.469	0.154	7.29586e-16	Hepatocytes	MANF
5.1796e-20	0.386845	0.266	0.048	7.58967e-16	Hepatocytes	GPT
5.41339e-20	0.464369	0.767	0.361	7.93224e-16	Hepatocytes	TMEM219
5.57679e-20	0.557481	0.879	0.506	8.17167e-16	Hepatocytes	MOB3B
5.84416e-20	0.365524	0.55	0.185	8.56345e-16	Hepatocytes	DNAJC11
6.43271e-20	0.688683	0.95	0.719	9.42585e-16	Hepatocytes	FMO5
7.37335e-20	0.340289	0.611	0.249	1.08042e-15	Hepatocytes	PITPNM2
7.40302e-20	0.430758	0.716	0.324	1.08476e-15	Hepatocytes	GRB14
7.74085e-20	0.483302	0.852	0.485	1.13427e-15	Hepatocytes	ONECUT2
8.30156e-20	0.457216	0.756	0.358	1.21643e-15	Hepatocytes	HSD17B4
8.36654e-20	0.463617	0.98	0.852	1.22595e-15	Hepatocytes	PTPRD
8.52696e-20	0.314506	0.492	0.172	1.24946e-15	Hepatocytes	SLC29A1
8.83175e-20	0.488757	0.664	0.25	1.29412e-15	Hepatocytes	KIF21A
9.06188e-20	0.603448	0.844	0.445	1.32784e-15	Hepatocytes	FGG
9.10522e-20	0.288261	0.309	0.073	1.33419e-15	Hepatocytes	TMEM214
9.63673e-20	0.652806	0.766	0.403	1.41207e-15	Hepatocytes	ECI2
1.01171e-19	0.262009	0.333	0.087	1.48246e-15	Hepatocytes	MAST3
1.02336e-19	0.322744	0.375	0.107	1.49953e-15	Hepatocytes	ADH7
1.026e-19	0.287226	0.319	0.076	1.5034e-15	Hepatocytes	RABGGTB
1.04997e-19	0.436555	0.85	0.503	1.53852e-15	Hepatocytes	FOXO1
1.05627e-19	0.272116	0.516	0.186	1.54776e-15	Hepatocytes	ATG2B
1.19334e-19	0.254158	0.366	0.114	1.7486e-15	Hepatocytes	ACSL3
1.20026e-19	0.250573	0.454	0.153	1.75873e-15	Hepatocytes	BRAP
1.20305e-19	0.570554	0.93	0.65	1.76283e-15	Hepatocytes	CAT
1.27245e-19	0.281173	0.437	0.144	1.86453e-15	Hepatocytes	EI24
1.33072e-19	0.509559	0.717	0.36	1.94991e-15	Hepatocytes	CYP27A1
1.79975e-19	0.459992	0.302	0.066	2.63718e-15	Hepatocytes	GABBR2
1.89908e-19	0.311888	0.327	0.079	2.78273e-15	Hepatocytes	FGFR4
2.02994e-19	0.29926	0.258	0.057	2.97447e-15	Hepatocytes	FBXO31
2.15572e-19	0.460893	0.607	0.237	3.15877e-15	Hepatocytes	NOS1AP
2.16702e-19	0.394089	0.338	0.136	3.17533e-15	Hepatocytes	HAL
2.17292e-19	0.543487	0.875	0.598	3.18398e-15	Hepatocytes	KYAT3
2.33113e-19	0.269278	0.587	0.243	3.41581e-15	Hepatocytes	SRSF4
2.49615e-19	0.290781	0.311	0.079	3.65761e-15	Hepatocytes	GYS2
2.73333e-19	0.588068	0.834	0.459	4.00516e-15	Hepatocytes	LIPC
2.8526e-19	0.440355	0.417	0.118	4.17991e-15	Hepatocytes	FDPS
3.01324e-19	0.353062	0.731	0.38	4.4153e-15	Hepatocytes	LCP1
3.3639e-19	0.543701	0.795	0.37	4.92913e-15	Hepatocytes	RAD54L2
3.71185e-19	0.549062	0.932	0.675	5.43897e-15	Hepatocytes	GBE1
3.99911e-19	0.290772	0.303	0.075	5.85989e-15	Hepatocytes	NRN1
4.31535e-19	0.356401	0.458	0.164	6.32328e-15	Hepatocytes	UGT2A3
4.34571e-19	0.295729	0.637	0.283	6.36777e-15	Hepatocytes	SLC20A2
4.45417e-19	0.388031	0.77	0.376	6.52669e-15	Hepatocytes	ABCD3
4.72119e-19	0.383934	0.332	0.066	6.91796e-15	Hepatocytes	GCDH
4.91761e-19	0.259038	0.401	0.126	7.20577e-15	Hepatocytes	DGLUCY
5.74477e-19	0.345828	0.525	0.184	8.41781e-15	Hepatocytes	SPATA13
6.09289e-19	0.266326	0.502	0.179	8.92791e-15	Hepatocytes	TXNRD1
6.09403e-19	0.649764	0.928	0.665	8.92959e-15	Hepatocytes	G6PC
6.21077e-19	0.262639	0.407	0.134	9.10064e-15	Hepatocytes	HJURP
6.526e-19	0.262579	0.332	0.118	9.56255e-15	Hepatocytes	SFXN1
6.65251e-19	0.35151	0.49	0.172	9.74793e-15	Hepatocytes	ABAT
6.93853e-19	0.366737	0.778	0.414	1.0167e-14	Hepatocytes	SHROOM3
7.41445e-19	0.339717	0.457	0.141	1.08644e-14	Hepatocytes	SEL1L3
7.63503e-19	0.474224	0.952	0.738	1.11876e-14	Hepatocytes	RNF169
8.12827e-19	0.429301	0.7	0.301	1.19103e-14	Hepatocytes	F5
9.44235e-19	0.456974	0.929	0.653	1.38359e-14	Hepatocytes	MIA2
9.86066e-19	0.492777	0.862	0.528	1.44488e-14	Hepatocytes	BCKDHB
1.00861e-18	0.428709	0.698	0.32	1.47791e-14	Hepatocytes	PROX1
1.03007e-18	0.264797	0.351	0.09	1.50936e-14	Hepatocytes	MLEC
1.05766e-18	0.477215	0.488	0.134	1.54979e-14	Hepatocytes	SLC25A20
1.08617e-18	0.59813	0.999	0.988	1.59156e-14	Hepatocytes	EGFR
1.17364e-18	0.383643	0.602	0.226	1.71974e-14	Hepatocytes	TFPI2
1.27852e-18	0.313346	0.778	0.434	1.87341e-14	Hepatocytes	SEC24D
1.2851e-18	0.375726	0.343	0.077	1.88305e-14	Hepatocytes	HSPB8
1.32048e-18	0.40813	0.767	0.363	1.9349e-14	Hepatocytes	GNMT
1.33217e-18	0.561143	0.48	0.144	1.95202e-14	Hepatocytes	MCM10
1.5033e-18	0.530637	0.823	0.413	2.20279e-14	Hepatocytes	MAP7
1.5476e-18	0.295161	0.423	0.15	2.2677e-14	Hepatocytes	DDAH1
1.56785e-18	0.496086	0.768	0.347	2.29737e-14	Hepatocytes	STAT2
1.7985e-18	0.272224	0.7	0.333	2.63535e-14	Hepatocytes	SRR
1.87886e-18	0.29976	0.399	0.128	2.7531e-14	Hepatocytes	FYB2
1.89195e-18	0.30099	0.555	0.238	2.77228e-14	Hepatocytes	SH3PXD2A
1.97576e-18	0.5435	0.865	0.468	2.89509e-14	Hepatocytes	CCNL2
1.98018e-18	0.335663	0.413	0.117	2.90156e-14	Hepatocytes	NSMF
1.98982e-18	0.434899	0.643	0.254	2.91568e-14	Hepatocytes	GNE
1.99146e-18	0.542095	0.476	0.155	2.91809e-14	Hepatocytes	AADAT
2.00153e-18	0.33165	0.514	0.215	2.93284e-14	Hepatocytes	HMGCS1
2.23927e-18	0.428275	0.762	0.379	3.28121e-14	Hepatocytes	PIK3C2G
2.29889e-18	0.489237	0.842	0.511	3.36856e-14	Hepatocytes	FN1
2.36212e-18	0.287512	0.51	0.197	3.46121e-14	Hepatocytes	MSMO1
2.39754e-18	0.353814	0.659	0.271	3.51312e-14	Hepatocytes	UBR4
2.78163e-18	0.361804	0.351	0.083	4.07592e-14	Hepatocytes	PRKCZ
2.90392e-18	0.258776	0.32	0.084	4.25512e-14	Hepatocytes	PEX11A
3.09118e-18	0.266911	0.639	0.272	4.52951e-14	Hepatocytes	AMFR
3.11564e-18	0.275872	0.587	0.234	4.56534e-14	Hepatocytes	ACAA2
3.16861e-18	0.283217	0.632	0.265	4.64296e-14	Hepatocytes	NPLOC4
3.17375e-18	0.428823	0.854	0.505	4.65049e-14	Hepatocytes	HDLBP
3.34132e-18	0.288609	0.446	0.138	4.89604e-14	Hepatocytes	FURIN
3.46518e-18	0.336753	0.589	0.239	5.07753e-14	Hepatocytes	RNASE4
3.63452e-18	0.380228	0.584	0.217	5.32566e-14	Hepatocytes	MTARC2
3.65933e-18	0.617965	0.827	0.484	5.36202e-14	Hepatocytes	C3
3.77152e-18	0.799692	0.879	0.587	5.52641e-14	Hepatocytes	ALAS1
3.84962e-18	0.292904	0.432	0.138	5.64085e-14	Hepatocytes	TMEM259
4.3744e-18	0.323314	0.279	0.07	6.40981e-14	Hepatocytes	ARSG
4.86084e-18	0.301696	0.315	0.075	7.12259e-14	Hepatocytes	SLC2A9
5.48167e-18	0.336714	0.39	0.103	8.03229e-14	Hepatocytes	NIPSNAP1
5.4884e-18	0.324278	0.393	0.111	8.04215e-14	Hepatocytes	MGAM
5.91347e-18	0.394692	0.811	0.421	8.66501e-14	Hepatocytes	ACBD5
6.02734e-18	0.289896	0.451	0.148	8.83187e-14	Hepatocytes	ELL
6.05819e-18	0.450482	0.748	0.346	8.87707e-14	Hepatocytes	EIF4G1
6.11512e-18	0.433553	0.528	0.19	8.96049e-14	Hepatocytes	CTH
7.04961e-18	0.457864	0.729	0.345	1.03298e-13	Hepatocytes	SLC22A23
7.33998e-18	0.322651	0.548	0.216	1.07553e-13	Hepatocytes	BRI3
7.63971e-18	0.415289	0.977	0.846	1.11945e-13	Hepatocytes	THRB
7.66427e-18	0.384362	0.267	0.066	1.12304e-13	Hepatocytes	MFSD2A
8.01728e-18	0.494176	0.668	0.339	1.17477e-13	Hepatocytes	GLDC
8.03383e-18	0.375093	0.529	0.169	1.1772e-13	Hepatocytes	ITIH2
8.44496e-18	0.444502	0.678	0.273	1.23744e-13	Hepatocytes	EIF5
8.49203e-18	0.282005	0.605	0.235	1.24434e-13	Hepatocytes	APOH
9.12945e-18	0.721202	0.73	0.411	1.33774e-13	Hepatocytes	BHMT
9.14611e-18	0.300311	0.724	0.367	1.34018e-13	Hepatocytes	GOLGA4
1.02184e-17	0.307714	0.264	0.054	1.4973e-13	Hepatocytes	HGFAC
1.10288e-17	0.562623	0.825	0.435	1.61605e-13	Hepatocytes	OSBPL1A
1.10588e-17	0.323176	0.445	0.135	1.62045e-13	Hepatocytes	NEK6
1.11377e-17	0.324786	0.42	0.133	1.63201e-13	Hepatocytes	PPA1
1.17051e-17	0.369448	0.613	0.244	1.71515e-13	Hepatocytes	LPCAT3
1.19658e-17	0.316392	0.563	0.265	1.75335e-13	Hepatocytes	PRLR
1.2355e-17	0.284117	0.263	0.051	1.81037e-13	Hepatocytes	QPRT
1.2371e-17	0.272054	0.78	0.442	1.81272e-13	Hepatocytes	PRKD3
1.25103e-17	0.302651	0.288	0.068	1.83313e-13	Hepatocytes	CHKB
1.30128e-17	0.351297	0.257	0.059	1.90676e-13	Hepatocytes	SUSD4
1.32883e-17	0.368567	0.648	0.269	1.94714e-13	Hepatocytes	VCP
1.35005e-17	0.458082	1	0.998	1.97824e-13	Hepatocytes	GHR
1.38605e-17	0.303445	0.397	0.121	2.03098e-13	Hepatocytes	NLRP12
1.47577e-17	0.472745	0.912	0.608	2.16245e-13	Hepatocytes	RSRP1
1.64988e-17	0.331842	0.386	0.101	2.41757e-13	Hepatocytes	FOXP4
1.72761e-17	0.624429	0.697	0.298	2.53146e-13	Hepatocytes	SCARA5
1.73974e-17	0.283982	0.338	0.086	2.54923e-13	Hepatocytes	SNAP47
1.83068e-17	0.397263	0.256	0.048	2.68249e-13	Hepatocytes	ANGPTL8
1.84694e-17	0.271762	0.292	0.069	2.70632e-13	Hepatocytes	AMACR
2.26718e-17	0.294527	0.304	0.085	3.32209e-13	Hepatocytes	ACMSD
2.31716e-17	0.332967	0.58	0.245	3.39534e-13	Hepatocytes	ALDH2
2.43827e-17	0.337474	0.4	0.103	3.5728e-13	Hepatocytes	SHMT1
2.56072e-17	0.338354	0.765	0.422	3.75222e-13	Hepatocytes	TXNDC11
3.19538e-17	0.490579	0.674	0.329	4.6822e-13	Hepatocytes	CYB5A
3.43336e-17	0.451102	0.75	0.358	5.0309e-13	Hepatocytes	CEP85
3.88975e-17	0.393719	0.704	0.311	5.69965e-13	Hepatocytes	GPRIN3
3.98145e-17	0.441313	0.829	0.468	5.83401e-13	Hepatocytes	FGA
4.16879e-17	0.411533	0.812	0.445	6.10852e-13	Hepatocytes	TAOK3
4.4839e-17	0.482362	0.728	0.305	6.57026e-13	Hepatocytes	EDEM1
4.9504e-17	0.297936	0.527	0.206	7.25382e-13	Hepatocytes	OTC
5.03521e-17	0.387954	0.858	0.526	7.37809e-13	Hepatocytes	SHLD2
5.44758e-17	0.268556	0.321	0.1	7.98233e-13	Hepatocytes	ONECUT1
5.70038e-17	0.32226	0.58	0.223	8.35276e-13	Hepatocytes	PRKAA2
5.83218e-17	0.323956	0.287	0.068	8.54589e-13	Hepatocytes	PDILT
6.84943e-17	0.321309	0.739	0.366	1.00365e-12	Hepatocytes	USO1
7.22274e-17	0.345512	0.745	0.385	1.05835e-12	Hepatocytes	ADCY9
7.43292e-17	0.277957	0.542	0.209	1.08915e-12	Hepatocytes	INPP4A
7.58461e-17	0.375795	0.581	0.245	1.11137e-12	Hepatocytes	GAS2
7.65426e-17	0.418116	0.734	0.352	1.12158e-12	Hepatocytes	OPTN
7.75261e-17	0.330353	0.269	0.101	1.13599e-12	Hepatocytes	ETNPPL
8.58967e-17	0.334738	0.415	0.122	1.25864e-12	Hepatocytes	USF2
8.85931e-17	0.281359	0.348	0.104	1.29816e-12	Hepatocytes	NNMT
8.92481e-17	0.350757	0.803	0.438	1.30775e-12	Hepatocytes	PPM1B
9.75438e-17	0.302154	0.4	0.114	1.42931e-12	Hepatocytes	PSTPIP2
1.05112e-16	0.266041	0.258	0.056	1.54021e-12	Hepatocytes	GRHPR
1.14143e-16	0.607744	0.833	0.466	1.67254e-12	Hepatocytes	SLC38A4
1.16758e-16	0.283823	0.487	0.176	1.71086e-12	Hepatocytes	AHDC1
1.25171e-16	0.627924	0.378	0.138	1.83413e-12	Hepatocytes	LHPP
1.29683e-16	0.36128	0.862	0.539	1.90024e-12	Hepatocytes	SH3D19
1.38393e-16	0.349158	0.407	0.133	2.02787e-12	Hepatocytes	ACLY
1.41417e-16	0.308519	0.746	0.422	2.07218e-12	Hepatocytes	AP3M1
1.46662e-16	0.367239	0.478	0.15	2.14904e-12	Hepatocytes	BBOX1
1.60787e-16	0.410917	0.826	0.438	2.35601e-12	Hepatocytes	SRSF2
1.69388e-16	0.379821	0.545	0.201	2.48204e-12	Hepatocytes	RMDN2
1.89083e-16	0.300381	0.618	0.252	2.77063e-12	Hepatocytes	CALR
1.92058e-16	0.378677	0.493	0.173	2.81423e-12	Hepatocytes	RNF43
1.97596e-16	0.250623	0.664	0.309	2.89538e-12	Hepatocytes	PNN
1.9904e-16	0.305351	0.279	0.058	2.91654e-12	Hepatocytes	COQ8A
2.17014e-16	0.261513	0.337	0.103	3.1799e-12	Hepatocytes	ID2
2.24059e-16	0.406906	0.686	0.319	3.28313e-12	Hepatocytes	CROT
2.84553e-16	0.358812	0.78	0.391	4.16956e-12	Hepatocytes	LRP1
3.05248e-16	0.337452	0.583	0.206	4.4728e-12	Hepatocytes	SLC17A2
3.10446e-16	0.256399	0.427	0.144	4.54897e-12	Hepatocytes	BAG3
3.17157e-16	0.250387	0.294	0.075	4.6473e-12	Hepatocytes	NMRK1
3.37562e-16	0.49136	0.957	0.791	4.94629e-12	Hepatocytes	SCP2
3.78409e-16	0.369511	0.529	0.173	5.54483e-12	Hepatocytes	ALDH8A1
4.35169e-16	0.51036	0.853	0.485	6.37652e-12	Hepatocytes	WBP1L
4.46037e-16	0.326438	0.322	0.077	6.53578e-12	Hepatocytes	FBXO21
4.50099e-16	0.253933	0.689	0.317	6.5953e-12	Hepatocytes	MAGT1
4.64201e-16	0.649126	0.465	0.184	6.80194e-12	Hepatocytes	SDS
4.86448e-16	0.478832	0.959	0.794	7.12793e-12	Hepatocytes	HAO1
4.9418e-16	0.405376	0.909	0.646	7.24121e-12	Hepatocytes	MYO1B
4.97424e-16	0.261959	0.545	0.206	7.28875e-12	Hepatocytes	ERGIC2
6.49902e-16	0.432456	0.999	0.997	9.52302e-12	Hepatocytes	CPS1
6.69827e-16	0.365856	0.8	0.458	9.81497e-12	Hepatocytes	IL1RAP
6.92093e-16	0.433591	0.918	0.66	1.01412e-11	Hepatocytes	FGGY
7.29945e-16	0.269721	0.572	0.235	1.06959e-11	Hepatocytes	SMAD3
7.81846e-16	0.257462	0.48	0.176	1.14564e-11	Hepatocytes	CUL2
1.03091e-15	0.283583	0.611	0.249	1.51059e-11	Hepatocytes	NADK
1.07527e-15	0.325422	0.677	0.306	1.57559e-11	Hepatocytes	HACD2
1.08928e-15	0.277301	0.737	0.373	1.59612e-11	Hepatocytes	SNRNP70
1.11174e-15	0.266614	0.48	0.161	1.62904e-11	Hepatocytes	DBI
1.11745e-15	0.290287	0.497	0.196	1.6374e-11	Hepatocytes	IRS1
1.17605e-15	0.254191	0.277	0.064	1.72326e-11	Hepatocytes	NFIL3
1.2079e-15	0.583706	0.919	0.697	1.76993e-11	Hepatocytes	SLC25A21
1.36912e-15	0.279274	0.421	0.138	2.00618e-11	Hepatocytes	STIP1
1.37749e-15	0.548247	0.847	0.563	2.01844e-11	Hepatocytes	ARG1
1.41757e-15	0.48188	0.685	0.319	2.07717e-11	Hepatocytes	ELOVL6
1.44034e-15	0.46504	0.794	0.426	2.11053e-11	Hepatocytes	CABYR
1.44649e-15	0.285008	0.794	0.455	2.11955e-11	Hepatocytes	CHD7
1.58452e-15	0.377291	0.56	0.217	2.3218e-11	Hepatocytes	SNTG2
1.67001e-15	0.338276	0.692	0.321	2.44706e-11	Hepatocytes	SIL1
1.77386e-15	0.534804	0.834	0.495	2.59924e-11	Hepatocytes	COBLL1
1.82996e-15	0.253387	0.554	0.219	2.68145e-11	Hepatocytes	SSBP3
1.95021e-15	0.25071	0.539	0.212	2.85764e-11	Hepatocytes	METAP1D
1.97234e-15	0.263198	0.275	0.068	2.89007e-11	Hepatocytes	SELENBP1
2.24144e-15	0.270817	0.358	0.097	3.28438e-11	Hepatocytes	TLE5
2.25443e-15	0.255397	0.607	0.267	3.30342e-11	Hepatocytes	HIVEP1
2.53008e-15	0.51576	0.811	0.416	3.70733e-11	Hepatocytes	DPYS
2.61607e-15	0.491361	0.907	0.623	3.83333e-11	Hepatocytes	RBM47
2.61786e-15	0.321848	0.733	0.392	3.83595e-11	Hepatocytes	VGLL4
2.7165e-15	0.488906	0.952	0.777	3.98049e-11	Hepatocytes	ARID5B
2.77316e-15	0.556366	0.929	0.688	4.06351e-11	Hepatocytes	MTUS1
2.82231e-15	0.258193	0.264	0.063	4.13553e-11	Hepatocytes	DEPDC7
2.87545e-15	0.271864	0.565	0.222	4.2134e-11	Hepatocytes	PCMT1
3.12077e-15	0.311897	0.637	0.262	4.57286e-11	Hepatocytes	NARS2
3.15096e-15	0.378792	0.354	0.1	4.61711e-11	Hepatocytes	AKR1D1
3.42543e-15	0.255017	0.365	0.108	5.01929e-11	Hepatocytes	FAT1
3.71729e-15	0.497414	0.859	0.514	5.44695e-11	Hepatocytes	DEPTOR
4.40741e-15	0.269912	0.525	0.192	6.45818e-11	Hepatocytes	EIF4EBP2
4.48011e-15	0.328348	0.385	0.1	6.5647e-11	Hepatocytes	RNH1
4.8858e-15	0.277357	0.412	0.127	7.15916e-11	Hepatocytes	ALDH7A1
5.83026e-15	0.343128	0.596	0.229	8.54307e-11	Hepatocytes	DMXL2
6.57382e-15	0.371493	0.777	0.417	9.63261e-11	Hepatocytes	KCNN2
7.61222e-15	0.430306	0.925	0.721	1.11542e-10	Hepatocytes	IL1R1
8.32633e-15	0.261149	0.254	0.056	1.22006e-10	Hepatocytes	LYPLA2
8.55021e-15	0.300811	0.827	0.498	1.25286e-10	Hepatocytes	PLEKHA5
1.0249e-14	0.425243	0.982	0.879	1.50179e-10	Hepatocytes	RAPGEF4
1.0694e-14	0.254617	0.604	0.267	1.56699e-10	Hepatocytes	LDAH
1.14643e-14	0.31775	0.34	0.091	1.67987e-10	Hepatocytes	FAM207A
1.19461e-14	0.27393	0.316	0.106	1.75046e-10	Hepatocytes	BUD13
1.27828e-14	0.334831	0.758	0.394	1.87306e-10	Hepatocytes	COMT
1.28543e-14	0.315298	0.686	0.307	1.88355e-10	Hepatocytes	ATL2
1.30592e-14	0.268132	0.689	0.329	1.91357e-10	Hepatocytes	NR5A2
1.37842e-14	0.3076	0.725	0.35	2.0198e-10	Hepatocytes	TBC1D8
1.38759e-14	0.408945	0.695	0.342	2.03324e-10	Hepatocytes	ST3GAL1
1.45361e-14	0.598812	0.951	0.71	2.12998e-10	Hepatocytes	AHSG
1.53566e-14	0.432141	0.813	0.469	2.25021e-10	Hepatocytes	PRPF4B
1.89669e-14	0.267845	0.787	0.442	2.77922e-10	Hepatocytes	SRSF5
2.01167e-14	0.348916	0.506	0.205	2.9477e-10	Hepatocytes	ELOVL3
2.13578e-14	0.254327	0.271	0.083	3.12956e-10	Hepatocytes	SYT1
2.37582e-14	0.283704	0.376	0.108	3.48129e-10	Hepatocytes	KANK1
2.38274e-14	0.602269	0.884	0.522	3.49142e-10	Hepatocytes	ACOX1
2.44295e-14	0.275764	0.774	0.428	3.57966e-10	Hepatocytes	PRDM2
2.59416e-14	0.30632	0.798	0.445	3.80123e-10	Hepatocytes	UBXN4
2.68831e-14	0.400107	0.938	0.693	3.93918e-10	Hepatocytes	DENND5B
2.73005e-14	0.486587	0.737	0.362	4.00034e-10	Hepatocytes	ABTB2
2.93616e-14	0.352406	0.905	0.631	4.30235e-10	Hepatocytes	VMP1
3.00822e-14	0.326243	0.569	0.217	4.40794e-10	Hepatocytes	UBC
3.15299e-14	0.253709	0.489	0.184	4.62007e-10	Hepatocytes	ETFDH
3.1597e-14	0.369967	0.759	0.371	4.6299e-10	Hepatocytes	CCAR1
3.19398e-14	0.31994	0.492	0.179	4.68015e-10	Hepatocytes	TSHZ1
3.57845e-14	0.346535	0.674	0.291	5.2435e-10	Hepatocytes	ZFYVE1
3.59333e-14	0.381041	0.832	0.492	5.26531e-10	Hepatocytes	CFLAR
4.24863e-14	0.27457	0.652	0.294	6.22552e-10	Hepatocytes	ALS2
4.50363e-14	0.266243	0.803	0.465	6.59917e-10	Hepatocytes	GGNBP2
4.64136e-14	0.283385	0.618	0.268	6.80099e-10	Hepatocytes	RNF144B
5.36531e-14	0.252019	0.411	0.124	7.86178e-10	Hepatocytes	PAICS
5.61632e-14	0.564349	0.569	0.215	8.22959e-10	Hepatocytes	AQP9
6.15626e-14	0.267851	0.479	0.163	9.02077e-10	Hepatocytes	GANAB
6.55864e-14	0.27019	0.684	0.314	9.61038e-10	Hepatocytes	CHUK
6.9614e-14	0.453417	0.905	0.645	1.02005e-09	Hepatocytes	ABCB4
7.43269e-14	0.320747	0.701	0.327	1.08911e-09	Hepatocytes	LGR4
7.77954e-14	0.402105	0.677	0.316	1.13994e-09	Hepatocytes	INSIG2
8.85762e-14	0.338542	0.964	0.835	1.29791e-09	Hepatocytes	ATP11C
8.9841e-14	0.266006	0.61	0.288	1.31644e-09	Hepatocytes	CHP1
9.2694e-14	0.336153	0.336	0.085	1.35825e-09	Hepatocytes	KLB
9.8259e-14	0.268299	0.38	0.145	1.43979e-09	Hepatocytes	DNAJC12
9.85556e-14	0.350714	0.319	0.07	1.44414e-09	Hepatocytes	PDE4C
1.00975e-13	0.325054	0.313	0.11	1.47959e-09	Hepatocytes	HAMP
1.17991e-13	0.446725	0.917	0.635	1.72893e-09	Hepatocytes	LONP2
1.23003e-13	0.269215	0.598	0.245	1.80236e-09	Hepatocytes	USF3
1.23983e-13	0.331247	0.358	0.105	1.81672e-09	Hepatocytes	NSDHL
1.27492e-13	0.254882	0.392	0.137	1.86815e-09	Hepatocytes	FDFT1
1.27678e-13	0.307507	0.395	0.121	1.87086e-09	Hepatocytes	ZYG11A
1.38006e-13	0.34351	0.789	0.421	2.02221e-09	Hepatocytes	LRPPRC
1.5937e-13	0.522191	0.662	0.311	2.33525e-09	Hepatocytes	AOX1
1.63344e-13	0.296517	0.636	0.278	2.39349e-09	Hepatocytes	SIMC1
1.68172e-13	0.284219	0.813	0.465	2.46422e-09	Hepatocytes	ATRN
1.71022e-13	0.343962	0.975	0.856	2.50598e-09	Hepatocytes	PARD3
1.72064e-13	0.408054	0.939	0.732	2.52125e-09	Hepatocytes	PPP2R5E
2.1436e-13	0.390029	0.302	0.08	3.14101e-09	Hepatocytes	THRSP
2.17504e-13	0.31928	0.351	0.108	3.18709e-09	Hepatocytes	BHLHE40
2.4726e-13	0.766938	0.87	0.626	3.6231e-09	Hepatocytes	ACSL1
3.00723e-13	0.370184	0.962	0.792	4.40649e-09	Hepatocytes	PLCB1
3.08101e-13	0.502517	0.471	0.234	4.5146e-09	Hepatocytes	NCAM2
3.09869e-13	0.321153	0.872	0.562	4.54051e-09	Hepatocytes	TXLNG
4.00414e-13	0.435614	0.884	0.605	5.86727e-09	Hepatocytes	SDC2
4.59735e-13	0.399316	0.611	0.35	6.7365e-09	Hepatocytes	MBD1
4.73816e-13	0.366566	0.881	0.599	6.94282e-09	Hepatocytes	ACACA
4.86411e-13	0.318489	0.697	0.32	7.12738e-09	Hepatocytes	KMO
5.04645e-13	0.419437	0.766	0.389	7.39456e-09	Hepatocytes	LRRC28
5.11854e-13	0.285219	0.344	0.087	7.5002e-09	Hepatocytes	RNF123
5.454e-13	0.251661	0.675	0.323	7.99174e-09	Hepatocytes	DTNB
6.1452e-13	0.287659	0.52	0.189	9.00457e-09	Hepatocytes	ACADM
6.16616e-13	0.562187	0.956	0.851	9.03528e-09	Hepatocytes	C6
8.59523e-13	0.376361	0.954	0.785	1.25946e-08	Hepatocytes	SNTB1
8.7983e-13	0.488667	0.755	0.36	1.28921e-08	Hepatocytes	RCL1
8.93864e-13	0.343123	0.601	0.252	1.30978e-08	Hepatocytes	GK
9.29128e-13	0.277996	0.419	0.129	1.36145e-08	Hepatocytes	SLC19A2
9.48902e-13	0.392459	0.967	0.815	1.39043e-08	Hepatocytes	GLUD1
9.59994e-13	0.281742	0.718	0.337	1.40668e-08	Hepatocytes	KNG1
1.06672e-12	0.347286	0.683	0.298	1.56307e-08	Hepatocytes	SAFB2
1.29598e-12	0.440841	0.799	0.436	1.89901e-08	Hepatocytes	PLCXD2
1.50353e-12	0.305346	0.777	0.44	2.20312e-08	Hepatocytes	ME1
1.87318e-12	0.288753	0.788	0.439	2.74477e-08	Hepatocytes	STAT3
2.0709e-12	0.356423	0.739	0.399	3.03449e-08	Hepatocytes	ERO1B
2.18327e-12	0.518417	0.676	0.313	3.19915e-08	Hepatocytes	UGDH
2.5476e-12	0.349181	0.444	0.149	3.73299e-08	Hepatocytes	MAOB
3.08113e-12	0.264436	0.793	0.463	4.51478e-08	Hepatocytes	MRTFB
3.4916e-12	0.509885	0.777	0.473	5.11624e-08	Hepatocytes	ABLIM3
3.55609e-12	0.252735	0.547	0.205	5.21074e-08	Hepatocytes	EPB41L5
3.70553e-12	0.440182	0.887	0.557	5.42972e-08	Hepatocytes	SEC24A
3.76102e-12	0.266553	0.685	0.322	5.51102e-08	Hepatocytes	NAV2
4.62245e-12	0.313841	0.491	0.164	6.77328e-08	Hepatocytes	DNAJB11
4.88158e-12	0.303385	0.851	0.542	7.15298e-08	Hepatocytes	CLPX
5.16395e-12	0.250548	0.29	0.083	7.56673e-08	Hepatocytes	ZFP36
6.67489e-12	0.31307	0.484	0.204	9.78071e-08	Hepatocytes	CHPT1
6.96161e-12	0.386975	0.908	0.624	1.02008e-07	Hepatocytes	TTR
7.16031e-12	0.379508	0.816	0.5	1.0492e-07	Hepatocytes	CDO1
9.7549e-12	0.262632	0.722	0.369	1.42939e-07	Hepatocytes	ZHX2
1.24763e-11	0.360436	0.787	0.422	1.82815e-07	Hepatocytes	MGST1
1.26468e-11	0.265997	0.329	0.084	1.85314e-07	Hepatocytes	CRELD2
1.2878e-11	0.381196	0.758	0.416	1.88701e-07	Hepatocytes	CARMIL1
1.36098e-11	0.342988	0.865	0.561	1.99424e-07	Hepatocytes	FGB
1.41039e-11	0.294717	0.817	0.513	2.06664e-07	Hepatocytes	TSC22D3
1.59091e-11	0.481443	0.742	0.376	2.33117e-07	Hepatocytes	GCLC
2.21202e-11	0.332901	0.886	0.603	3.24127e-07	Hepatocytes	HECTD1
2.443e-11	0.283965	0.453	0.168	3.57972e-07	Hepatocytes	ENPP3
3.0062e-11	0.25619	0.765	0.414	4.40499e-07	Hepatocytes	UBR2
3.51103e-11	0.485568	0.546	0.298	5.14472e-07	Hepatocytes	TENM3
4.53472e-11	0.283141	0.446	0.182	6.64473e-07	Hepatocytes	LIN7A
4.90871e-11	0.286343	0.617	0.279	7.19273e-07	Hepatocytes	PPM1L
5.74658e-11	0.378732	0.419	0.129	8.42046e-07	Hepatocytes	SLC3A1
6.18841e-11	0.256598	0.733	0.39	9.06788e-07	Hepatocytes	AKAP9
7.01044e-11	0.511029	0.783	0.468	1.02724e-06	Hepatocytes	DDC
7.73992e-11	0.385349	0.884	0.594	1.13413e-06	Hepatocytes	AASS
1.51196e-10	0.307601	0.964	0.82	2.21548e-06	Hepatocytes	CDH2
1.63888e-10	0.278833	0.543	0.215	2.40145e-06	Hepatocytes	ATG7
1.77842e-10	0.325661	0.335	0.166	2.60591e-06	Hepatocytes	GRM8
2.00713e-10	0.258664	0.299	0.115	2.94105e-06	Hepatocytes	CYP39A1
2.44679e-10	0.373822	0.853	0.542	3.58528e-06	Hepatocytes	A1CF
2.45936e-10	0.28988	0.459	0.18	3.6037e-06	Hepatocytes	FAM107B
2.88811e-10	0.460379	0.911	0.659	4.23195e-06	Hepatocytes	SLC4A4
3.35692e-10	0.316064	0.357	0.159	4.9189e-06	Hepatocytes	CALN1
3.45838e-10	0.273406	0.821	0.488	5.06757e-06	Hepatocytes	PIK3C2A
3.59649e-10	0.361994	0.929	0.706	5.26994e-06	Hepatocytes	SND1
4.15963e-10	0.492669	0.903	0.598	6.09511e-06	Hepatocytes	PHYH
5.57885e-10	0.413406	0.805	0.438	8.17469e-06	Hepatocytes	MAP3K5
7.3307e-10	0.357547	0.9	0.657	1.07417e-05	Hepatocytes	CHSY3
8.21645e-10	0.423384	0.805	0.445	1.20396e-05	Hepatocytes	ERC2
9.9384e-10	0.380386	0.906	0.626	1.45627e-05	Hepatocytes	EPB41
1.24469e-09	0.348312	0.838	0.506	1.82385e-05	Hepatocytes	PCCA
1.49304e-09	0.478092	0.921	0.681	2.18776e-05	Hepatocytes	LPIN2
5.06122e-09	0.361609	0.846	0.491	7.41621e-05	Hepatocytes	ELL2
6.03402e-09	0.254654	0.597	0.272	8.84164e-05	Hepatocytes	CHD4
8.57218e-09	0.281362	0.801	0.465	0.000125608	Hepatocytes	SEL1L
1.13862e-08	0.254784	0.842	0.541	0.000166843	Hepatocytes	ERN1
1.27576e-08	0.311238	0.747	0.452	0.000186937	Hepatocytes	FHIT
1.63533e-08	0.514471	0.842	0.592	0.000239625	Hepatocytes	SLC16A10
1.6371e-08	0.314209	0.872	0.584	0.000239884	Hepatocytes	AGMO
1.67249e-08	0.331544	0.808	0.47	0.00024507	Hepatocytes	RNF217
1.88467e-08	0.256338	0.936	0.73	0.000276161	Hepatocytes	RABGAP1L
2.18213e-08	0.31987	0.483	0.198	0.000319748	Hepatocytes	CSAD
4.78681e-08	0.385813	0.945	0.809	0.000701411	Hepatocytes	C9
5.47397e-08	0.259179	0.887	0.616	0.000802101	Hepatocytes	CHCHD3
1.25212e-07	0.317674	0.815	0.486	0.00183474	Hepatocytes	KIF1B
2.01714e-07	0.326382	0.636	0.278	0.00295572	Hepatocytes	NFIX
3.03422e-07	0.257438	0.874	0.575	0.00444604	Hepatocytes	CAPRIN1
3.7825e-07	0.343534	0.96	0.847	0.0055425	Hepatocytes	ATXN1
4.5892e-07	0.411277	0.867	0.65	0.00672455	Hepatocytes	UBE2E2
1.34647e-06	0.30118	0.665	0.385	0.0197298	Hepatocytes	UPP2
1.36152e-06	0.277126	0.665	0.302	0.0199504	Hepatocytes	RANBP10
1.55833e-06	0.332742	0.508	0.365	0.0228343	Hepatocytes	CHRM3
2.268e-06	0.272342	0.821	0.49	0.033233	Hepatocytes	VPS13D
3.72798e-06	0.268544	0.94	0.735	0.0546261	Hepatocytes	SIK3
4.72812e-06	0.374745	0.945	0.795	0.0692811	Hepatocytes	NSD3
7.5769e-06	0.251436	0.788	0.519	0.111024	Hepatocytes	FOXO3
1.43108e-05	0.337417	0.719	0.383	0.209697	Hepatocytes	ETFBKMT
1.75764e-05	0.28588	0.858	0.672	0.257547	Hepatocytes	IGF1
2.32072e-05	0.277366	0.962	0.826	0.340055	Hepatocytes	CP
2.59522e-05	0.528469	0.72	0.522	0.380278	Hepatocytes	CYP2E1
3.05648e-05	0.285884	0.29	0.152	0.447865	Hepatocytes	ADAM22
0.000203781	0.297888	0.868	0.685	1	Hepatocytes	CFH
0.000248524	0.430278	0.982	0.921	1	Hepatocytes	CYP7B1
1.63624e-155	5.04215	0.965	0.321	2.39759e-151	Stellate cells	ANK3
8.32917e-150	4.3519	0.953	0.199	1.22047e-145	Stellate cells	RBMS3
2.77444e-143	4.00043	0.954	0.341	4.06539e-139	Stellate cells	PRKG1
1.16113e-135	4.28118	0.877	0.155	1.7014e-131	Stellate cells	RELN
1.6128e-134	4.76519	0.91	0.268	2.36323e-130	Stellate cells	NRXN1
8.19011e-120	3.48253	0.786	0.064	1.2001e-115	Stellate cells	PDE3A
3.9837e-112	3.45877	0.801	0.12	5.83732e-108	Stellate cells	ZFPM2
5.59251e-111	3.32458	0.758	0.067	8.19471e-107	Stellate cells	RERG
8.30335e-111	4.01562	0.757	0.089	1.21669e-106	Stellate cells	NTM
7.94087e-109	2.76713	0.89	0.527	1.16358e-104	Stellate cells	ARHGAP24
1.1856e-106	2.98427	0.822	0.187	1.73725e-102	Stellate cells	ZEB2
4.76632e-105	3.61423	0.731	0.097	6.98409e-101	Stellate cells	NRXN3
2.1837e-102	3.85849	0.74	0.106	3.19977e-98	Stellate cells	GPC6
7.4295e-101	1.84037	0.986	0.902	1.08864e-96	Stellate cells	SOX5
1.02847e-99	2.43644	0.933	0.682	1.50702e-95	Stellate cells	DLC1
1.50439e-99	3.1177	0.693	0.041	2.20438e-95	Stellate cells	NGF
8.30581e-98	3.1771	0.725	0.096	1.21705e-93	Stellate cells	HGF
2.35072e-97	3.18883	0.709	0.063	3.44451e-93	Stellate cells	BMP5
6.63708e-97	3.15646	0.742	0.107	9.72532e-93	Stellate cells	SEMA6D
6.09295e-96	3.04093	0.664	0.048	8.928e-92	Stellate cells	COL14A1
2.52676e-91	2.9748	0.654	0.034	3.70246e-87	Stellate cells	CCBE1
5.05561e-91	3.29977	0.665	0.049	7.40798e-87	Stellate cells	CACNB2
4.95182e-89	4.17228	0.73	0.186	7.2559e-85	Stellate cells	NKAIN2
2.33342e-86	1.90838	0.923	0.789	3.41916e-82	Stellate cells	RAPH1
4.07563e-86	3.1375	0.635	0.059	5.97203e-82	Stellate cells	ROBO2
1.26515e-85	2.82428	0.717	0.186	1.85382e-81	Stellate cells	PLCL1
1.66676e-85	3.11004	0.656	0.057	2.4423e-81	Stellate cells	DCN
2.94073e-85	2.87818	0.593	0.036	4.30906e-81	Stellate cells	COLEC10
5.17156e-85	2.63457	0.66	0.076	7.57788e-81	Stellate cells	CDK14
4.15336e-84	3.11199	0.608	0.035	6.08592e-80	Stellate cells	GUCY1A2
3.02842e-82	2.95905	0.608	0.042	4.43754e-78	Stellate cells	ABCC9
7.16286e-81	1.96678	0.922	0.725	1.04957e-76	Stellate cells	TSHZ2
2.11798e-77	2.68159	0.578	0.045	3.10348e-73	Stellate cells	PDE1A
1.78604e-76	1.86319	0.885	0.684	2.61709e-72	Stellate cells	RBMS1
6.21078e-75	2.57215	0.547	0.051	9.10066e-71	Stellate cells	ASTN2
6.43717e-74	2.54088	0.529	0.014	9.43239e-70	Stellate cells	VIPR1
7.4211e-73	2.68074	0.679	0.141	1.08741e-68	Stellate cells	PAM
1.87976e-72	1.9449	0.863	0.729	2.75442e-68	Stellate cells	TLCD4
3.54714e-70	2.78425	0.533	0.031	5.19762e-66	Stellate cells	PIEZO2
4.05597e-70	2.71222	0.606	0.069	5.94321e-66	Stellate cells	NCKAP5
1.71952e-69	2.46163	0.572	0.064	2.51961e-65	Stellate cells	COL4A1
1.29318e-66	1.36769	0.97	0.925	1.8949e-62	Stellate cells	PTPRK
1.31683e-66	2.25032	0.59	0.103	1.92955e-62	Stellate cells	ARHGAP10
3.74278e-66	2.46384	0.513	0.044	5.48429e-62	Stellate cells	EPHA7
3.15114e-65	2.44031	0.654	0.243	4.61736e-61	Stellate cells	TLN2
3.33542e-65	2.31	0.492	0.016	4.8874e-61	Stellate cells	DAAM2
4.94503e-65	2.66631	0.489	0.018	7.24595e-61	Stellate cells	IL34
8.71702e-63	2.15888	0.457	0.022	1.27731e-58	Stellate cells	EPS8
1.71612e-62	3.04458	0.522	0.047	2.51464e-58	Stellate cells	EGFEM1
6.251e-62	2.1903	0.609	0.096	9.15959e-58	Stellate cells	IGFBP7
1.25814e-61	3.71048	0.535	0.092	1.84355e-57	Stellate cells	SNTG1
6.53741e-60	2.0042	0.816	0.54	9.57927e-56	Stellate cells	ALDH1A1
4.28663e-59	2.23912	0.461	0.02	6.2812e-55	Stellate cells	MAPT
2.29477e-57	1.75318	0.636	0.162	3.36253e-53	Stellate cells	LDB2
2.73733e-57	2.37376	0.679	0.262	4.01101e-53	Stellate cells	ARAP2
8.32695e-56	2.09328	0.437	0.017	1.22015e-51	Stellate cells	PLEKHH2
3.02588e-55	1.62889	0.838	0.669	4.43382e-51	Stellate cells	SORBS1
9.44025e-55	1.05603	0.927	0.872	1.38328e-50	Stellate cells	RBPMS
1.93286e-54	1.95991	0.491	0.053	2.83222e-50	Stellate cells	BCL2
2.86943e-54	1.8525	0.394	0.007	4.20458e-50	Stellate cells	COL5A1
1.50614e-53	2.01335	0.599	0.14	2.20695e-49	Stellate cells	PREX2
2.04715e-53	2.09057	0.411	0.015	2.99969e-49	Stellate cells	EDNRA
2.24654e-53	1.90754	0.778	0.535	3.29186e-49	Stellate cells	PBX1
3.78674e-53	1.95885	0.476	0.063	5.54871e-49	Stellate cells	COL4A2
4.23728e-53	2.39464	0.42	0.036	6.20888e-49	Stellate cells	DACH1
5.65228e-53	1.83131	0.588	0.115	8.28228e-49	Stellate cells	ETS1
3.16718e-52	2.03724	0.443	0.026	4.64087e-48	Stellate cells	CACHD1
3.79597e-52	1.87553	0.524	0.088	5.56224e-48	Stellate cells	PIP4K2A
4.03019e-52	2.03876	0.532	0.091	5.90544e-48	Stellate cells	SLCO3A1
5.53297e-52	2.14692	0.57	0.117	8.10746e-48	Stellate cells	TGFBR3
5.94315e-52	1.83101	0.46	0.062	8.7085e-48	Stellate cells	HMCN1
6.9253e-52	2.01003	0.433	0.018	1.01476e-47	Stellate cells	NTN1
8.37624e-52	1.92352	0.631	0.141	1.22737e-47	Stellate cells	RAPGEF5
9.42765e-52	1.81712	0.396	0.02	1.38143e-47	Stellate cells	DENND2A
1.57999e-50	2.01442	0.561	0.084	2.31515e-46	Stellate cells	IGF1R
2.05652e-50	1.95306	0.42	0.03	3.01342e-46	Stellate cells	RNF150
1.3285e-49	2.26531	0.683	0.378	1.94665e-45	Stellate cells	EFNA5
6.97474e-49	1.90189	0.384	0.011	1.02201e-44	Stellate cells	ADAMTS2
1.06343e-48	1.76334	0.4	0.051	1.55825e-44	Stellate cells	ADAMTS9
1.45233e-48	1.18147	0.763	0.408	2.1281e-44	Stellate cells	LRMDA
1.55113e-48	1.79519	0.35	0.008	2.27287e-44	Stellate cells	MARK1
2.121e-48	2.97596	0.474	0.073	3.1079e-44	Stellate cells	LSAMP
2.16633e-48	1.73696	0.532	0.127	3.17432e-44	Stellate cells	EPB41L2
2.50563e-48	1.83163	0.363	0.019	3.67151e-44	Stellate cells	RTN1
4.63452e-48	1.78859	0.368	0.016	6.79096e-44	Stellate cells	GUCY1A1
1.34653e-47	2.00371	0.716	0.379	1.97308e-43	Stellate cells	ARHGAP6
2.87323e-47	1.8721	0.633	0.233	4.21014e-43	Stellate cells	SH3RF1
1.50193e-46	1.84831	0.655	0.396	2.20078e-42	Stellate cells	GRK5
3.24046e-46	2.1266	0.425	0.02	4.74825e-42	Stellate cells	MAMDC2
6.28221e-46	1.71388	0.701	0.452	9.20532e-42	Stellate cells	TEAD1
8.09807e-46	2.06637	0.418	0.044	1.18661e-41	Stellate cells	ABI3BP
8.29497e-46	1.9021	0.374	0.016	1.21546e-41	Stellate cells	PDE8B
9.90985e-46	2.29943	0.44	0.039	1.45209e-41	Stellate cells	PCDH7
1.88547e-45	1.86091	0.39	0.018	2.76278e-41	Stellate cells	GUCY1B1
6.23058e-45	1.96088	0.389	0.038	9.12967e-41	Stellate cells	RSPO3
1.00353e-44	1.81574	0.445	0.048	1.47047e-40	Stellate cells	CYRIA
1.64233e-44	2.01946	0.599	0.228	2.4065e-40	Stellate cells	ITGA1
2.00954e-44	2.04172	0.485	0.084	2.94458e-40	Stellate cells	CALCRL
3.06028e-44	1.7791	0.398	0.043	4.48422e-40	Stellate cells	PLSCR4
3.27973e-44	1.6806	0.549	0.145	4.80578e-40	Stellate cells	MAML2
6.31276e-44	1.70342	0.35	0.017	9.25009e-40	Stellate cells	ADAMTS12
2.03008e-43	1.51687	0.513	0.169	2.97467e-39	Stellate cells	GAB2
2.48213e-43	1.70266	0.469	0.071	3.63707e-39	Stellate cells	BICC1
2.84338e-43	1.82116	0.378	0.021	4.1664e-39	Stellate cells	TNFRSF21
4.84293e-43	1.83205	0.36	0.025	7.09634e-39	Stellate cells	CACNA2D1
1.8556e-42	1.79524	0.366	0.024	2.71902e-38	Stellate cells	ITGB3
2.60246e-42	1.72058	0.691	0.437	3.81338e-38	Stellate cells	TANC1
8.81776e-42	1.67588	0.741	0.494	1.29207e-37	Stellate cells	MYO10
1.00018e-41	1.73757	0.453	0.097	1.46556e-37	Stellate cells	STK39
2.05977e-41	2.32112	0.388	0.043	3.01819e-37	Stellate cells	MAGI2
4.95492e-41	1.68593	0.411	0.06	7.26045e-37	Stellate cells	EHD3
7.32627e-41	1.57386	0.333	0.008	1.07352e-36	Stellate cells	ADAMTS13
8.52596e-41	1.90977	0.382	0.033	1.24931e-36	Stellate cells	SETBP1
1.05687e-40	1.3717	0.59	0.164	1.54863e-36	Stellate cells	ITGA9
2.24231e-40	1.82144	0.508	0.158	3.28566e-36	Stellate cells	CTDSPL
3.52388e-40	2.14074	0.538	0.199	5.16354e-36	Stellate cells	PAPSS2
3.08975e-39	0.77971	0.941	0.918	4.52741e-35	Stellate cells	MACF1
3.13103e-39	1.56091	0.309	0.009	4.58789e-35	Stellate cells	LAMA1
3.70534e-39	1.54649	0.364	0.057	5.42944e-35	Stellate cells	NCK2
1.03011e-38	1.61111	0.447	0.077	1.50941e-34	Stellate cells	WIPF1
1.16361e-38	1.61325	0.375	0.036	1.70504e-34	Stellate cells	PLA2R1
2.05166e-38	1.3799	0.752	0.619	3.0063e-34	Stellate cells	ASAP1
2.06807e-38	1.67136	0.335	0.013	3.03035e-34	Stellate cells	FHL1
2.76256e-38	1.60095	0.384	0.047	4.04798e-34	Stellate cells	FRMD4A
3.42311e-38	1.81574	0.335	0.013	5.01589e-34	Stellate cells	KLHL29
3.94507e-38	1.47728	0.415	0.084	5.78071e-34	Stellate cells	RGL1
5.58948e-38	1.5205	0.343	0.025	8.19027e-34	Stellate cells	ARVCF
5.66008e-38	1.32308	0.276	0.009	8.29372e-34	Stellate cells	DDR2
1.10193e-37	1.66745	0.448	0.094	1.61466e-33	Stellate cells	AUTS2
2.15852e-37	1.22007	0.757	0.663	3.16287e-33	Stellate cells	TCF4
2.33163e-37	1.46591	0.375	0.049	3.41653e-33	Stellate cells	RCSD1
2.8796e-37	1.62268	0.276	0.01	4.21948e-33	Stellate cells	TMEM108
4.20712e-37	1.37372	0.819	0.747	6.16469e-33	Stellate cells	FGFR2
5.08711e-37	1.47848	0.363	0.052	7.45414e-33	Stellate cells	RHOJ
6.99486e-36	1.62682	0.525	0.161	1.02496e-31	Stellate cells	ANKRD44
9.861e-36	1.47059	0.351	0.045	1.44493e-31	Stellate cells	UST
1.2025e-35	0.954384	0.901	0.871	1.76202e-31	Stellate cells	CPED1
1.33691e-35	1.435	0.31	0.02	1.95898e-31	Stellate cells	FBN1
1.60797e-35	1.91368	0.494	0.183	2.35616e-31	Stellate cells	VEGFC
1.68241e-35	1.53398	0.291	0.019	2.46524e-31	Stellate cells	ARHGAP28
2.88356e-35	1.44855	0.757	0.651	4.22528e-31	Stellate cells	CALD1
2.98654e-35	1.39241	0.286	0.017	4.37617e-31	Stellate cells	SEMA3D
3.19487e-35	1.32965	0.257	0.006	4.68144e-31	Stellate cells	ADCY5
4.51201e-35	1.49823	0.316	0.026	6.61144e-31	Stellate cells	PRICKLE2
5.03656e-35	1.78529	0.627	0.366	7.38008e-31	Stellate cells	GAB1
1.00417e-34	1.45475	0.337	0.034	1.47141e-30	Stellate cells	ADAMTS10
1.05568e-34	1.46669	0.279	0.01	1.54689e-30	Stellate cells	TBX20
1.33032e-34	1.57384	0.335	0.024	1.94931e-30	Stellate cells	TRERF1
3.35489e-34	1.33191	0.284	0.014	4.91593e-30	Stellate cells	SEPTIN4
2.17227e-33	1.58365	0.351	0.041	3.18303e-29	Stellate cells	TNFAIP8
2.9197e-33	1.57795	0.281	0.013	4.27824e-29	Stellate cells	C1QTNF7
3.33081e-33	0.691714	0.933	0.923	4.88064e-29	Stellate cells	ARHGAP42
5.49481e-33	1.32487	0.39	0.06	8.05155e-29	Stellate cells	GLIS3
5.96171e-33	1.60661	0.3	0.01	8.73569e-29	Stellate cells	HS3ST3A1
1.0721e-32	2.16744	0.278	0.019	1.57096e-28	Stellate cells	PTPRT
1.24586e-32	1.48565	0.322	0.037	1.82557e-28	Stellate cells	BCO1
3.31809e-32	1.43583	0.541	0.199	4.862e-28	Stellate cells	APP
8.61929e-32	1.05847	0.81	0.777	1.26298e-27	Stellate cells	DENND1A
8.69469e-32	1.67345	0.49	0.198	1.27403e-27	Stellate cells	LRRK1
1.45451e-31	1.06935	0.741	0.695	2.1313e-27	Stellate cells	PDLIM5
1.65412e-31	1.61103	0.319	0.032	2.42378e-27	Stellate cells	ECM1
2.26972e-31	1.33973	0.707	0.579	3.32582e-27	Stellate cells	ADAP2
3.0894e-31	1.40116	0.289	0.007	4.5269e-27	Stellate cells	COLEC11
3.68717e-31	1.30344	0.27	0.013	5.40281e-27	Stellate cells	CCDC68
4.94582e-31	1.31716	0.264	0.013	7.24711e-27	Stellate cells	PLVAP
6.77733e-31	1.34655	0.263	0.005	9.93083e-27	Stellate cells	PTH1R
1.39378e-30	1.61341	0.28	0.017	2.0423e-26	Stellate cells	EPHA3
1.43177e-30	1.32581	0.301	0.034	2.09797e-26	Stellate cells	PHACTR1
1.47519e-30	1.23738	0.274	0.022	2.1616e-26	Stellate cells	PEAR1
2.00115e-30	1.37939	0.708	0.555	2.93229e-26	Stellate cells	MAML3
2.55292e-30	1.26173	0.265	0.013	3.7408e-26	Stellate cells	AFAP1
3.11482e-30	1.30245	0.362	0.064	4.56415e-26	Stellate cells	DOCK10
4.69133e-30	1.44413	0.314	0.034	6.87421e-26	Stellate cells	ANGPT1
4.77731e-30	1.45314	0.649	0.518	7.00019e-26	Stellate cells	STIM1
4.93258e-30	1.59565	0.622	0.393	7.22771e-26	Stellate cells	PEAK1
7.1718e-30	1.54573	0.287	0.009	1.05088e-25	Stellate cells	COL3A1
9.48843e-30	1.29823	0.615	0.379	1.39034e-25	Stellate cells	SPTBN1
1.4177e-29	1.32393	0.272	0.009	2.07736e-25	Stellate cells	ARHGEF17
2.01718e-29	1.36884	0.257	0.016	2.95577e-25	Stellate cells	COL5A2
2.88156e-29	1.80608	0.531	0.208	4.22234e-25	Stellate cells	LIMS1
5.02528e-29	1.2551	0.366	0.079	7.36354e-25	Stellate cells	TTC28
7.86297e-29	1.72504	0.341	0.051	1.15216e-24	Stellate cells	LRRC4C
9.82574e-29	1.30242	0.285	0.03	1.43977e-24	Stellate cells	INTS6L
1.58433e-28	1.45493	0.297	0.022	2.32152e-24	Stellate cells	ARHGEF6
1.82161e-28	1.23537	0.269	0.018	2.6692e-24	Stellate cells	SPARC
3.8891e-28	1.11773	0.265	0.03	5.69869e-24	Stellate cells	NCOA7
4.41887e-28	1.18461	0.276	0.034	6.47496e-24	Stellate cells	LRRK2
6.85145e-28	1.13731	0.287	0.041	1.00394e-23	Stellate cells	DSE
9.91807e-28	1.33221	0.254	0.01	1.45329e-23	Stellate cells	SAMD5
1.11115e-27	1.20064	0.297	0.052	1.62817e-23	Stellate cells	STARD8
1.17481e-27	1.32913	0.281	0.025	1.72145e-23	Stellate cells	EDNRB
2.0022e-27	1.35911	0.255	0.027	2.93383e-23	Stellate cells	ITGA8
7.57724e-27	1.38917	0.262	0.029	1.11029e-22	Stellate cells	FGF12
1.87917e-26	0.878492	0.864	0.841	2.75355e-22	Stellate cells	ATRNL1
2.20484e-26	1.10007	0.716	0.655	3.23075e-22	Stellate cells	MAP4K3
5.84028e-26	0.90958	0.825	0.793	8.55777e-22	Stellate cells	NFIB
4.36542e-24	1.46567	0.451	0.21	6.39664e-20	Stellate cells	LAMC1
4.67843e-24	1.06201	0.675	0.601	6.85531e-20	Stellate cells	FARP1
5.74646e-24	1.3058	0.362	0.073	8.42029e-20	Stellate cells	SP100
6.58165e-24	1.31997	0.425	0.169	9.64409e-20	Stellate cells	MAP4K4
1.21099e-23	1.17054	0.273	0.035	1.77446e-19	Stellate cells	CUEDC1
1.96034e-23	1.51382	0.299	0.069	2.87249e-19	Stellate cells	RARB
3.9948e-23	1.14335	0.322	0.087	5.85359e-19	Stellate cells	TBC1D1
5.42526e-23	1.28366	0.385	0.116	7.94963e-19	Stellate cells	NEDD9
7.4652e-23	1.20434	0.454	0.218	1.09388e-18	Stellate cells	ANO6
9.96679e-23	1.35687	0.589	0.466	1.46043e-18	Stellate cells	TNS3
1.02524e-22	1.21918	0.557	0.355	1.50228e-18	Stellate cells	PDZRN3
1.00324e-21	1.02706	0.634	0.547	1.47005e-17	Stellate cells	SBF2
1.84179e-21	0.831535	0.703	0.664	2.69878e-17	Stellate cells	APBB2
1.86125e-21	1.22978	0.33	0.067	2.72729e-17	Stellate cells	AKT3
2.59238e-21	1.82679	0.257	0.035	3.79861e-17	Stellate cells	KCNQ5
2.84764e-21	1.49338	0.633	0.473	4.17264e-17	Stellate cells	KALRN
4.98503e-21	1.01728	0.257	0.045	7.30456e-17	Stellate cells	HDAC7
6.23529e-21	1.12285	0.286	0.054	9.13657e-17	Stellate cells	UBASH3B
1.90958e-20	0.789351	0.314	0.088	2.79811e-16	Stellate cells	NAV1
2.15628e-20	1.54306	0.359	0.124	3.15959e-16	Stellate cells	HSD11B1
6.52531e-20	0.924551	0.752	0.737	9.56154e-16	Stellate cells	MSI2
1.54176e-19	1.27622	0.554	0.452	2.25914e-15	Stellate cells	ACVR2A
1.64669e-19	0.947909	0.257	0.056	2.41289e-15	Stellate cells	KSR1
1.73042e-19	1.40666	0.465	0.262	2.53558e-15	Stellate cells	FIGN
2.02901e-19	0.806232	0.769	0.745	2.97311e-15	Stellate cells	FNDC3B
3.56122e-19	1.35737	0.303	0.071	5.21825e-15	Stellate cells	ABLIM2
3.71343e-19	1.18832	0.425	0.255	5.44129e-15	Stellate cells	FUT8
4.2568e-19	1.35801	0.616	0.491	6.2375e-15	Stellate cells	DMD
4.93597e-18	1.33438	0.393	0.168	7.23267e-14	Stellate cells	NR2F2
5.31863e-18	1.28178	0.445	0.249	7.79339e-14	Stellate cells	PKIG
5.43453e-18	1.01015	0.36	0.094	7.96322e-14	Stellate cells	ENG
1.51053e-17	1.12244	0.362	0.207	2.21338e-13	Stellate cells	PKD2
1.57022e-17	1.1305	0.256	0.062	2.30085e-13	Stellate cells	CHSY1
5.22852e-17	1.06232	0.253	0.054	7.66134e-13	Stellate cells	RASA3
5.74979e-17	1.03684	0.588	0.495	8.42517e-13	Stellate cells	PTPN9
6.17146e-17	0.898693	0.805	0.793	9.04304e-13	Stellate cells	RORA
1.56172e-16	0.983934	0.283	0.069	2.28839e-12	Stellate cells	SLC43A3
1.92994e-16	1.08876	0.384	0.167	2.82794e-12	Stellate cells	NBEA
2.24559e-16	1.25244	0.497	0.304	3.29047e-12	Stellate cells	MSRB3
2.27451e-16	1.18448	0.401	0.246	3.33284e-12	Stellate cells	RYK
5.83732e-16	1.0071	0.346	0.167	8.55343e-12	Stellate cells	SEPTIN11
1.23067e-15	1.21526	0.402	0.224	1.8033e-11	Stellate cells	ZBTB38
2.1304e-15	1.08664	0.584	0.5	3.12168e-11	Stellate cells	FERMT2
3.18361e-15	1.06685	0.357	0.186	4.66494e-11	Stellate cells	DGKH
3.62569e-15	1.07135	0.398	0.263	5.31272e-11	Stellate cells	RSU1
9.98992e-15	1.01747	0.349	0.197	1.46382e-10	Stellate cells	EPN2
9.9995e-15	0.766467	0.709	0.71	1.46523e-10	Stellate cells	PIK3R1
3.13888e-14	0.293521	0.997	0.997	4.59941e-10	Stellate cells	ZBTB20
5.12097e-14	1.17224	0.286	0.081	7.50375e-10	Stellate cells	GULP1
5.61165e-14	0.984174	0.58	0.462	8.22275e-10	Stellate cells	ZSWIM6
1.14417e-13	0.96882	0.477	0.328	1.67655e-09	Stellate cells	ROBO1
1.52458e-13	0.817176	0.256	0.08	2.23397e-09	Stellate cells	HIP1
2.26749e-13	0.751031	0.705	0.707	3.32256e-09	Stellate cells	MBNL1
1.31712e-12	1.257	0.384	0.236	1.92997e-08	Stellate cells	STEAP4
1.80198e-12	1.0236	0.298	0.115	2.64044e-08	Stellate cells	DOCK6
2.74986e-12	1.02516	0.319	0.177	4.02937e-08	Stellate cells	NPAS2
2.9115e-12	0.356252	0.89	0.892	4.26623e-08	Stellate cells	NR1H4
3.11633e-12	0.973653	0.414	0.314	4.56636e-08	Stellate cells	PAG1
3.95056e-12	0.593767	0.335	0.134	5.78876e-08	Stellate cells	SLC9A9
4.63438e-12	1.07772	0.284	0.146	6.79075e-08	Stellate cells	MID1
7.6347e-12	0.979066	0.558	0.517	1.11871e-07	Stellate cells	ACTN4
9.0096e-12	0.900147	0.678	0.683	1.32018e-07	Stellate cells	EHBP1
6.21867e-11	0.763104	0.252	0.076	9.11222e-07	Stellate cells	NXN
8.63721e-11	0.620504	0.731	0.738	1.26561e-06	Stellate cells	MYLK
1.0154e-10	0.497574	0.881	0.893	1.48787e-06	Stellate cells	EXT1
1.08135e-10	0.852957	0.261	0.12	1.5845e-06	Stellate cells	CYTH3
1.11689e-10	0.539043	0.84	0.843	1.63659e-06	Stellate cells	ITPR1
2.18636e-10	0.895526	0.599	0.582	3.20367e-06	Stellate cells	PICALM
2.58796e-10	0.81716	0.308	0.155	3.79213e-06	Stellate cells	KLF7
3.75652e-10	0.979271	0.333	0.183	5.50443e-06	Stellate cells	PLD1
5.55476e-10	0.94046	0.495	0.444	8.1394e-06	Stellate cells	MASP1
6.75877e-10	1.01378	0.261	0.111	9.90363e-06	Stellate cells	FRMD6
2.3687e-09	0.717648	0.43	0.316	3.47086e-05	Stellate cells	MERTK
6.81955e-09	0.848803	0.451	0.407	9.99269e-05	Stellate cells	MYH9
9.54911e-09	0.593915	0.493	0.527	0.000139923	Stellate cells	EML4
1.70425e-08	1.07689	0.277	0.147	0.000249723	Stellate cells	PDE4B
1.70844e-08	0.972777	0.501	0.465	0.000250338	Stellate cells	HS3ST3B1
2.04622e-08	0.87515	0.598	0.573	0.000299833	Stellate cells	PARVA
4.85451e-08	0.764122	0.469	0.422	0.000711332	Stellate cells	WWC2
6.30738e-08	0.866383	0.472	0.438	0.00092422	Stellate cells	RIN2
9.01319e-08	1.05733	0.427	0.348	0.0013207	Stellate cells	RRAS2
1.03527e-07	0.627945	0.705	0.724	0.00151698	Stellate cells	ROCK2
1.05827e-07	0.539662	0.727	0.745	0.00155069	Stellate cells	MBNL2
1.24517e-07	0.871512	0.393	0.334	0.00182454	Stellate cells	MAP3K20
1.26275e-07	0.755969	0.407	0.336	0.00185031	Stellate cells	CRIM1
1.62196e-07	0.824165	0.457	0.427	0.00237666	Stellate cells	FER
3.70642e-07	0.711236	0.663	0.639	0.00543102	Stellate cells	CELF2
6.27393e-07	0.34549	0.795	0.795	0.00919319	Stellate cells	TNS1
1.02629e-06	0.450665	0.825	0.851	0.0150383	Stellate cells	LPP
1.1635e-06	0.911742	0.266	0.142	0.0170488	Stellate cells	PDLIM1
1.30166e-06	0.812124	0.478	0.457	0.0190733	Stellate cells	VCL
2.77791e-06	0.853911	0.343	0.242	0.0407047	Stellate cells	DOCK8
3.42248e-06	0.450115	0.449	0.405	0.0501496	Stellate cells	PDE7B
3.60732e-06	0.824743	0.453	0.356	0.052858	Stellate cells	ESR1
3.85476e-06	0.408072	0.716	0.729	0.0564838	Stellate cells	TACC1
5.039e-06	0.659644	0.393	0.357	0.0738365	Stellate cells	GATA4
8.16031e-06	0.656419	0.558	0.597	0.119573	Stellate cells	SYNE2
8.5297e-06	0.769534	0.269	0.162	0.124986	Stellate cells	MEIS1
9.25588e-06	0.716107	0.346	0.255	0.135626	Stellate cells	TMEM164
1.12272e-05	0.506946	0.579	0.623	0.164512	Stellate cells	HIVEP2
1.12634e-05	0.723633	0.534	0.538	0.165043	Stellate cells	STK3
1.456e-05	0.763684	0.472	0.447	0.213348	Stellate cells	CBLB
1.94112e-05	0.897642	0.29	0.176	0.284433	Stellate cells	SSBP2
2.45801e-05	0.715655	0.54	0.549	0.360172	Stellate cells	XDH
2.93327e-05	0.772929	0.413	0.382	0.429812	Stellate cells	ITGB1
3.24626e-05	0.65739	0.367	0.33	0.475674	Stellate cells	INPP5A
4.03348e-05	0.815058	0.293	0.187	0.591026	Stellate cells	DAPK2
4.86823e-05	0.942655	0.438	0.402	0.713342	Stellate cells	CXCL12
6.17127e-05	0.492673	0.626	0.681	0.904276	Stellate cells	SLMAP
6.34477e-05	0.712329	0.471	0.492	0.9297	Stellate cells	ANKRD28
7.27735e-05	0.711511	0.351	0.327	1	Stellate cells	GALNT1
0.00012827	0.763458	0.624	0.619	1	Stellate cells	GPC4
0.000188711	0.723632	0.384	0.351	1	Stellate cells	SLF2
0.000231711	0.610866	0.272	0.253	1	Stellate cells	RND3
0.000248898	0.794765	0.278	0.188	1	Stellate cells	STON1
0.000250716	0.534894	0.5	0.524	1	Stellate cells	FNBP1
0.000275987	0.733173	0.475	0.439	1	Stellate cells	MAP4
0.000326376	0.695516	0.403	0.379	1	Stellate cells	BCL2L1
0.000430382	0.343456	0.634	0.72	1	Stellate cells	GNAQ
0.000454908	0.286633	0.716	0.798	1	Stellate cells	STRN3
0.0004904	0.721612	0.462	0.47	1	Stellate cells	PAWR
0.00054649	0.633805	0.374	0.377	1	Stellate cells	CLASP2
0.000597771	0.597437	0.53	0.557	1	Stellate cells	SVIL
0.000724947	0.683884	0.315	0.266	1	Stellate cells	TTC3
0.00134125	0.832281	0.296	0.247	1	Stellate cells	SLCO2B1
0.00141433	0.562181	0.568	0.618	1	Stellate cells	CSNK1A1
0.00202556	0.561882	0.489	0.538	1	Stellate cells	KTN1
0.0020925	0.50449	0.54	0.55	1	Stellate cells	SGMS1
0.00210573	0.600839	0.533	0.573	1	Stellate cells	DAAM1
0.00260097	0.489746	0.573	0.65	1	Stellate cells	NEDD4
0.00260311	0.521223	0.455	0.49	1	Stellate cells	BMPR2
0.00314981	0.467031	0.467	0.474	1	Stellate cells	SYNE1
0.0034464	0.332434	0.669	0.755	1	Stellate cells	UTRN
0.00438206	0.681096	0.321	0.278	1	Stellate cells	SKI
0.00614157	0.3075	0.679	0.766	1	Stellate cells	ATRX
0.00616837	0.432125	0.527	0.579	1	Stellate cells	ARHGAP32
0.00686788	0.291908	0.667	0.768	1	Stellate cells	SON
0.00713523	0.323444	0.682	0.776	1	Stellate cells	EIF4G3
0.00816416	0.691691	0.396	0.398	1	Stellate cells	SEPTIN7
0.0083919	0.472233	0.448	0.486	1	Stellate cells	SRGAP2
0.0088799	0.635863	0.256	0.212	1	Stellate cells	MPDZ
0.00906397	0.353954	0.46	0.553	1	Stellate cells	ZMYND8
0.00957657	0.599617	0.566	0.595	1	Stellate cells	FCHSD2
1.0632e-122	4.08333	0.858	0.041	1.55791e-118	Cholangiocytes	SPP1
1.85706e-122	4.24413	0.915	0.074	2.72114e-118	Cholangiocytes	GLIS3
7.58842e-120	4.81535	0.992	0.356	1.11193e-115	Cholangiocytes	PKHD1
7.10822e-117	3.88729	0.823	0.019	1.04157e-112	Cholangiocytes	KCNMA1
2.77987e-116	3.77836	0.842	0.038	4.07335e-112	Cholangiocytes	THSD4
3.34623e-116	3.90846	0.9	0.091	4.90323e-112	Cholangiocytes	BICC1
6.67338e-115	3.88239	0.885	0.07	9.7785e-111	Cholangiocytes	PDGFD
2.85626e-89	3.13502	0.681	0.017	4.18527e-85	Cholangiocytes	CTNND2
5.93479e-88	2.99496	0.962	0.677	8.69624e-84	Cholangiocytes	ERBB4
1.48816e-86	2.93947	0.927	0.521	2.18061e-82	Cholangiocytes	SHANK2
5.44465e-86	3.23967	0.8	0.133	7.97804e-82	Cholangiocytes	KIFC3
4.312e-80	2.6903	0.631	0.023	6.31838e-76	Cholangiocytes	SEMA5A
6.71785e-79	2.84691	0.681	0.047	9.84366e-75	Cholangiocytes	ANGPT1
9.53108e-75	1.54255	0.996	0.962	1.39659e-70	Cholangiocytes	MAGI1
1.04757e-74	2.79802	0.565	0.01	1.535e-70	Cholangiocytes	PPP2R2B
2.53619e-73	2.32093	0.554	0.004	3.71628e-69	Cholangiocytes	NIPAL2
4.33993e-71	2.33166	0.55	0.005	6.35929e-67	Cholangiocytes	LAMC3
2.89954e-70	2.78773	0.854	0.4	4.24869e-66	Cholangiocytes	ARHGAP6
4.38499e-70	2.13744	0.95	0.708	6.42533e-66	Cholangiocytes	NAALADL2
7.79127e-70	2.13476	0.965	0.791	1.14165e-65	Cholangiocytes	RORA
1.83725e-68	2.62242	0.565	0.022	2.69213e-64	Cholangiocytes	RAB27B
1.05199e-67	1.64739	0.877	0.252	1.54149e-63	Cholangiocytes	RBMS3
1.48031e-64	1.68236	0.973	0.857	2.1691e-60	Cholangiocytes	ALCAM
8.47986e-64	1.9301	0.981	0.851	1.24255e-59	Cholangiocytes	SORBS2
7.84022e-62	2.22535	0.508	0.015	1.14883e-57	Cholangiocytes	NEBL
2.38703e-61	2.14557	0.9	0.625	3.49772e-57	Cholangiocytes	ROR1
3.4977e-59	2.33433	0.623	0.076	5.12517e-55	Cholangiocytes	GNA14
3.87798e-59	2.0163	0.481	0.009	5.68241e-55	Cholangiocytes	EPB41L4A
1.11765e-57	2.18346	0.515	0.041	1.6377e-53	Cholangiocytes	FGF12
3.32399e-56	2.07904	0.485	0.026	4.87064e-52	Cholangiocytes	HNF4G
6.92089e-55	1.94631	0.635	0.116	1.01412e-50	Cholangiocytes	IGF1R
9.19659e-53	1.86589	0.454	0.015	1.34758e-48	Cholangiocytes	PRDM16
2.03111e-52	1.68187	0.45	0.033	2.97619e-48	Cholangiocytes	PTPN14
5.58223e-52	1.88489	0.731	0.22	8.17964e-48	Cholangiocytes	APP
3.01525e-50	1.5768	0.388	0.003	4.41824e-46	Cholangiocytes	ANXA13
4.66141e-50	1.58733	0.392	0.006	6.83037e-46	Cholangiocytes	WNK2
8.64731e-50	1.87299	0.412	0.008	1.26709e-45	Cholangiocytes	SOBP
1.68994e-49	1.61392	0.4	0.025	2.47626e-45	Cholangiocytes	DAB1
3.00103e-49	1.82041	0.412	0.008	4.39741e-45	Cholangiocytes	VEPH1
4.91055e-49	1.70877	0.927	0.739	7.19543e-45	Cholangiocytes	TSHZ2
7.60417e-49	1.75067	0.45	0.028	1.11424e-44	Cholangiocytes	COL4A5
9.30921e-47	1.78949	0.388	0.01	1.36408e-42	Cholangiocytes	WDR17
1.32939e-46	1.68386	0.392	0.008	1.94796e-42	Cholangiocytes	SYTL5
3.45374e-46	1.85062	0.385	0.01	5.06076e-42	Cholangiocytes	SEMA3C
8.25969e-46	2.08142	0.65	0.188	1.21029e-41	Cholangiocytes	PLD1
8.76292e-45	1.66944	0.404	0.016	1.28403e-40	Cholangiocytes	ITGB8
2.72857e-44	0.506487	0.812	0.368	3.99818e-40	Cholangiocytes	ANK3
4.08958e-44	1.62877	0.404	0.032	5.99246e-40	Cholangiocytes	GAS6
6.66758e-44	2.11721	0.608	0.115	9.77001e-40	Cholangiocytes	AUTS2
1.09782e-43	1.61681	0.373	0.015	1.60864e-39	Cholangiocytes	ENAH
4.62979e-43	1.60665	0.342	0.011	6.78404e-39	Cholangiocytes	PACRG
6.06014e-43	1.6744	0.569	0.12	8.87993e-39	Cholangiocytes	SLCO3A1
6.78696e-43	1.35592	0.531	0.098	9.94493e-39	Cholangiocytes	SEMA6A
9.83796e-43	1.64416	0.335	0.004	1.44156e-38	Cholangiocytes	TOX3
5.12813e-42	1.62982	0.4	0.03	7.51424e-38	Cholangiocytes	MAP2
1.38113e-40	1.47551	0.335	0.003	2.02376e-36	Cholangiocytes	PROM1
2.01384e-40	1.89545	0.731	0.414	2.95089e-36	Cholangiocytes	CLU
2.19506e-40	1.8713	0.338	0.007	3.21642e-36	Cholangiocytes	CHST9
3.05262e-40	1.6004	0.438	0.052	4.47301e-36	Cholangiocytes	PARP8
6.00487e-40	2.23418	0.331	0.015	8.79894e-36	Cholangiocytes	CTNNA2
8.28556e-40	2.06945	0.492	0.074	1.21408e-35	Cholangiocytes	ADAMTS9
1.91707e-39	0.981437	0.954	0.908	2.80908e-35	Cholangiocytes	SOX5
2.26429e-39	1.35221	0.315	0.002	3.31787e-35	Cholangiocytes	MTCL1
4.46325e-39	1.35723	0.308	0.005	6.54e-35	Cholangiocytes	SLC12A8
1.21256e-38	1.41838	0.315	0.006	1.77676e-34	Cholangiocytes	CTTNBP2
4.27899e-38	1.32653	0.346	0.014	6.27001e-34	Cholangiocytes	B4GALT6
1.2497e-37	1.45836	0.385	0.046	1.83118e-33	Cholangiocytes	LAMA4
2.67814e-37	1.31441	0.3	0.004	3.92428e-33	Cholangiocytes	GRHL2
4.74135e-37	1.22286	0.873	0.777	6.9475e-33	Cholangiocytes	DNAJC1
6.32266e-37	1.29513	0.331	0.021	9.26459e-33	Cholangiocytes	FMO2
9.81973e-37	1.27336	0.904	0.794	1.43888e-32	Cholangiocytes	NFIB
1.41204e-36	1.69855	0.35	0.011	2.06906e-32	Cholangiocytes	TRABD2B
1.48347e-36	1.68498	0.515	0.125	2.17373e-32	Cholangiocytes	TBC1D4
2.68804e-36	1.56042	0.504	0.089	3.93879e-32	Cholangiocytes	NGF
6.86853e-36	1.65192	0.762	0.45	1.00645e-31	Cholangiocytes	STXBP6
8.45041e-36	1.79064	0.738	0.436	1.23824e-31	Cholangiocytes	PIK3AP1
1.35899e-35	1.36384	0.554	0.112	1.99134e-31	Cholangiocytes	PLCB4
1.6483e-35	1.46313	0.315	0.008	2.41525e-31	Cholangiocytes	GPM6A
3.7756e-35	1.25754	0.331	0.021	5.53239e-31	Cholangiocytes	ZC2HC1A
7.22758e-35	1.50935	0.431	0.063	1.05906e-30	Cholangiocytes	SESTD1
1.4793e-34	1.77461	0.577	0.212	2.16762e-30	Cholangiocytes	DSG2
1.5886e-34	1.38856	0.312	0.014	2.32778e-30	Cholangiocytes	ADCY2
1.59582e-34	1.23122	0.396	0.069	2.33836e-30	Cholangiocytes	ABR
1.08578e-33	1.17078	0.281	0.007	1.59099e-29	Cholangiocytes	ADAM33
2.34927e-32	1.27046	0.319	0.019	3.44239e-28	Cholangiocytes	ATP10A
2.47992e-32	1.49794	0.269	0.003	3.63382e-28	Cholangiocytes	CFTR
3.08661e-32	1.25887	0.312	0.019	4.52281e-28	Cholangiocytes	CCDC88C
4.24655e-32	1.32221	0.323	0.022	6.22247e-28	Cholangiocytes	PTPN13
1.08038e-31	1.33681	0.288	0.018	1.58308e-27	Cholangiocytes	OSBPL3
1.28699e-31	1.56154	0.465	0.125	1.88582e-27	Cholangiocytes	FGFR3
3.00161e-31	1.33226	0.638	0.26	4.39826e-27	Cholangiocytes	SH3RF1
3.42999e-31	1.33442	0.412	0.061	5.02596e-27	Cholangiocytes	TNFAIP8
5.5497e-31	0.982032	0.981	0.924	8.13198e-27	Cholangiocytes	CP
1.36467e-30	1.90208	0.508	0.154	1.99965e-26	Cholangiocytes	HNF1B
1.81013e-30	1.66841	0.569	0.173	2.65239e-26	Cholangiocytes	MAML2
2.00391e-30	1.15216	0.254	0.009	2.93633e-26	Cholangiocytes	ELAPOR1
4.26188e-30	1.47818	0.454	0.122	6.24493e-26	Cholangiocytes	ANXA4
2.78821e-29	1.68665	0.473	0.11	4.08556e-25	Cholangiocytes	RTN4
3.09255e-29	1.16132	0.3	0.022	4.53151e-25	Cholangiocytes	EPB41L1
4.28315e-29	1.60146	0.496	0.167	6.2761e-25	Cholangiocytes	EEPD1
8.69003e-29	1.67494	0.346	0.067	1.27335e-24	Cholangiocytes	GRIP1
2.93281e-28	1.5892	0.331	0.03	4.29744e-24	Cholangiocytes	NPAS3
5.3297e-28	1.37052	0.35	0.059	7.80961e-24	Cholangiocytes	CEP112
5.40551e-28	1.19076	0.308	0.036	7.9207e-24	Cholangiocytes	ARHGAP44
8.27931e-28	1.13836	0.292	0.032	1.21317e-23	Cholangiocytes	TBC1D19
1.08829e-27	1.06384	0.819	0.737	1.59467e-23	Cholangiocytes	MSI2
2.14081e-27	1.35403	0.673	0.408	3.13693e-23	Cholangiocytes	LRCH1
9.08038e-27	1.07908	0.292	0.02	1.33055e-22	Cholangiocytes	APOBEC3
1.08659e-26	1.15384	0.796	0.641	1.59217e-22	Cholangiocytes	CADM1
3.0903e-26	1.3677	0.696	0.483	4.52822e-22	Cholangiocytes	KALRN
6.74777e-26	1.23279	0.312	0.033	9.88751e-22	Cholangiocytes	EML1
7.60095e-26	1.21472	0.254	0.013	1.11377e-21	Cholangiocytes	BICD1
1.175e-25	1.31141	0.585	0.355	1.72173e-21	Cholangiocytes	PATJ
2.20352e-25	3.13084	0.292	0.049	3.22881e-21	Cholangiocytes	KCNIP4
3.99326e-25	1.04757	0.258	0.016	5.85133e-21	Cholangiocytes	PAMR1
1.85567e-24	1.04865	0.465	0.119	2.71911e-20	Cholangiocytes	CDK14
2.08755e-24	0.976492	0.569	0.177	3.05889e-20	Cholangiocytes	PTPRM
2.46452e-24	1.22814	0.504	0.234	3.61126e-20	Cholangiocytes	ANO6
4.67158e-24	1.28038	0.373	0.073	6.84526e-20	Cholangiocytes	RHOJ
2.09038e-23	1.34183	0.492	0.197	3.06303e-19	Cholangiocytes	CDH1
2.69878e-23	1.00287	0.277	0.042	3.95452e-19	Cholangiocytes	SLC44A3
3.53468e-23	1.36344	0.462	0.174	5.17936e-19	Cholangiocytes	TM4SF4
1.64529e-22	0.991416	0.269	0.039	2.41085e-18	Cholangiocytes	FRY
1.7387e-22	1.28739	0.473	0.179	2.54771e-18	Cholangiocytes	CPNE8
2.23139e-22	1.18932	0.446	0.163	3.26966e-18	Cholangiocytes	KLF7
3.47534e-22	0.906422	0.354	0.085	5.09241e-18	Cholangiocytes	BCL2
3.53436e-22	0.85086	0.442	0.125	5.1789e-18	Cholangiocytes	STOX2
4.02911e-22	1.28114	0.615	0.371	5.90385e-18	Cholangiocytes	CDK19
4.09367e-22	1.01898	0.781	0.605	5.99846e-18	Cholangiocytes	WWC1
2.29011e-21	1.13972	0.735	0.593	3.3557e-17	Cholangiocytes	KANSL1L
6.40881e-21	1.11474	0.327	0.081	9.39083e-17	Cholangiocytes	MAP2K6
9.26853e-21	1.16235	0.319	0.058	1.35812e-16	Cholangiocytes	ANXA5
1.50461e-20	1.07925	0.354	0.101	2.20471e-16	Cholangiocytes	FGFR1
1.79921e-20	1.0686	0.8	0.633	2.63638e-16	Cholangiocytes	PHLDB2
3.11296e-20	1.51313	0.569	0.315	4.56142e-16	Cholangiocytes	PDGFC
4.335e-20	0.877895	0.827	0.726	6.35208e-16	Cholangiocytes	MAGI3
1.6637e-19	1.34908	0.323	0.093	2.43782e-15	Cholangiocytes	PLPPR1
2.12399e-19	0.965992	0.7	0.588	3.11228e-15	Cholangiocytes	CLMN
3.19694e-19	1.14056	0.315	0.056	4.68448e-15	Cholangiocytes	ABCC5
4.96614e-19	1.17873	0.738	0.552	7.27689e-15	Cholangiocytes	PBX1
2.33517e-18	0.865828	0.319	0.095	3.42172e-14	Cholangiocytes	IQGAP1
2.34265e-18	0.96867	0.258	0.045	3.43269e-14	Cholangiocytes	BMP6
5.61163e-18	1.08447	0.288	0.043	8.22272e-14	Cholangiocytes	ABCC4
6.35532e-18	1.07481	0.523	0.316	9.31245e-14	Cholangiocytes	DOCK7
7.02144e-18	1.00587	0.777	0.677	1.02885e-13	Cholangiocytes	SHROOM3
1.1585e-17	0.961325	0.762	0.633	1.69755e-13	Cholangiocytes	MCC
1.4559e-17	1.06786	0.688	0.469	2.13333e-13	Cholangiocytes	TEAD1
2.5808e-17	1.19248	0.608	0.432	3.78165e-13	Cholangiocytes	YPEL2
7.42097e-17	0.898829	0.642	0.461	1.08739e-12	Cholangiocytes	PPP1R9A
7.8724e-17	1.21493	0.292	0.058	1.15354e-12	Cholangiocytes	SETBP1
8.24109e-17	0.921151	0.273	0.076	1.20757e-12	Cholangiocytes	MAP3K21
8.66647e-17	1.04207	0.338	0.121	1.2699e-12	Cholangiocytes	GMDS
8.8279e-17	0.936602	0.481	0.231	1.29355e-12	Cholangiocytes	LIMS1
1.00099e-16	1.08684	0.704	0.474	1.46675e-12	Cholangiocytes	TENM3
1.00891e-16	0.954863	0.45	0.186	1.47835e-12	Cholangiocytes	MAP4K4
1.2905e-16	0.896146	0.892	0.829	1.89097e-12	Cholangiocytes	WWOX
1.37218e-16	0.855816	0.762	0.689	2.01065e-12	Cholangiocytes	LCOR
1.6161e-16	1.14068	0.573	0.372	2.36807e-12	Cholangiocytes	TJP2
1.65028e-16	1.33114	0.465	0.217	2.41816e-12	Cholangiocytes	NGEF
3.47286e-16	0.829341	0.254	0.052	5.08878e-12	Cholangiocytes	CUEDC1
5.02974e-16	0.847761	0.873	0.794	7.37007e-12	Cholangiocytes	TNS1
1.02243e-15	1.02772	0.265	0.066	1.49817e-11	Cholangiocytes	SNX12
1.35829e-15	1.29314	0.285	0.072	1.99031e-11	Cholangiocytes	FRAS1
2.03626e-15	1.17638	0.558	0.315	2.98374e-11	Cholangiocytes	PLCE1
3.15151e-15	0.881319	0.312	0.079	4.6179e-11	Cholangiocytes	NCK2
3.81832e-15	0.865068	0.785	0.662	5.59499e-11	Cholangiocytes	CARMIL1
5.31154e-15	1.03115	0.654	0.48	7.783e-11	Cholangiocytes	SRGAP2
5.84151e-15	0.9282	0.531	0.337	8.55957e-11	Cholangiocytes	CCND3
1.28511e-14	0.838353	0.715	0.584	1.88307e-10	Cholangiocytes	EXOC6B
1.4878e-14	0.442213	0.938	0.929	2.18007e-10	Cholangiocytes	PTPRK
2.82413e-14	0.830189	0.296	0.107	4.1382e-10	Cholangiocytes	SMCO4
4.07257e-14	1.17777	0.565	0.364	5.96753e-10	Cholangiocytes	ABLIM1
6.30431e-14	0.951702	0.596	0.467	9.23771e-10	Cholangiocytes	PAWR
8.28945e-14	0.966591	0.365	0.164	1.21465e-09	Cholangiocytes	DCBLD1
1.44397e-13	0.432707	0.427	0.196	2.11585e-09	Cholangiocytes	ITGA9
1.54969e-13	0.75419	0.288	0.085	2.27077e-09	Cholangiocytes	GLS
1.79768e-13	0.893279	0.754	0.655	2.63413e-09	Cholangiocytes	PIK3C2G
1.95542e-13	0.77919	0.708	0.621	2.86527e-09	Cholangiocytes	CDC42BPA
2.55477e-13	1.07729	0.496	0.327	3.74351e-09	Cholangiocytes	GPR39
2.64896e-13	1.01696	0.435	0.217	3.88152e-09	Cholangiocytes	PKD2
3.28834e-13	0.846136	0.781	0.639	4.8184e-09	Cholangiocytes	CELF2
3.40396e-13	0.944579	0.785	0.723	4.98782e-09	Cholangiocytes	LURAP1L
3.54007e-13	0.726053	0.804	0.755	5.18726e-09	Cholangiocytes	PARD3B
3.63119e-13	0.506673	0.362	0.136	5.32078e-09	Cholangiocytes	IGFBP7
1.03321e-12	0.646498	0.827	0.777	1.51396e-08	Cholangiocytes	SOX6
1.58468e-12	1.04467	0.315	0.123	2.32204e-08	Cholangiocytes	BCHE
1.83145e-12	0.865418	0.692	0.597	2.68362e-08	Cholangiocytes	ZFHX4
2.00309e-12	0.781325	0.254	0.052	2.93513e-08	Cholangiocytes	GRB10
2.92262e-12	0.860994	0.546	0.376	4.28252e-08	Cholangiocytes	TUT4
3.77346e-12	0.819523	0.7	0.593	5.52926e-08	Cholangiocytes	PROX1
4.07675e-12	0.980245	0.258	0.059	5.97366e-08	Cholangiocytes	CCDC162
4.101e-12	0.753919	0.254	0.102	6.0092e-08	Cholangiocytes	SLC43A2
6.2913e-12	1.28867	0.292	0.091	9.21864e-08	Cholangiocytes	KCNAB1
7.06901e-12	0.990781	0.308	0.12	1.03582e-07	Cholangiocytes	FRMD6
8.14188e-12	0.907247	0.565	0.415	1.19303e-07	Cholangiocytes	GRK5
1.08859e-11	0.867332	0.415	0.241	1.59511e-07	Cholangiocytes	ATP1B1
1.11374e-11	0.600597	0.8	0.764	1.63196e-07	Cholangiocytes	AOPEP
1.79932e-11	0.79624	0.381	0.184	2.63654e-07	Cholangiocytes	CTDSPL
2.48726e-11	0.884718	0.281	0.108	3.64458e-07	Cholangiocytes	FRK
2.59225e-11	1.01643	0.381	0.192	3.79842e-07	Cholangiocytes	SCAI
2.89808e-11	0.783805	0.258	0.079	4.24656e-07	Cholangiocytes	CTPS2
3.1488e-11	0.89051	0.342	0.124	4.61393e-07	Cholangiocytes	STK39
3.35112e-11	0.68074	0.715	0.659	4.91039e-07	Cholangiocytes	MAP4K3
8.35863e-11	0.276809	0.996	0.997	1.22479e-06	Cholangiocytes	ZBTB20
9.92738e-11	0.87321	0.442	0.268	1.45466e-06	Cholangiocytes	TTC3
1.02006e-10	1.04526	0.488	0.332	1.4947e-06	Cholangiocytes	PLEKHA7
1.41552e-10	0.950078	0.304	0.102	2.07416e-06	Cholangiocytes	GATA6
2.33757e-10	0.711986	0.338	0.183	3.42525e-06	Cholangiocytes	SSBP2
2.50298e-10	0.667194	0.758	0.713	3.66761e-06	Cholangiocytes	PDE4D
2.67507e-10	0.773553	0.5	0.389	3.91977e-06	Cholangiocytes	TRIM44
3.08773e-10	0.609689	0.804	0.784	4.52445e-06	Cholangiocytes	CHD9
3.74092e-10	0.680804	0.554	0.396	5.48157e-06	Cholangiocytes	SPTBN1
4.06188e-10	0.846458	0.3	0.098	5.95187e-06	Cholangiocytes	PACS1
6.72556e-10	0.661741	0.827	0.75	9.85497e-06	Cholangiocytes	ONECUT2
7.26249e-10	0.832121	0.623	0.52	1.06417e-05	Cholangiocytes	COBL
1.11298e-09	0.844517	0.723	0.645	1.63085e-05	Cholangiocytes	TRIO
1.61314e-09	0.901637	0.477	0.351	2.36373e-05	Cholangiocytes	MYO1D
3.03682e-09	0.836115	0.269	0.105	4.44986e-05	Cholangiocytes	MID2
3.63685e-09	1.03682	0.4	0.255	5.32907e-05	Cholangiocytes	UNC13B
4.42019e-09	0.578086	0.738	0.72	6.4769e-05	Cholangiocytes	TCF12
5.34766e-09	1.07039	0.438	0.289	7.83593e-05	Cholangiocytes	MLLT3
5.58821e-09	0.964528	0.5	0.361	8.18841e-05	Cholangiocytes	SCAPER
6.24022e-09	0.651793	0.281	0.165	9.1438e-05	Cholangiocytes	ATP10D
7.8113e-09	0.735824	0.588	0.477	0.000114459	Cholangiocytes	FGD4
1.15058e-08	0.549836	0.638	0.592	0.000168595	Cholangiocytes	KAT2B
1.16899e-08	0.776376	0.669	0.577	0.000171292	Cholangiocytes	SMYD3
2.20399e-08	0.739839	0.323	0.171	0.00032295	Cholangiocytes	CPLANE1
2.28157e-08	1.09569	0.469	0.311	0.000334318	Cholangiocytes	MAP3K1
2.35325e-08	0.718649	0.4	0.228	0.000344821	Cholangiocytes	PLCL1
2.40362e-08	0.664196	0.565	0.504	0.000352202	Cholangiocytes	CHD6
2.50752e-08	0.963408	0.454	0.315	0.000367427	Cholangiocytes	AIG1
2.90591e-08	0.841565	0.523	0.424	0.000425804	Cholangiocytes	STAU2
3.3055e-08	0.79298	0.419	0.276	0.000484355	Cholangiocytes	FIGN
6.63298e-08	0.510319	0.604	0.467	0.00097193	Cholangiocytes	CHRM3
6.65253e-08	0.416969	0.796	0.752	0.000974796	Cholangiocytes	FGFR2
6.73056e-08	0.785519	0.604	0.521	0.000986229	Cholangiocytes	CD2AP
6.76393e-08	0.779977	0.862	0.851	0.000991119	Cholangiocytes	ST3GAL4
7.05739e-08	0.863207	0.369	0.208	0.00103412	Cholangiocytes	WDPCP
7.20066e-08	0.857616	0.45	0.355	0.00105511	Cholangiocytes	BBS9
8.26214e-08	0.670507	0.723	0.682	0.00121065	Cholangiocytes	LRBA
9.90209e-08	0.460362	0.846	0.819	0.00145095	Cholangiocytes	ARID1B
1.23313e-07	0.993081	0.285	0.127	0.0018069	Cholangiocytes	DDO
1.29935e-07	0.805242	0.265	0.125	0.00190393	Cholangiocytes	ACSS3
1.48438e-07	0.847547	0.5	0.379	0.00217506	Cholangiocytes	BCL2L1
1.61309e-07	0.711709	0.638	0.578	0.00236366	Cholangiocytes	AFDN
2.10732e-07	0.666691	0.285	0.156	0.00308785	Cholangiocytes	PDE4B
2.17595e-07	0.634578	0.315	0.188	0.00318842	Cholangiocytes	MTMR12
2.47827e-07	0.847452	0.462	0.326	0.0036314	Cholangiocytes	KCNT2
2.83685e-07	0.811532	0.354	0.275	0.00415684	Cholangiocytes	PTPN4
2.88023e-07	0.373531	0.908	0.892	0.0042204	Cholangiocytes	EXT1
3.08005e-07	0.460532	0.842	0.849	0.0045132	Cholangiocytes	LPP
3.21062e-07	0.575132	0.681	0.606	0.00470452	Cholangiocytes	FARP1
3.21281e-07	0.818761	0.4	0.296	0.00470774	Cholangiocytes	FNBP1L
3.47933e-07	0.425265	0.892	0.856	0.00509826	Cholangiocytes	KANSL1
3.69647e-07	0.864123	0.427	0.309	0.00541643	Cholangiocytes	TRIM24
4.15862e-07	0.727898	0.265	0.136	0.00609362	Cholangiocytes	AGRN
4.29089e-07	0.523674	0.788	0.756	0.00628743	Cholangiocytes	LARP4B
4.57706e-07	0.969007	0.392	0.272	0.00670677	Cholangiocytes	SYN3
7.6798e-07	0.638372	0.585	0.51	0.0112532	Cholangiocytes	RALGAPA1
7.95777e-07	0.586645	0.254	0.14	0.0116605	Cholangiocytes	FBXL5
8.97786e-07	0.628685	0.612	0.557	0.0131553	Cholangiocytes	PPP2R3A
1.00175e-06	0.823148	0.569	0.515	0.0146787	Cholangiocytes	STT3B
1.5054e-06	0.409782	0.888	0.865	0.0220586	Cholangiocytes	AKAP13
1.58605e-06	0.7899	0.427	0.327	0.0232404	Cholangiocytes	ATP1A1
1.78834e-06	0.675063	0.665	0.638	0.0262045	Cholangiocytes	CADPS2
1.87211e-06	0.829582	0.354	0.221	0.0274321	Cholangiocytes	ARHGAP18
2.01011e-06	0.676322	0.404	0.285	0.0294542	Cholangiocytes	DOP1B
2.9326e-06	0.833497	0.504	0.432	0.0429713	Cholangiocytes	EXOC6
2.95606e-06	0.719435	0.404	0.328	0.0433151	Cholangiocytes	SLC6A6
3.28584e-06	0.917726	0.354	0.228	0.0481475	Cholangiocytes	RPS6KA3
3.55439e-06	0.656705	0.496	0.426	0.0520824	Cholangiocytes	GNB1
4.36509e-06	0.492934	0.646	0.632	0.0639617	Cholangiocytes	PUM2
4.55895e-06	0.803593	0.308	0.172	0.0668023	Cholangiocytes	POLA1
4.6451e-06	0.721594	0.385	0.298	0.0680647	Cholangiocytes	RBBP8
4.85202e-06	0.749521	0.331	0.189	0.0710966	Cholangiocytes	SPRED1
4.90192e-06	0.44042	0.338	0.205	0.0718278	Cholangiocytes	PPM1H
5.68914e-06	0.386216	0.862	0.87	0.083363	Cholangiocytes	RALGAPA2
7.29926e-06	0.357192	0.527	0.457	0.106956	Cholangiocytes	TANC1
9.46694e-06	0.733782	0.369	0.266	0.138719	Cholangiocytes	FRRS1
9.64842e-06	0.544687	0.473	0.407	0.141378	Cholangiocytes	LIMA1
1.03352e-05	0.384771	0.769	0.747	0.151441	Cholangiocytes	UTRN
1.14289e-05	0.389032	0.612	0.569	0.167467	Cholangiocytes	SASH1
1.1749e-05	0.502342	0.512	0.478	0.172158	Cholangiocytes	PKN2
1.30289e-05	0.609186	0.588	0.543	0.190913	Cholangiocytes	CTNNA1
1.85568e-05	0.723544	0.431	0.362	0.271913	Cholangiocytes	ZNRF2
2.50861e-05	0.337458	0.296	0.184	0.367586	Cholangiocytes	PAM
2.51779e-05	0.676658	0.338	0.262	0.368932	Cholangiocytes	PALMD
2.72674e-05	0.597592	0.454	0.354	0.399549	Cholangiocytes	ANKRD12
3.06363e-05	0.683057	0.3	0.194	0.448914	Cholangiocytes	SLC16A12
3.11778e-05	0.834784	0.358	0.249	0.456849	Cholangiocytes	RETREG1
3.18018e-05	0.662494	0.492	0.442	0.465992	Cholangiocytes	ACER3
3.24596e-05	0.739046	0.442	0.342	0.47563	Cholangiocytes	SENP7
3.43015e-05	0.412998	0.635	0.616	0.502619	Cholangiocytes	DOCK1
3.74931e-05	0.383579	0.785	0.785	0.549387	Cholangiocytes	EXOC4
3.91734e-05	0.336199	0.7	0.711	0.574008	Cholangiocytes	PTPRJ
4.82408e-05	0.602246	0.335	0.249	0.706873	Cholangiocytes	DYNC2H1
5.10348e-05	0.702164	0.346	0.242	0.747812	Cholangiocytes	TIA1
5.8198e-05	0.435289	0.792	0.803	0.852776	Cholangiocytes	DIP2C
6.79352e-05	0.446434	0.677	0.674	0.995454	Cholangiocytes	MYCBP2
6.80623e-05	0.623177	0.358	0.274	0.997316	Cholangiocytes	RYBP
7.82194e-05	0.470285	0.627	0.646	1	Cholangiocytes	NCOA1
8.77048e-05	0.433506	0.696	0.674	1	Cholangiocytes	HIPK2
9.0498e-05	0.678735	0.308	0.195	1	Cholangiocytes	CDIN1
9.31969e-05	0.310734	0.715	0.74	1	Cholangiocytes	WNK1
9.40482e-05	0.420666	0.546	0.416	1	Cholangiocytes	TOX
0.000103234	0.331742	0.681	0.721	1	Cholangiocytes	ZFR
0.000105993	0.381458	0.665	0.667	1	Cholangiocytes	APBB2
0.000106106	0.640377	0.692	0.666	1	Cholangiocytes	FHIT
0.000112113	0.413558	0.627	0.64	1	Cholangiocytes	DENND1B
0.000132235	0.25818	0.762	0.78	1	Cholangiocytes	DENND1A
0.000139047	0.365975	0.396	0.295	1	Cholangiocytes	ARAP2
0.000163155	0.42999	0.3	0.215	1	Cholangiocytes	MPDZ
0.000187219	0.38003	0.815	0.797	1	Cholangiocytes	BAZ2B
0.000210928	0.462877	0.635	0.634	1	Cholangiocytes	LUC7L3
0.000215275	0.49541	0.435	0.424	1	Cholangiocytes	NFKB1
0.000251389	0.558563	0.327	0.274	1	Cholangiocytes	UBE2E3
0.000257359	0.412047	0.735	0.724	1	Cholangiocytes	CHKA
0.000307099	0.477158	0.654	0.654	1	Cholangiocytes	FAM172A
0.000331163	0.530362	0.546	0.512	1	Cholangiocytes	PHIP
0.000377396	0.693226	0.435	0.311	1	Cholangiocytes	CERS6
0.000386581	0.43828	0.704	0.707	1	Cholangiocytes	STAG1
0.000427306	0.344349	0.573	0.586	1	Cholangiocytes	NSMCE2
0.000453122	0.555656	0.262	0.184	1	Cholangiocytes	ST6GAL1
0.000464027	0.468511	0.546	0.538	1	Cholangiocytes	TBL1X
0.000470587	0.289667	0.781	0.791	1	Cholangiocytes	STRN3
0.000486034	0.495578	0.492	0.468	1	Cholangiocytes	COG5
0.000507725	0.757295	0.462	0.431	1	Cholangiocytes	CAMKMT
0.000659686	0.579505	0.277	0.201	1	Cholangiocytes	ABHD2
0.000683227	0.313161	0.719	0.728	1	Cholangiocytes	MKLN1
0.00071082	0.415279	0.569	0.577	1	Cholangiocytes	BTBD7
0.000714861	0.448959	0.562	0.583	1	Cholangiocytes	RABGAP1
0.000728494	0.680938	0.331	0.235	1	Cholangiocytes	VRK2
0.000774673	0.465897	0.331	0.263	1	Cholangiocytes	CNKSR3
0.000876104	0.656008	0.408	0.361	1	Cholangiocytes	PPP1R13B
0.000928446	0.608785	0.554	0.517	1	Cholangiocytes	TPK1
0.000986855	0.544881	0.308	0.233	1	Cholangiocytes	STXBP4
0.0010332	0.506017	0.473	0.453	1	Cholangiocytes	EPB41L5
0.00106859	0.620781	0.388	0.326	1	Cholangiocytes	NHLRC2
0.00109177	0.298547	0.704	0.718	1	Cholangiocytes	RBM6
0.00116271	0.560282	0.512	0.504	1	Cholangiocytes	SDCCAG8
0.00127073	0.404868	0.504	0.506	1	Cholangiocytes	ZMYND11
0.00131584	0.583646	0.4	0.345	1	Cholangiocytes	PTBP2
0.0013571	0.283559	0.742	0.75	1	Cholangiocytes	PAN3
0.00147649	0.364083	0.342	0.235	1	Cholangiocytes	MEIS2
0.00148493	0.621422	0.458	0.401	1	Cholangiocytes	AHDC1
0.0015519	0.446292	0.488	0.48	1	Cholangiocytes	CSNK1G1
0.00185026	0.439652	0.654	0.656	1	Cholangiocytes	PPP1R12A
0.00196108	0.605009	0.319	0.272	1	Cholangiocytes	TUFT1
0.00197757	0.336163	0.727	0.7	1	Cholangiocytes	RBMS1
0.00202112	0.438704	0.612	0.627	1	Cholangiocytes	ERBIN
0.00210906	0.405668	0.631	0.644	1	Cholangiocytes	NEDD4
0.00214629	0.608784	0.412	0.369	1	Cholangiocytes	SCMH1
0.00219079	0.430455	0.419	0.403	1	Cholangiocytes	SPRED2
0.0022173	0.64757	0.288	0.229	1	Cholangiocytes	PDE7A
0.00223583	0.462408	0.335	0.301	1	Cholangiocytes	CBL
0.00233524	0.440068	0.496	0.474	1	Cholangiocytes	CERT1
0.00234912	0.474771	0.738	0.706	1	Cholangiocytes	ERC2
0.00241769	0.328787	0.623	0.646	1	Cholangiocytes	WDR33
0.00259264	0.459401	0.55	0.538	1	Cholangiocytes	NFIX
0.00259642	0.589788	0.3	0.238	1	Cholangiocytes	PIGR
0.00262389	0.310173	0.754	0.751	1	Cholangiocytes	ST3GAL5
0.00265505	0.485304	0.408	0.406	1	Cholangiocytes	KIF16B
0.00316283	0.28506	0.612	0.623	1	Cholangiocytes	ZMIZ1
0.00329017	0.591065	0.354	0.273	1	Cholangiocytes	YWHAQ
0.00337859	0.423786	0.531	0.539	1	Cholangiocytes	YLPM1
0.00373556	0.402953	0.369	0.355	1	Cholangiocytes	SEC24B
0.00437403	0.372167	0.727	0.738	1	Cholangiocytes	APOE
0.00499206	0.393544	0.573	0.588	1	Cholangiocytes	SNX24
0.0050881	0.386859	0.454	0.45	1	Cholangiocytes	MDFIC
0.00510624	0.596869	0.427	0.391	1	Cholangiocytes	APLP2
0.00514456	0.312942	0.75	0.752	1	Cholangiocytes	TNRC6B
0.00601514	0.335513	0.573	0.593	1	Cholangiocytes	DYRK1A
0.00626119	0.528839	0.419	0.378	1	Cholangiocytes	CHDH
0.00665763	0.52811	0.485	0.479	1	Cholangiocytes	CCDC50
0.00672959	0.352881	0.596	0.635	1	Cholangiocytes	ROCK1
0.0067798	0.502375	0.404	0.385	1	Cholangiocytes	NEO1
0.00706638	0.44085	0.604	0.59	1	Cholangiocytes	NR5A2
0.00837116	0.457818	0.358	0.322	1	Cholangiocytes	TET2
0.00859309	0.264769	0.773	0.797	1	Cholangiocytes	NIPBL
0.00864673	0.552413	0.415	0.399	1	Cholangiocytes	SIPA1L3
0.00865343	0.520429	0.408	0.372	1	Cholangiocytes	NOTCH2
0.00871382	0.543049	0.319	0.282	1	Cholangiocytes	OCLN
0.00872638	0.371806	0.692	0.702	1	Cholangiocytes	CDK13
0.00941868	0.287743	0.488	0.523	1	Cholangiocytes	RAPGEF6
0.00975506	0.582055	0.308	0.238	1	Cholangiocytes	RALA
0.00980052	0.452749	0.462	0.453	1	Cholangiocytes	PSPC1
0.00995396	0.464713	0.492	0.493	1	Cholangiocytes	ESYT2
2.79118e-66	2.85097	0.484	0.026	4.08992e-62	Immune cells	DOCK2
2.24498e-62	3.00395	0.482	0.029	3.28957e-58	Immune cells	RUNX1
2.94405e-51	2.7997	0.402	0.022	4.31391e-47	Immune cells	CLEC4F
1.03502e-43	2.05346	0.349	0.028	1.51662e-39	Immune cells	PRKCB
7.41233e-43	2.17169	0.36	0.023	1.08613e-38	Immune cells	PTPRC
4.45286e-39	2.30001	0.378	0.051	6.52477e-35	Immune cells	ABR
2.5451e-38	2.12229	0.314	0.014	3.72934e-34	Immune cells	ADGRE1
5.14328e-37	2.46635	0.394	0.055	7.53644e-33	Immune cells	ARHGAP15
7.85966e-37	2.05868	0.411	0.065	1.15168e-32	Immune cells	DOCK10
6.91326e-36	2.18898	0.493	0.125	1.013e-31	Immune cells	SLC9A9
1.10651e-35	2.08904	0.304	0.012	1.62137e-31	Immune cells	CD5L
3.4884e-35	2.64633	0.485	0.141	5.11155e-31	Immune cells	SLC8A1
1.7069e-34	2.36345	0.366	0.049	2.50111e-30	Immune cells	HDAC9
2.08485e-34	1.80768	0.325	0.031	3.05493e-30	Immune cells	INPP5D
2.32521e-33	2.12571	0.334	0.027	3.40714e-29	Immune cells	ENTPD1
2.53944e-33	1.79126	0.28	0.018	3.72104e-29	Immune cells	CD44
9.34727e-33	2.45219	0.502	0.16	1.36965e-28	Immune cells	PTPRM
2.07872e-32	1.84675	0.28	0.016	3.04595e-28	Immune cells	EPSTI1
5.18477e-32	2.24927	0.305	0.019	7.59724e-28	Immune cells	CD163
1.07953e-30	2.08394	0.269	0.012	1.58184e-26	Immune cells	VSIG4
3.54161e-30	1.82422	0.284	0.043	5.18952e-26	Immune cells	DMPK
1.05668e-29	1.6957	0.258	0.01	1.54835e-25	Immune cells	SYK
2.1643e-29	2.20063	0.489	0.186	3.17135e-25	Immune cells	PPM1H
2.33293e-29	2.15753	0.51	0.176	3.41844e-25	Immune cells	ITGA9
3.14448e-29	1.65654	0.254	0.011	4.6076e-25	Immune cells	IKZF1
5.80103e-29	1.64383	0.251	0.01	8.50024e-25	Immune cells	HCK
2.53972e-28	2.10159	0.29	0.021	3.72145e-24	Immune cells	BTBD11
2.8578e-28	0.611598	0.996	0.997	4.18754e-24	Immune cells	CAMK1D
1.66446e-27	1.8332	0.779	0.705	2.43893e-23	Immune cells	PTPRJ
5.38941e-27	1.76218	0.269	0.023	7.8971e-23	Immune cells	SDC3
5.67997e-27	1.96653	0.286	0.022	8.32286e-23	Immune cells	BANK1
1.35948e-26	1.8196	0.33	0.087	1.99204e-22	Immune cells	LGMN
2.51455e-26	1.69888	0.26	0.022	3.68457e-22	Immune cells	MARCHF1
2.28054e-25	1.97353	0.362	0.094	3.34168e-21	Immune cells	MYO9A
2.28455e-24	1.78987	0.251	0.015	3.34754e-20	Immune cells	KSR2
1.16751e-22	1.82547	0.606	0.498	1.71075e-18	Immune cells	LYN
2.14991e-22	1.50743	0.375	0.108	3.15027e-18	Immune cells	MRC1
2.76789e-22	1.42525	0.342	0.09	4.05578e-18	Immune cells	WIPF1
3.8885e-22	1.41913	0.347	0.107	5.69782e-18	Immune cells	PIP4K2A
2.68725e-21	2.44592	0.619	0.496	3.93763e-17	Immune cells	ZDHHC14
7.5763e-21	1.71749	0.251	0.015	1.11016e-16	Immune cells	ADGB
1.3692e-20	1.49146	0.307	0.081	2.00629e-16	Immune cells	ATP8A1
1.82002e-20	1.64232	0.561	0.416	2.66688e-16	Immune cells	CYRIB
1.95134e-20	1.91147	0.445	0.21	2.8593e-16	Immune cells	ELMO1
2.73242e-20	1.98995	0.496	0.26	4.00381e-16	Immune cells	TMCC3
7.63127e-20	2.03505	0.56	0.425	1.11821e-15	Immune cells	FRMD4B
8.92996e-20	1.41668	0.272	0.058	1.30851e-15	Immune cells	DYSF
2.15308e-19	1.84214	0.443	0.179	3.15491e-15	Immune cells	GAB2
5.74287e-19	1.33521	0.296	0.08	8.41503e-15	Immune cells	HIP1
5.98599e-19	1.63431	0.386	0.173	8.77127e-15	Immune cells	HPCAL1
3.57748e-18	1.05558	0.79	0.79	5.24208e-14	Immune cells	PITPNC1
4.11341e-18	1.53281	0.608	0.474	6.02738e-14	Immune cells	FMNL2
1.09094e-17	1.54872	0.297	0.09	1.59856e-13	Immune cells	SLC43A2
4.20323e-17	1.02642	0.305	0.104	6.159e-13	Immune cells	FLI1
5.09089e-17	1.25148	0.294	0.127	7.45968e-13	Immune cells	NEDD9
6.55946e-17	1.58602	0.509	0.22	9.61157e-13	Immune cells	ZEB2
2.00317e-16	1.77922	0.391	0.192	2.93524e-12	Immune cells	CTSB
2.95833e-16	1.12211	0.256	0.063	4.33484e-12	Immune cells	RCSD1
1.10702e-14	1.77626	0.474	0.314	1.62211e-10	Immune cells	MERTK
1.24791e-14	1.00263	0.369	0.165	1.82856e-10	Immune cells	MAML2
4.11942e-13	1.77237	0.427	0.32	6.03619e-09	Immune cells	SLC40A1
8.0721e-13	0.881431	0.337	0.146	1.18281e-08	Immune cells	SEMA6D
1.84017e-12	1.47556	0.498	0.402	2.6964e-08	Immune cells	PDE7B
1.90311e-12	1.18503	0.535	0.467	2.78862e-08	Immune cells	ZSWIM6
1.922e-12	1.48742	0.431	0.31	2.81631e-08	Immune cells	RASGEF1B
6.20086e-12	1.24359	0.273	0.1	9.08613e-08	Immune cells	RGL1
9.96159e-12	1.43707	0.384	0.24	1.45967e-07	Immune cells	DOCK8
1.71118e-11	1.21999	0.268	0.095	2.50739e-07	Immune cells	TBC1D1
2.83996e-11	1.32734	0.576	0.537	4.1614e-07	Immune cells	CMIP
4.52831e-11	1.02171	0.655	0.726	6.63534e-07	Immune cells	WDFY3
5.07565e-11	0.820718	0.598	0.425	7.43734e-07	Immune cells	LRMDA
2.52941e-10	0.679647	0.782	0.84	3.70634e-06	Immune cells	FOXN3
5.16853e-10	1.23813	0.26	0.086	7.57345e-06	Immune cells	IQGAP1
7.73644e-10	0.73054	0.679	0.742	1.13362e-05	Immune cells	APOE
8.70724e-10	1.86379	0.432	0.333	1.27587e-05	Immune cells	CCND3
9.06913e-10	1.08693	0.324	0.181	1.3289e-05	Immune cells	MAF
1.04292e-09	1.14648	0.284	0.158	1.52819e-05	Immune cells	ATP10D
1.71397e-09	1.10598	0.376	0.309	2.51147e-05	Immune cells	CERS6
1.16799e-08	0.924521	0.272	0.113	0.000171146	Immune cells	CDK14
1.72663e-08	0.565668	0.26	0.141	0.000253004	Immune cells	PRKCH
3.41373e-08	1.5245	0.392	0.227	0.000500214	Immune cells	ANO6
4.81815e-08	1.10214	0.652	0.687	0.000706003	Immune cells	DAPK1
5.08275e-08	0.669657	0.723	0.817	0.000744776	Immune cells	ETV6
4.93389e-07	1.00634	0.315	0.182	0.00722963	Immune cells	ANKRD44
5.22768e-07	1.39348	0.344	0.233	0.00766011	Immune cells	USP12
6.44287e-07	0.511545	0.615	0.702	0.00944073	Immune cells	CPQ
8.17178e-07	0.621939	0.666	0.737	0.0119741	Immune cells	FKBP5
1.34464e-06	0.39682	0.861	0.925	0.019703	Immune cells	MACF1
1.6632e-06	0.351732	0.933	0.957	0.0243709	Immune cells	CMSS1
4.89348e-06	0.792174	0.755	0.825	0.0717042	Immune cells	TCF7L2
9.58085e-06	0.971201	0.393	0.367	0.140388	Immune cells	RNF213
2.23083e-05	0.599711	0.82	0.876	0.326883	Immune cells	DOCK4
8.93324e-05	0.92867	0.264	0.214	1	Immune cells	MTA3
0.000100802	0.710498	0.63	0.719	1	Immune cells	GNAQ
0.000112068	0.798284	0.653	0.711	1	Immune cells	MBNL1
0.000167507	0.256188	0.225	0.345	1	Immune cells	AGO2
0.000196426	0.760497	0.6	0.697	1	Immune cells	UVRAG
0.000266733	0.984646	0.572	0.596	1	Immune cells	SSH2
0.000398799	0.293196	0.159	0.263	1	Immune cells	NSMAF
0.000433426	0.862837	0.434	0.441	1	Immune cells	PIK3AP1
0.000540674	0.30969	0.197	0.32	1	Immune cells	ATP6V0B
0.000540912	0.330686	0.209	0.319	1	Immune cells	MORC3
0.000564765	0.253674	0.266	0.43	1	Immune cells	LRP5
0.000660303	0.707686	0.277	0.287	1	Immune cells	CD47
0.000791326	0.299916	0.199	0.316	1	Immune cells	HELZ2
0.000881453	1.03062	0.469	0.463	1	Immune cells	ATP2B1
0.000977927	1.25183	0.297	0.208	1	Immune cells	PTPN1
0.00103081	0.640274	0.614	0.702	1	Immune cells	RREB1
0.00103744	0.260404	0.286	0.424	1	Immune cells	PAK2
0.00136386	0.663448	0.281	0.261	1	Immune cells	TMEM164
0.00138335	0.270315	0.207	0.319	1	Immune cells	TBC1D23
0.00140926	0.463728	0.671	0.757	1	Immune cells	ST3GAL5
0.00156326	0.261733	0.197	0.323	1	Immune cells	MAP3K1
0.00221487	0.842632	0.315	0.309	1	Immune cells	ACTR3
0.00230024	0.940736	0.604	0.646	1	Immune cells	CADM1
0.00260866	0.372123	0.222	0.33	1	Immune cells	FAM234A
0.00285858	0.421653	0.687	0.797	1	Immune cells	ANKRD11
0.00305526	0.684098	0.417	0.479	1	Immune cells	CYTH1
0.00388037	0.325571	0.358	0.531	1	Immune cells	FRYL
0.00390413	0.336529	0.401	0.566	1	Immune cells	SF3B1
0.00412496	0.800756	0.287	0.258	1	Immune cells	RAP1B
0.00413532	0.271143	0.224	0.352	1	Immune cells	AP3D1
0.00455315	0.337688	0.228	0.32	1	Immune cells	SPTLC2
0.00469965	0.837097	0.256	0.235	1	Immune cells	VRK2
0.00499126	0.306143	0.323	0.467	1	Immune cells	AP2A2
0.00542217	0.839334	0.259	0.193	1	Immune cells	PARP14
0.00562368	0.422	0.321	0.431	1	Immune cells	NFKB1
0.00569357	0.300807	0.418	0.591	1	Immune cells	MAPK14
0.00584434	1.16538	0.256	0.192	1	Immune cells	MADD
0.00603595	0.389686	0.271	0.372	1	Immune cells	ACTR2
0.00623749	0.437482	0.265	0.225	1	Immune cells	APP
0.00691905	0.812278	0.471	0.526	1	Immune cells	FNBP1
0.00723248	0.259098	0.214	0.336	1	Immune cells	GIT2
0.00739381	0.358198	0.273	0.413	1	Immune cells	UBL3
0.00790762	0.252677	0.175	0.287	1	Immune cells	LIPA
0.00839005	0.361718	0.161	0.278	1	Immune cells	ARSB
0.0086464	0.372486	0.305	0.433	1	Immune cells	KIDINS220
0.00893076	0.281696	0.248	0.364	1	Immune cells	KHDRBS1
2.11354e-129	4.00411	0.827	0.127	3.09696e-125	Endothelial cells	PTPRB
5.6833e-107	3.90854	0.738	0.17	8.32774e-103	Endothelial cells	STAB2
1.4167e-95	2.90399	0.872	0.388	2.0759e-91	Endothelial cells	LRMDA
9.65413e-95	3.22666	0.675	0.068	1.41462e-90	Endothelial cells	ST6GALNAC3
4.22766e-93	3.0481	0.659	0.09	6.19479e-89	Endothelial cells	PRKCH
8.84576e-86	3.21775	0.631	0.089	1.29617e-81	Endothelial cells	FBXL7
2.92239e-84	3.13831	0.682	0.177	4.28217e-80	Endothelial cells	CEMIP2
1.4797e-81	3.26428	0.614	0.074	2.16821e-77	Endothelial cells	STOX2
7.0082e-77	2.77328	0.591	0.065	1.02691e-72	Endothelial cells	FYN
1.50612e-71	2.65508	0.522	0.045	2.20692e-67	Endothelial cells	ADGRF5
3.06772e-69	2.86136	0.567	0.068	4.49514e-65	Endothelial cells	PLCB4
7.95097e-69	2.8197	0.55	0.054	1.16506e-64	Endothelial cells	SEMA6A
8.7958e-66	2.59379	0.613	0.193	1.28885e-61	Endothelial cells	MEIS2
1.59447e-64	2.81888	0.576	0.143	2.33638e-60	Endothelial cells	F8
7.05443e-64	2.53378	0.521	0.076	1.03369e-59	Endothelial cells	PLEKHG1
3.90935e-63	2.69952	0.538	0.07	5.72837e-59	Endothelial cells	ARHGAP31
2.44893e-61	2.69807	0.611	0.155	3.58841e-57	Endothelial cells	LDB2
4.57067e-61	2.22944	0.413	0.036	6.6974e-57	Endothelial cells	LRRC8C
4.73266e-59	2.43895	0.501	0.071	6.93477e-55	Endothelial cells	HECW2
1.28923e-57	2.84314	0.562	0.103	1.88911e-53	Endothelial cells	PLPP1
2.42815e-57	2.12282	0.41	0.018	3.55796e-53	Endothelial cells	FGD5
1.3073e-56	2.21224	0.724	0.455	1.91558e-52	Endothelial cells	FMNL2
2.79384e-55	2.73132	0.488	0.061	4.09381e-51	Endothelial cells	ADAM23
1.68931e-54	2.37366	0.497	0.084	2.47534e-50	Endothelial cells	MRC1
1.10852e-52	2.24733	0.398	0.032	1.62432e-48	Endothelial cells	ADGRL4
1.56744e-51	2.85928	0.416	0.055	2.29677e-47	Endothelial cells	CDH4
2.52049e-51	2.01724	0.544	0.14	3.69327e-47	Endothelial cells	RAPGEF5
2.49284e-50	2.37389	0.408	0.027	3.65276e-46	Endothelial cells	GALNT18
5.7803e-50	2.09395	0.364	0.022	8.46987e-46	Endothelial cells	FLT4
1.11346e-49	1.74424	0.541	0.142	1.63155e-45	Endothelial cells	PTPRM
5.27039e-49	2.09244	0.381	0.016	7.72271e-45	Endothelial cells	SHANK3
9.56317e-49	2.13213	0.466	0.078	1.40129e-44	Endothelial cells	FLI1
4.58476e-48	2.11637	0.384	0.03	6.71805e-44	Endothelial cells	EGFL7
4.81841e-48	2.13697	0.461	0.077	7.06042e-44	Endothelial cells	ENG
2.7389e-47	2.06461	0.517	0.112	4.01331e-43	Endothelial cells	ETS1
7.41619e-47	1.84205	0.321	0.019	1.08669e-42	Endothelial cells	SRGAP1
1.01889e-46	1.50836	0.522	0.162	1.49298e-42	Endothelial cells	ITGA9
1.86042e-46	2.15639	0.415	0.04	2.72607e-42	Endothelial cells	STAB1
3.95387e-46	2.23522	0.417	0.035	5.7936e-42	Endothelial cells	FLT1
9.50789e-46	1.9938	0.378	0.038	1.39319e-41	Endothelial cells	ELK3
2.20107e-45	2.12322	0.433	0.07	3.22523e-41	Endothelial cells	NAV1
3.45648e-45	2.08986	0.401	0.079	5.06478e-41	Endothelial cells	ACER2
1.51318e-43	1.33713	0.778	0.757	2.21726e-39	Endothelial cells	PRKCE
4.23609e-43	2.07137	0.378	0.048	6.20714e-39	Endothelial cells	PLXNC1
5.83099e-43	0.855335	0.685	0.359	8.54415e-39	Endothelial cells	PRKG1
2.90629e-42	1.86901	0.329	0.024	4.25859e-38	Endothelial cells	RASGRP3
1.62788e-41	1.7479	0.695	0.555	2.38533e-37	Endothelial cells	SASH1
1.86816e-40	2.00778	0.489	0.156	2.73742e-36	Endothelial cells	MAF
4.01738e-40	2.14627	0.371	0.033	5.88667e-36	Endothelial cells	CYYR1
1.96272e-39	2.0441	0.323	0.031	2.87597e-35	Endothelial cells	JAM2
2.94422e-39	1.90792	0.35	0.029	4.31417e-35	Endothelial cells	CD55
1.65265e-37	1.65558	0.293	0.025	2.42163e-33	Endothelial cells	PLXND1
2.21183e-37	1.75987	0.679	0.534	3.24099e-33	Endothelial cells	SGMS1
3.81636e-37	2.29723	0.431	0.113	5.59211e-33	Endothelial cells	PRICKLE1
4.43718e-37	1.85861	0.356	0.056	6.5018e-33	Endothelial cells	PECAM1
5.13969e-37	2.7073	0.338	0.038	7.53119e-33	Endothelial cells	CDH13
9.63807e-37	1.73759	0.338	0.044	1.41227e-32	Endothelial cells	VAV3
1.6596e-36	2.03336	0.566	0.243	2.43181e-32	Endothelial cells	TMCC3
4.02817e-36	1.69998	0.295	0.027	5.90248e-32	Endothelial cells	FAM171A1
1.55497e-35	1.72739	0.289	0.016	2.2785e-31	Endothelial cells	ERG
9.7672e-35	1.64595	0.27	0.016	1.43119e-30	Endothelial cells	DNASE1L3
3.18571e-34	2.09012	0.369	0.058	4.66802e-30	Endothelial cells	NXN
8.49142e-34	1.79928	0.35	0.064	1.24425e-29	Endothelial cells	HIVEP3
4.24777e-33	1.66488	0.274	0.015	6.22426e-29	Endothelial cells	CLEC4G
5.44231e-33	1.6883	0.396	0.11	7.97462e-29	Endothelial cells	IGFBP7
1.6174e-32	1.63349	0.277	0.026	2.36998e-28	Endothelial cells	TEK
1.64697e-32	1.74914	0.469	0.145	2.41331e-28	Endothelial cells	PREX2
6.12184e-32	1.61904	0.322	0.06	8.97033e-28	Endothelial cells	SLC43A3
1.48427e-31	1.80758	0.273	0.023	2.1749e-27	Endothelial cells	BMP6
2.05945e-31	1.62354	0.283	0.018	3.01771e-27	Endothelial cells	USHBP1
2.05074e-30	1.59031	0.261	0.015	3.00495e-26	Endothelial cells	KDR
6.53398e-30	1.4957	0.308	0.046	9.57424e-26	Endothelial cells	DYSF
1.05544e-29	1.74162	0.346	0.098	1.54654e-25	Endothelial cells	ZBTB46
1.42932e-29	1.95344	0.389	0.086	2.09438e-25	Endothelial cells	HEG1
2.29918e-29	1.60174	0.321	0.055	3.36899e-25	Endothelial cells	DAB2
8.29806e-29	1.91452	0.311	0.045	1.21591e-24	Endothelial cells	TSPAN7
2.86813e-28	1.55499	0.347	0.075	4.20266e-24	Endothelial cells	TTC28
4.16169e-28	1.73848	0.252	0.012	6.09812e-24	Endothelial cells	KCNB1
4.62143e-28	1.17044	0.76	0.724	6.77178e-24	Endothelial cells	TACC1
8.70742e-28	1.55103	0.706	0.665	1.2759e-23	Endothelial cells	JAK1
1.65969e-27	1.30482	0.734	0.687	2.43195e-23	Endothelial cells	RASAL2
2.14722e-27	1.4002	0.324	0.069	3.14632e-23	Endothelial cells	HIP1
9.33321e-27	1.53092	0.356	0.097	1.3676e-22	Endothelial cells	AUTS2
1.02719e-26	1.61636	0.298	0.048	1.50513e-22	Endothelial cells	ITPKB
3.38334e-26	1.51248	0.275	0.047	4.95761e-22	Endothelial cells	PLXNA4
6.17993e-26	1.48129	0.294	0.06	9.05546e-22	Endothelial cells	ICA1
1.32852e-25	1.52371	0.266	0.027	1.94668e-21	Endothelial cells	LAMA4
1.64237e-25	1.70034	0.273	0.063	2.40657e-21	Endothelial cells	SMAD6
2.94058e-25	1.33371	0.296	0.066	4.30884e-21	Endothelial cells	EHD3
5.91247e-25	0.71109	0.884	0.924	8.66354e-21	Endothelial cells	MACF1
1.11334e-24	1.67498	0.552	0.428	1.63138e-20	Endothelial cells	SNRK
3.92765e-23	1.26636	0.341	0.099	5.75519e-19	Endothelial cells	IGF1R
8.50916e-23	1.33526	0.368	0.126	1.24685e-18	Endothelial cells	SLC9A9
1.46455e-22	1.61022	0.489	0.241	2.146e-18	Endothelial cells	SH3RF1
5.60947e-22	1.66023	0.563	0.38	8.21956e-18	Endothelial cells	SPTBN1
1.54111e-21	1.24585	0.311	0.096	2.25818e-17	Endothelial cells	CALCRL
1.91418e-21	1.57783	0.338	0.11	2.80485e-17	Endothelial cells	ADD3
3.18506e-21	0.897144	0.847	0.876	4.66707e-17	Endothelial cells	ARL15
6.70071e-21	1.50029	0.256	0.043	9.81855e-17	Endothelial cells	PDE10A
1.12315e-20	0.80375	0.844	0.881	1.64574e-16	Endothelial cells	PSD3
1.35241e-20	1.5224	0.277	0.062	1.98169e-16	Endothelial cells	ANAPC15
2.31398e-20	1.25135	0.687	0.665	3.39067e-16	Endothelial cells	APBB2
2.61694e-20	1.4752	0.433	0.15	3.8346e-16	Endothelial cells	MAML2
3.01548e-20	1.45106	0.468	0.303	4.41858e-16	Endothelial cells	MSRB3
4.89512e-20	1.36686	0.419	0.206	7.17282e-16	Endothelial cells	APP
4.99297e-20	1.38835	0.367	0.137	7.3162e-16	Endothelial cells	EPB41L2
6.6088e-20	1.25708	0.253	0.041	9.68388e-16	Endothelial cells	HDAC7
4.62901e-19	1.29202	0.608	0.495	6.78288e-15	Endothelial cells	TCF7L1
4.91144e-19	1.27474	0.352	0.169	7.19673e-15	Endothelial cells	HPCAL1
1.10897e-18	1.15769	0.273	0.077	1.62497e-14	Endothelial cells	SP100
1.12812e-18	0.880666	0.756	0.798	1.65304e-14	Endothelial cells	RORA
3.17901e-18	1.3277	0.629	0.623	4.6582e-14	Endothelial cells	ABI1
3.372e-18	1.37662	0.26	0.073	4.94099e-14	Endothelial cells	NRP2
1.15064e-17	0.869655	0.789	0.79	1.68603e-13	Endothelial cells	PITPNC1
2.09809e-17	1.57201	0.363	0.177	3.07433e-13	Endothelial cells	SPATS2
2.27559e-17	1.28544	0.264	0.076	3.33442e-13	Endothelial cells	HMCN1
4.92011e-16	1.01389	0.554	0.509	7.20943e-12	Endothelial cells	NRP1
1.11875e-15	0.840164	0.802	0.795	1.6393e-11	Endothelial cells	PLPP3
1.15835e-15	0.85993	0.46	0.402	1.69733e-11	Endothelial cells	PDE7B
1.40338e-15	0.574033	0.808	0.877	2.05637e-11	Endothelial cells	RALGAPA2
2.15405e-15	1.26752	0.325	0.149	3.15634e-11	Endothelial cells	KLF7
8.97185e-15	1.57635	0.371	0.197	1.31465e-10	Endothelial cells	ARHGAP23
2.46898e-14	1.21439	0.531	0.467	3.61779e-10	Endothelial cells	SYNE1
6.83765e-14	0.930319	0.582	0.621	1.00192e-09	Endothelial cells	DOCK1
7.67113e-14	0.660394	0.761	0.819	1.12405e-09	Endothelial cells	ZEB1
1.3875e-13	1.23249	0.367	0.171	2.03311e-09	Endothelial cells	ANKRD44
2.25173e-13	1.16048	0.531	0.465	3.29947e-09	Endothelial cells	ZSWIM6
2.27262e-13	1.32747	0.445	0.33	3.33007e-09	Endothelial cells	CRIM1
2.2832e-13	0.513327	0.882	0.925	3.34557e-09	Endothelial cells	MAN2A1
3.27869e-13	0.843832	0.669	0.744	4.80426e-09	Endothelial cells	ZNRF1
2.56948e-12	1.4163	0.293	0.134	3.76507e-08	Endothelial cells	NOSTRIN
3.26666e-12	0.803127	0.656	0.722	4.78663e-08	Endothelial cells	RAPGEF2
4.53962e-12	1.1419	0.5	0.488	6.65191e-08	Endothelial cells	SHROOM2
6.69372e-12	1.16527	0.305	0.171	9.80831e-08	Endothelial cells	TSHZ3
8.89376e-12	1.10546	0.306	0.188	1.3032e-07	Endothelial cells	DGKH
1.51787e-11	0.582614	0.682	0.764	2.22414e-07	Endothelial cells	PARD3B
6.5054e-11	0.943539	0.289	0.139	9.53236e-07	Endothelial cells	TGFBR3
8.30761e-11	0.718519	0.691	0.702	1.21731e-06	Endothelial cells	RBMS1
2.51787e-10	1.35531	0.415	0.354	3.68943e-06	Endothelial cells	GATA4
3.57282e-10	1.18272	0.398	0.326	5.23525e-06	Endothelial cells	INPP5A
8.91774e-10	0.914441	0.62	0.631	1.30672e-05	Endothelial cells	ASAP1
1.78984e-09	1.02032	0.459	0.407	2.62265e-05	Endothelial cells	PEAK1
1.85644e-09	0.369017	0.995	0.997	2.72024e-05	Endothelial cells	CAMK1D
2.9923e-09	0.560733	0.683	0.705	4.38462e-05	Endothelial cells	DLC1
5.26283e-09	1.05653	0.584	0.589	7.71163e-05	Endothelial cells	ADGRL2
6.60516e-09	1.07668	0.52	0.514	9.67854e-05	Endothelial cells	MYO10
7.82713e-09	0.642923	0.286	0.187	0.000114691	Endothelial cells	GAB2
1.49664e-08	1.05776	0.288	0.173	0.000219303	Endothelial cells	NBEA
4.09814e-08	0.551999	0.769	0.851	0.000600501	Endothelial cells	ATRNL1
5.57064e-08	1.13414	0.354	0.252	0.000816265	Endothelial cells	TMEM164
2.57233e-07	1.30539	0.41	0.358	0.00376923	Endothelial cells	GSE1
3.01602e-07	1.13034	0.508	0.452	0.00441937	Endothelial cells	TANC1
4.19778e-07	0.922689	0.377	0.32	0.00615101	Endothelial cells	MERTK
4.73944e-07	0.289131	0.268	0.167	0.0069447	Endothelial cells	ZFPM2
5.84138e-07	0.851838	0.664	0.772	0.00855938	Endothelial cells	INSR
1.0666e-06	0.772706	0.599	0.681	0.0156289	Endothelial cells	PALLD
2.91615e-06	1.24531	0.325	0.257	0.0427304	Endothelial cells	CNKSR3
3.14161e-06	0.491122	0.657	0.774	0.046034	Endothelial cells	NUMB
3.53819e-06	0.820928	0.273	0.178	0.0518451	Endothelial cells	CTDSPL
3.86369e-06	0.977908	0.292	0.179	0.0566147	Endothelial cells	MAP4K4
5.09909e-06	0.26557	0.377	0.225	0.0747169	Endothelial cells	ZEB2
5.38917e-06	0.284856	0.277	0.418	0.0789675	Endothelial cells	SPRED2
5.49646e-06	0.521109	0.608	0.725	0.0805397	Endothelial cells	GNAQ
6.35134e-06	0.738436	0.532	0.599	0.0930662	Endothelial cells	FCHSD2
6.74284e-06	0.909547	0.341	0.263	0.0988028	Endothelial cells	FAM124A
7.55774e-06	0.271997	0.234	0.382	0.110744	Endothelial cells	PTPRA
1.06882e-05	0.288784	0.676	0.827	0.156614	Endothelial cells	ARHGEF12
1.11034e-05	0.874952	0.423	0.443	0.162698	Endothelial cells	SERINC3
1.28214e-05	0.531223	0.684	0.749	0.187872	Endothelial cells	TSHZ2
1.42672e-05	0.963923	0.431	0.41	0.209057	Endothelial cells	LRCH1
1.86469e-05	0.289194	0.213	0.352	0.273233	Endothelial cells	STRN
1.98068e-05	0.978402	0.275	0.193	0.290229	Endothelial cells	MLXIP
3.66026e-05	0.296615	0.171	0.289	0.536338	Endothelial cells	MICAL2
3.94911e-05	0.906705	0.458	0.49	0.578663	Endothelial cells	BMPR2
9.2149e-05	0.699835	0.59	0.68	1	Endothelial cells	TCF4
9.80745e-05	0.918068	0.454	0.477	1	Endothelial cells	TSPAN9
0.000106789	0.306249	0.596	0.768	1	Endothelial cells	PAN3
0.000110597	0.539922	0.521	0.667	1	Endothelial cells	FCHO2
0.000116784	0.918609	0.384	0.419	1	Endothelial cells	DPP4
0.00011785	0.651197	0.553	0.659	1	Endothelial cells	TEX2
0.000126234	0.287063	0.254	0.401	1	Endothelial cells	PPP1CB
0.000132797	0.776678	0.503	0.544	1	Endothelial cells	CMIP
0.000186898	0.875113	0.396	0.425	1	Endothelial cells	SH3BP5
0.00025868	0.330628	0.21	0.314	1	Endothelial cells	CREBRF
0.000293152	0.769594	0.373	0.432	1	Endothelial cells	PTPN12
0.000356139	0.333844	0.752	0.846	1	Endothelial cells	FOXN3
0.000360817	0.28333	0.338	0.509	1	Endothelial cells	CLIP1
0.000487979	0.255889	0.289	0.465	1	Endothelial cells	PTP4A2
0.000624515	0.289437	0.228	0.372	1	Endothelial cells	NUDCD3
0.00064598	0.283489	0.223	0.35	1	Endothelial cells	AVL9
0.000682975	0.257506	0.314	0.492	1	Endothelial cells	ATF7IP
0.000685106	0.739602	0.308	0.254	1	Endothelial cells	ITGA1
0.000737471	0.441225	0.216	0.289	1	Endothelial cells	SKI
0.000753088	0.79198	0.404	0.453	1	Endothelial cells	GARRE1
0.000781836	0.285161	0.229	0.362	1	Endothelial cells	PPP3CB
0.000791148	0.347063	0.188	0.292	1	Endothelial cells	DHX57
0.000870062	0.959896	0.423	0.434	1	Endothelial cells	EXOC6
0.000931219	0.292027	0.171	0.261	1	Endothelial cells	VPS35
0.000938552	0.581666	0.446	0.548	1	Endothelial cells	STK3
0.000941224	0.53519	0.445	0.555	1	Endothelial cells	CTNNA1
0.0010059	0.272394	0.212	0.359	1	Endothelial cells	TAOK2
0.00113416	0.341302	0.74	0.857	1	Endothelial cells	BCAS3
0.00131271	0.285263	0.267	0.428	1	Endothelial cells	LNX2
0.00131936	0.254351	0.156	0.253	1	Endothelial cells	VTA1
0.00155008	0.31989	0.267	0.41	1	Endothelial cells	RHOA
0.00166562	0.273422	0.239	0.386	1	Endothelial cells	SNAP23
0.00186342	0.277612	0.247	0.403	1	Endothelial cells	CASK
0.00266296	0.255187	0.221	0.348	1	Endothelial cells	ANKFY1
0.00271137	0.381835	0.349	0.524	1	Endothelial cells	TULP4
0.00282704	0.26577	0.211	0.342	1	Endothelial cells	PPP4R1
0.00284636	1.20165	0.369	0.335	1	Endothelial cells	MB21D2
0.00295907	0.262878	0.165	0.265	1	Endothelial cells	CDS2
0.00300331	0.336561	0.213	0.328	1	Endothelial cells	PPIG
0.0034527	0.984851	0.413	0.423	1	Endothelial cells	IL6ST
0.00380807	0.303038	0.165	0.251	1	Endothelial cells	IQSEC2
0.00388304	0.319131	0.223	0.361	1	Endothelial cells	RNF115
0.00427182	0.791659	0.323	0.355	1	Endothelial cells	TBC1D22A
0.00452957	0.276509	0.199	0.309	1	Endothelial cells	FNBP1L
0.00460619	0.36226	0.346	0.506	1	Endothelial cells	RAP1A
0.0046505	0.260988	0.163	0.269	1	Endothelial cells	AGPS
0.00473854	0.257029	0.15	0.252	1	Endothelial cells	SLC35B3
0.0052459	0.266421	0.231	0.373	1	Endothelial cells	SMAD1
0.0053505	0.580083	0.567	0.7	1	Endothelial cells	FUS
0.00590307	0.319742	0.262	0.421	1	Endothelial cells	UBN1
0.00611975	0.311316	0.213	0.255	1	Endothelial cells	GREB1L
0.00628546	0.423234	0.232	0.318	1	Endothelial cells	DENND6A
0.00658332	0.252177	0.358	0.548	1	Endothelial cells	GNG12
0.00701755	0.417094	0.303	0.45	1	Endothelial cells	HMBOX1
0.00724148	0.686788	0.479	0.592	1	Endothelial cells	TTC7B
0.00759112	0.344719	0.292	0.438	1	Endothelial cells	FNIP2
0.0075944	0.685887	0.327	0.318	1	Endothelial cells	RASGEF1B
0.00784759	0.46739	0.584	0.736	1	Endothelial cells	TCF12
0.00956038	0.48865	0.429	0.586	1	Endothelial cells	OXR1
0.00974404	0.390676	0.324	0.457	1	Endothelial cells	ACER3
0.00996479	0.346847	0.25	0.371	1	Endothelial cells	WASHC4

## Sheet: Hepatocyte_intersection
item	genelist
Syrian hamster specific	PHYHD1;VEGFA;FASN;COL27A1;PTPN3;TCEA3;PROC;MTHFD1;C2;USP20;DDAH1;MACROD1;C4A;APOC4;SARDH;SLC39A14;SLC25A42;AADAC;CAMKK2;EPB41L4B;DPYS;ITPR2;CLMN;THRB;RGS16;ARHGEF26;ACOX1;CXXC5;SLC25A13;SLC2A2;ONECUT2;ACSS2;CLYBL;BCKDHA;GSTZ1;PLG;NEDD4L;LRP1;TMEM51;PROX1;ARMH1;GNMT;KNG1;ACACB;C3;RNF125;SH3D19;WNT5B;SDC2;SLC25A30;MGLL;ELOVL6;MAP3K13;BORCS7;KANK2;SLC25A21;NAV2;ENPP2;F11;ACAD11;CFH;PKLR;ANKRD27;PARP…
Mouse specific	MTSS1;ADK;GFRA1;IMMP2L;PCK1;SEMA4G;NLRP6;PPARA;PCYT2;ITIH3;PRODH2;IQGAP2;ASPG;COL5A3;ECHDC2;ASS1;HPD;HYOU1;CREB3L3;GCGR;GCKR;NOCT;ALDH1L1;HNF4A;PRKAG2;LDLR;ETNK2;HOGA1;CTIF;SYVN1;LPIN1;SDC4;GCK;UROC1;FPGS;PCSK6;ABCC2;ASL;PPP1R3B;APOA5;TAT;KYAT1;CBS;HSD17B2;PEMT;EPS8L2;EVA1A;GLT1D1;ALDOB;HERPUD1;XYLB;MTARC1;KCNK5;AGXT2;RBP4;HMGCS2;BAIAP2L1;SMOC1;BCL6;FTCD;ZBTB16;WWC1;ANKRD33B;UOX;MYO1E;PLK3;PDIA5;…
Syrian hamster and mouse shared	MLXIPL;ABCC6;TTC39C;TFR2;COL18A1;SHB;DGAT2;SLC38A3;HPN;FAM214A;ABCB11;PID1;GPAM;APOB;SLC7A2;ST3GAL3;ADIPOR2;SFXN5;STARD10;GCNT2;C8A;BHMT;ACSL1

## Sheet: Stellate_cell_intersection
item	genelist
Syrian hamster specific	ITGA9;UST;ARHGAP42;ADGRL3;SGIP1;ADAMTSL1;CTNNA3;RIPOR3;COL25A1;LTBP1;TANC1;PAG1;ATRNL1;RBPMS;COL5A2;TACC1;ADCY5;SORBS1;LAMA2;IGFBP3;COLEC11;TRERF1;KHDRBS3;COL3A1;PTGER3;GUCY1A1;NTRK3;AFAP1L2;MGMT;MYH11;TGFBI;FHL2;TMEM132B;MARK1;FBN1;GALNT14;UBASH3B;ADAMTS9;FREM1;STAC;FRMD4A;HS3ST3A1;LAMA4;NTF3;EPHA3;GLIS1;ANO1;RASA3;PDZRN3;GRM8;P2RY14;PCDH9;VCL;LRRC4C;HS3ST3B1;TMTC2;FGFR2
Mouse specific	PRKG1;RELN;NRXN1;RERG;NTM;NRXN3;DLC1;NGF;BMP5;CACNB2;NKAIN2;RAPH1;ROBO2;DCN;ABCC9;TSHZ2;RBMS1;ASTN2;TLCD4;PIEZO2;EPHA7;EGFEM1;IGFBP7;SNTG1;ALDH1A1;MAPT;ARAP2;PLEKHH2;BCL2;PREX2;EDNRA;DACH1;ETS1;CACHD1;PIP4K2A;SLCO3A1;HMCN1;RAPGEF5;LSAMP;RTN1;ARHGAP6;SH3RF1;MAMDC2;ABI3BP;PDE8B;PCDH7;RSPO3;CYRIA;ITGA1;CACNA2D1;MAGI2;SETBP1;CTDSPL;PAPSS2;VEGFC;PTPRT;LIMS1
Syrian hamster and mouse shared	ANK3;RBMS3;PDE3A;ZFPM2;ARHGAP24;ZEB2;GPC6;SOX5;HGF;SEMA6D;COL14A1;CCBE1;PLCL1;COLEC10;CDK14;GUCY1A2;PDE1A;VIPR1;PAM;NCKAP5;COL4A1;ARHGAP10;TLN2;DAAM2;IL34;EPS8;COL5A1;PBX1;COL4A2;TGFBR3;NTN1;DENND2A;IGF1R;RNF150;EFNA5;ADAMTS2;GRK5;GUCY1B1;CALCRL;TNFRSF21;ITGB3;KLHL29;KCNQ5

## Sheet: Cholangiocytes_intersection
Table S1. Cluster DEGs and intersectional features between Syrian hamster and mouse liver in snRNA-seq data
item	genelist
Syrian hamster specific	SCTR;THSD7A;NEGR1;TCERG1L;GULP1;EHF;LRGUK;CHRM3;ERICH5;MAPK10;ELOVL7;SLC5A1;EYA2;CDK14;GDPD5;SPNS3;MACC1;ARSJ;PPP1R9A;FRMD5;MBOAT2;NINL;LAMA3;NRG1;CDC14A;EPB41L3;CREB5;CTNND1;GLS;KCNQ1;CELSR1;FIGN;MCC;WWC1;SDK1;ARHGEF28;FAM171A1;FRY;TENM3;LRRC7;XYLT1;SPATS2L;CELF2;IQGAP1;CYSTM1;PCDH15;TNIK;IGSF5;PRKCA;SHISA6;SERPINA6;DSC2;STON2;FNBP1L;ST7;MAP3K1;TEAD1;MAGI2
Mouse specific	SPP1;ERBB4;SEMA5A;ANGPT1;PPP2R2B;NIPAL2;LAMC3;ARHGAP6;NAALADL2;RORA;RAB27B;ALCAM;NEBL;ROR1;GNA14;FGF12;HNF4G;IGF1R;PTPN14;APP;SOBP;DAB1;COL4A5;WDR17;SEMA3C;ITGB8;GAS6;ENAH;PACRG;SLCO3A1;SEMA6A;TOX3;PROM1;CHST9;PARP8;CTNNA2;ADAMTS9;MTCL1;B4GALT6;LAMA4;FMO2;NGF;STXBP6;PLCB4;GPM6A;DSG2;ADCY2;SH3RF1;TNFAIP8;RTN4;EEPD1;GRIP1;NPAS3;CEP112;LRCH1;PATJ;KCNIP4;PLPPR1
Syrian hamster and mouse shared	GLIS3;PKHD1;KCNMA1;THSD4;BICC1;PDGFD;CTNND2;SHANK2;KIFC3;MAGI1;RBMS3;SORBS2;EPB41L4A;PRDM16;ANXA13;WNK2;VEPH1;TSHZ2;SYTL5;PLD1;AUTS2;MAP2;CLU;SLC12A8;CTTNBP2;GRHL2;TRABD2B;TBC1D4;PIK3AP1;SESTD1;CFTR;PTPN13;OSBPL3;FGFR3;HNF1B;MAML2;ANXA4;KALRN;CDH1;TM4SF4;PDGFC;NGEF

## Sheet: Immune_cells_intersection
item	genelist
Syrian hamster specific	PREX1;WDFY4;SLCO3A1;GGTA1;GNG2;UBASH3B;TCF20;ST6GALNAC3;RAB31;SPOCK3;TM9SF3;PTP4A2;P2RY6;ATG4C;DIPK1A;ZFAT;BICRA;MTPN;RNF149;JARID2;MGAT5;GPCPD1;TBXAS1;BMT2;ARAP1;ZDHHC20;PDCD10;PAK2;KDM6B;MEF2A;HIVEP3;KDM2B;RRAS2;MYO9B;CDC42;MAPKAPK2;PLCL2;CALM2;EIF4G3;CUX1;AAK1;ARPC2;UST;GAB1;PIK3CB;INPP4A;CLCN5;LDLRAD3;ABCA1;TMCC1;APOA1;IFNGR2;CBLB;ARHGEF18;LRRC8D;SETBP1;SKAP2;CRLF3;PACS1;KLF3;TMEM131L;TPK1;ST…
Mouse specific	CLEC4F;PTPRC;ABR;ADGRE1;DOCK10;CD5L;SLC8A1;INPP5D;ENTPD1;CD44;PTPRM;EPSTI1;CD163;VSIG4;DMPK;SYK;PPM1H;ITGA9;HCK;BTBD11;SDC3;BANK1;LGMN;MARCHF1;MYO9A;KSR2;MRC1;ADGB;TMCC3;FRMD4B;DYSF;GAB2;HIP1;HPCAL1;PITPNC1;FMNL2;SLC43A2;CTSB;RCSD1;MERTK;MAML2;SEMA6D;PDE7B;RASGEF1B;RGL1;DOCK8;TBC1D1;CMIP;IQGAP1;CCND3;MAF;ATP10D;CERS6;CDK14;ANO6;DAPK1;ANKRD44;USP12;RNF213;GNAQ;UVRAG;SSH2;CD47;ATP2B1;PTPN1;CADM1;RA…
Syrian hamster and mouse shared	DOCK2;RUNX1;PRKCB;ARHGAP15;SLC9A9;HDAC9;IKZF1;PTPRJ;LYN;WIPF1;PIP4K2A;ZDHHC14;ATP8A1;CYRIB;ELMO1;FLI1;NEDD9;ZEB2;SLC40A1;ZSWIM6;WDFY3;LRMDA;APOE;TCF7L2;MTA3;MBNL1;PIK3AP1;ACTR3;CYTH1;FNBP1

## Sheet: Endothelial_cells_intersection
item	genelist
Syrian hamster specific	ARL15;ARHGEF3;PPFIA2;PLA2R1;LIMCH1;LIFR;TSPAN5;ASTN2;TACC1;TCF4;GAS7;RGS6;ANKRD44;CSGALNACT1;NRP1;EML1;ADAM12;GGTA1;EFNB2;RIN2;APBB2;TMEM164;SLC9A9;PDE2A;MB21D2;BMPER;GRIP1;RASIP1;WWTR1;FAM124A;P3H2;PPP1R16B;LHFPL2;EPS8;LMBR1;CCSER1;MSR1;RGS3;PELI2;GRK4;GRIK4;NCEH1;PALD1;PDE7B;COL13A1;NHS;DCLK1;PCDH17;RAPGEF4;ZDHHC14;B4GALT6;MEIS1;INPP5A;FAM117B;MECOM
Mouse specific	LRMDA;ST6GALNAC3;CEMIP2;MEIS2;PLPP1;FMNL2;ADAM23;MRC1;CDH4;EGFL7;SRGAP1;ITGA9;STAB1;NAV1;ACER2;PRKCE;PLXNC1;RASGRP3;SASH1;MAF;JAM2;CD55;SGMS1;CDH13;TMCC3;DNASE1L3;HIVEP3;CLEC4G;TEK;PREX2;SLC43A3;BMP6;USHBP1;DYSF;HEG1;DAB2;TTC28;KCNB1;JAK1;AUTS2;PLXNA4;ICA1;LAMA4;SNRK;SH3RF1;SPTBN1;PDE10A;ANAPC15;MSRB3;APP;NRP2;SPATS2;ARHGAP23;NOSTRIN;GATA4
Syrian hamster and mouse shared	PTPRB;STAB2;PRKCH;FBXL7;STOX2;FYN;ADGRF5;PLCB4;SEMA6A;F8;PLEKHG1;ARHGAP31;LDB2;LRRC8C;HECW2;FGD5;ADGRL4;RAPGEF5;GALNT18;FLT4;PTPRM;SHANK3;FLI1;ENG;ETS1;FLT1;ELK3;CYYR1;PLXND1;PRICKLE1;PECAM1;VAV3;FAM171A1;ERG;NXN;IGFBP7;KDR;ZBTB46;TSPAN7;HIP1;ITPKB;SMAD6;ADD3;MAML2;EPB41L2
