# Supplementary material for: Insights of mammalian hibernator-derived cholangiocyte organoids in improving liver cold preservation
Source: Protein Cell. 2025 Jul 1;17(8):790–6. doi: 10.1093/procel/pwaf052 (PMC13429465; doi:10.1093/procel/pwaf052)
Supplement: pwaf052_suppl_Supplementary_Table_S2 [file pwaf052_suppl_supplementary_table_s2.xlsx]

## Sheet: Sheet1
Table S2. DEGs between Syrian hamster and mouse cholangiocytes in snRNAs-seq data
p_val	avg_log2FC	pct.1	pct.2	p_val_adj	cluster	gene
3.05258e-63	4.21674	0.969	0.088	1.46029e-58	Syrian hamster	CTNND1
1.30366e-56	4.54572	0.786	0.004	6.23646e-52	Syrian hamster	NEGR1
2.09853e-50	2.7059	0.745	0.019	1.00389e-45	Syrian hamster	ADGRG2
5.70802e-50	2.4858	0.745	0.015	2.7306e-45	Syrian hamster	LEPR
1.01421e-46	3.12543	0.867	0.146	4.85177e-42	Syrian hamster	SCTR
4.22896e-46	2.85224	0.724	0.035	2.02305e-41	Syrian hamster	IGSF5
2.50242e-45	2.57272	0.796	0.077	1.19711e-40	Syrian hamster	FAM171A1
1.24242e-44	3.33312	0.847	0.135	5.94347e-40	Syrian hamster	THSD7A
2.47671e-43	3.58117	0.673	0.023	1.18481e-38	Syrian hamster	LRGUK
4.98864e-43	2.82891	0.633	0.008	2.38647e-38	Syrian hamster	MAPK10
7.25359e-43	2.82622	0.837	0.146	3.46997e-38	Syrian hamster	STARD13
5.32454e-42	2.04157	0.622	0.008	2.54715e-37	Syrian hamster	COMMD1
6.07577e-42	2.28638	0.827	0.108	2.90653e-37	Syrian hamster	SLC16A7
4.29149e-41	2.91992	0.867	0.2	2.05296e-36	Syrian hamster	GULP1
4.71529e-39	2.72458	0.918	0.304	2.2557e-34	Syrian hamster	LRMDA
2.27489e-37	2.43728	0.561	0.008	1.08826e-32	Syrian hamster	SLC1A1
4.36075e-37	1.70988	0.551	0.004	2.0861e-32	Syrian hamster	EEF1AKMT2
3.62329e-36	3.07795	0.857	0.269	1.73331e-31	Syrian hamster	CFTR
8.69756e-36	2.35564	0.786	0.15	4.16074e-31	Syrian hamster	RARB
1.60211e-35	2.22308	0.786	0.146	7.66418e-31	Syrian hamster	SYNJ2
2.02609e-35	1.96333	0.735	0.1	9.69242e-31	Syrian hamster	DISP1
9.04933e-35	2.00513	0.724	0.104	4.32902e-30	Syrian hamster	DSC2
1.29544e-34	1.71687	0.622	0.038	6.19713e-30	Syrian hamster	TTLL7
3.33942e-34	2.17534	0.622	0.05	1.59751e-29	Syrian hamster	ERICH5
4.22151e-34	1.66779	0.51	0.004	2.01949e-29	Syrian hamster	EYA2
8.92991e-33	1.69625	0.531	0.015	4.27189e-28	Syrian hamster	RAP1GAP2
1.23799e-32	2.17312	0.969	0.396	5.92229e-28	Syrian hamster	ELOVL6
1.92776e-32	1.62626	0.551	0.019	9.22201e-28	Syrian hamster	SPOCK3
2.94057e-32	2.11059	0.724	0.119	1.40671e-27	Syrian hamster	SPATS2L
2.95082e-32	1.66808	0.551	0.027	1.41161e-27	Syrian hamster	RALY
1.25213e-31	2.34174	0.561	0.035	5.98996e-27	Syrian hamster	CDH13
3.33012e-31	1.85957	0.633	0.065	1.59306e-26	Syrian hamster	RAD51B
5.82069e-31	2.13277	0.908	0.492	2.7845e-26	Syrian hamster	CDH1
1.07597e-30	2.0164	0.898	0.412	5.14721e-26	Syrian hamster	MAP3K13
1.60017e-30	2.033	0.939	0.762	7.65492e-26	Syrian hamster	SLC4A4
1.6541e-30	1.98489	0.633	0.081	7.91286e-26	Syrian hamster	GDPD5
1.70606e-30	2.07179	0.878	0.338	8.16147e-26	Syrian hamster	PPM1H
2.75357e-30	1.84433	0.929	0.531	1.31725e-25	Syrian hamster	SLC2A2
9.31398e-30	1.82605	0.571	0.046	4.45562e-25	Syrian hamster	WDR25
1.16486e-29	1.96967	0.959	0.762	5.57248e-25	Syrian hamster	MCC
1.41673e-29	1.60047	0.592	0.054	6.77736e-25	Syrian hamster	TTC26
1.69719e-29	1.94614	0.827	0.288	8.11904e-25	Syrian hamster	DST
5.4454e-29	2.13867	0.786	0.238	2.60497e-24	Syrian hamster	MIPOL1
2.07792e-28	1.81339	0.796	0.227	9.94035e-24	Syrian hamster	TBC1D1
7.70196e-28	1.77871	0.643	0.104	3.68446e-23	Syrian hamster	CYSTM1
1.73171e-27	1.54203	0.51	0.035	8.28415e-23	Syrian hamster	TTBK2
1.3046e-26	1.80612	0.684	0.146	6.24093e-22	Syrian hamster	ONECUT1
2.2033e-26	1.77884	0.684	0.131	1.05402e-21	Syrian hamster	NBEA
2.9617e-26	1.63755	0.469	0.027	1.41682e-21	Syrian hamster	SPNS3
1.0084e-25	1.24532	0.398	0.004	4.82399e-21	Syrian hamster	CPNE1
2.21432e-25	1.76065	0.827	0.292	1.05928e-20	Syrian hamster	SETBP1
3.23269e-25	1.56951	0.939	0.758	1.54646e-20	Syrian hamster	PDE4D
4.90785e-25	1.77194	0.592	0.092	2.34782e-20	Syrian hamster	TMEM241
5.20965e-25	1.50952	0.52	0.054	2.49219e-20	Syrian hamster	B3GNT2
7.79517e-25	1.48962	0.49	0.042	3.72905e-20	Syrian hamster	CTBP2
1.22452e-24	1.60709	0.51	0.05	5.85786e-20	Syrian hamster	CTSC
1.38788e-24	1.60337	0.888	0.427	6.63936e-20	Syrian hamster	TCF7L1
1.48539e-24	2.26461	0.49	0.046	7.10579e-20	Syrian hamster	SDK1
2.10516e-24	1.83447	0.418	0.019	1.00706e-19	Syrian hamster	LTBP1
2.24314e-24	1.99698	0.653	0.135	1.07307e-19	Syrian hamster	PRICKLE1
5.13631e-24	1.71154	0.48	0.042	2.45711e-19	Syrian hamster	INPP4B
5.49119e-24	1.40211	0.49	0.042	2.62688e-19	Syrian hamster	OSBPL10
5.78329e-24	1.90401	0.806	0.369	2.76661e-19	Syrian hamster	ST7
1.11595e-23	1.34718	0.459	0.035	5.33847e-19	Syrian hamster	ATE1
1.15526e-23	1.62203	0.51	0.058	5.52651e-19	Syrian hamster	SRGAP1
1.40096e-23	1.87707	0.827	0.381	6.7019e-19	Syrian hamster	PRKCA
2.25334e-23	1.51056	0.531	0.069	1.07795e-18	Syrian hamster	ZC3H11A
2.3235e-23	1.67747	0.633	0.131	1.11152e-18	Syrian hamster	TNIK
4.65339e-23	1.22843	0.429	0.027	2.22609e-18	Syrian hamster	STK10
6.54154e-23	1.95163	0.827	0.4	3.12934e-18	Syrian hamster	MAP2
2.1138e-22	1.32482	0.347	0.004	1.0112e-17	Syrian hamster	UMAD1
2.80296e-22	1.65661	0.888	0.488	1.34088e-17	Syrian hamster	BACH2
3.38183e-22	1.42404	0.704	0.181	1.6178e-17	Syrian hamster	ARHGAP26
4.5195e-22	1.46183	0.418	0.027	2.16204e-17	Syrian hamster	MBOAT2
6.66251e-22	1.17768	0.378	0.015	3.18721e-17	Syrian hamster	PDE10A
9.9824e-22	1.31983	0.459	0.046	4.77538e-17	Syrian hamster	WNT5B
1.28795e-21	1.71338	0.551	0.096	6.16129e-17	Syrian hamster	CDC14A
1.45612e-21	1.64265	0.582	0.1	6.96577e-17	Syrian hamster	RNLS
2.12278e-21	1.25464	0.388	0.019	1.0155e-16	Syrian hamster	DISC1
2.38793e-21	1.06267	0.347	0.008	1.14234e-16	Syrian hamster	TMEM72
3.11431e-21	1.50867	0.561	0.1	1.48982e-16	Syrian hamster	TRERF1
3.13278e-21	1.38475	0.367	0.015	1.49866e-16	Syrian hamster	HS3ST3A1
4.43107e-21	1.48916	0.633	0.15	2.11974e-16	Syrian hamster	ZDHHC2
5.00143e-21	1.00411	0.327	0.004	2.39259e-16	Syrian hamster	MAP6
7.71671e-21	1.46119	0.551	0.104	3.69152e-16	Syrian hamster	ARHGEF28
8.73844e-21	1.10052	0.378	0.019	4.1803e-16	Syrian hamster	FAM53B
1.72235e-20	1.32965	0.418	0.035	8.23938e-16	Syrian hamster	DIPK1A
3.64143e-20	1.49116	0.51	0.081	1.74199e-15	Syrian hamster	ZER1
4.443e-20	1.14973	0.418	0.038	2.12544e-15	Syrian hamster	TRAF3IP2
1.14615e-19	1.4806	0.837	0.438	5.48297e-15	Syrian hamster	GCNT2
1.36138e-19	1.36683	0.653	0.181	6.51258e-15	Syrian hamster	RASSF8
1.6567e-19	1.09339	0.429	0.042	7.92533e-15	Syrian hamster	CRYZL1
3.29202e-19	1.08001	0.98	0.992	1.57484e-14	Syrian hamster	PKHD1
3.72911e-19	1.46466	0.837	0.423	1.78393e-14	Syrian hamster	MYO10
4.30891e-19	1.25139	0.337	0.015	2.0613e-14	Syrian hamster	MECOM
5.34382e-19	1.32058	0.337	0.015	2.55638e-14	Syrian hamster	CNTN4
6.41129e-19	1.58027	0.827	0.454	3.06703e-14	Syrian hamster	ANXA4
7.59558e-19	1.44242	0.571	0.131	3.63357e-14	Syrian hamster	UGCG
7.86988e-19	1.12647	0.367	0.027	3.76479e-14	Syrian hamster	DGCR2
9.61189e-19	1.16464	0.367	0.027	4.59814e-14	Syrian hamster	BORCS7
1.54978e-18	1.26289	0.776	0.35	7.41383e-14	Syrian hamster	TNRC6A
1.72684e-18	1.62811	0.5	0.088	8.26085e-14	Syrian hamster	NRG1
2.20534e-18	1.39491	0.827	0.465	1.05499e-13	Syrian hamster	CDK14
2.72689e-18	1.05052	0.429	0.054	1.30449e-13	Syrian hamster	NUDT3
3.04854e-18	1.17935	0.327	0.015	1.45836e-13	Syrian hamster	AFF3
3.5587e-18	1.0742	0.327	0.015	1.70241e-13	Syrian hamster	BCO2
5.41717e-18	1.62594	0.551	0.112	2.59147e-13	Syrian hamster	F11
1.22912e-17	1.20684	0.878	0.638	5.87985e-13	Syrian hamster	AFDN
1.31098e-17	1.29855	0.367	0.035	6.27149e-13	Syrian hamster	WIPF1
1.37472e-17	1.49565	0.643	0.212	6.57637e-13	Syrian hamster	ATG10
1.39362e-17	1.36769	0.582	0.146	6.66678e-13	Syrian hamster	PAG1
1.74127e-17	1.53211	0.776	0.342	8.32987e-13	Syrian hamster	MEIS2
2.23873e-17	1.51765	0.827	0.496	1.07097e-12	Syrian hamster	GPR39
2.27502e-17	1.47437	0.765	0.354	1.08832e-12	Syrian hamster	PPFIBP1
2.83928e-17	1.25353	0.857	0.442	1.35825e-12	Syrian hamster	CAMK2D
2.93478e-17	1.20902	0.908	0.569	1.40394e-12	Syrian hamster	RREB1
3.02286e-17	1.16936	0.867	0.665	1.44608e-12	Syrian hamster	CADPS2
3.39755e-17	1.65137	0.643	0.235	1.62532e-12	Syrian hamster	EHF
3.48634e-17	1.18957	0.847	0.473	1.6678e-12	Syrian hamster	MICAL3
3.93998e-17	1.39542	0.347	0.031	1.88481e-12	Syrian hamster	DUSP10
4.34031e-17	1.34548	0.878	0.781	2.07632e-12	Syrian hamster	CELF2
5.2089e-17	1.5465	0.592	0.177	2.49184e-12	Syrian hamster	MID1
5.72283e-17	1.06503	0.449	0.065	2.73769e-12	Syrian hamster	XRCC6
6.00708e-17	1.31595	0.388	0.046	2.87367e-12	Syrian hamster	CACHD1
7.16915e-17	1.40964	0.265	0.004	3.42958e-12	Syrian hamster	LRRC7
1.00309e-16	1.0604	0.276	0.008	4.79858e-12	Syrian hamster	PHYHD1
1.33611e-16	1.35669	0.714	0.258	6.3917e-12	Syrian hamster	HPCAL1
1.3892e-16	1.32496	0.847	0.531	6.64564e-12	Syrian hamster	PRKCE
1.44604e-16	1.60223	0.571	0.154	6.91758e-12	Syrian hamster	ACACB
2.24405e-16	1.22483	0.49	0.096	1.07351e-11	Syrian hamster	GOLM2
3.25238e-16	1.36978	0.867	0.588	1.55588e-11	Syrian hamster	SUGCT
4.09414e-16	1.36681	0.847	0.554	1.95856e-11	Syrian hamster	MYLK
5.81465e-16	1.53479	0.735	0.342	2.78161e-11	Syrian hamster	PTPN3
6.36576e-16	1.37703	0.694	0.254	3.04525e-11	Syrian hamster	RRAS2
6.43484e-16	1.0573	0.918	0.708	3.0783e-11	Syrian hamster	NCOA2
6.57278e-16	1.34452	0.806	0.465	3.14428e-11	Syrian hamster	NGEF
8.36947e-16	1.27488	0.48	0.112	4.00379e-11	Syrian hamster	CYTH3
9.17226e-16	1.14202	0.408	0.062	4.38783e-11	Syrian hamster	TIMP2
9.44287e-16	1.46019	0.704	0.292	4.51728e-11	Syrian hamster	TSPAN9
1.12691e-15	1.07944	0.582	0.158	5.39092e-11	Syrian hamster	ANKRD27
1.29698e-15	1.30225	0.531	0.135	6.20449e-11	Syrian hamster	PARP12
1.33478e-15	1.35136	0.796	0.481	6.38534e-11	Syrian hamster	EPB41L4A
1.41929e-15	1.45361	0.827	0.569	6.78962e-11	Syrian hamster	MAML2
1.46308e-15	1.04846	0.347	0.038	6.99908e-11	Syrian hamster	LYRM4
1.56142e-15	1.05544	0.347	0.038	7.46951e-11	Syrian hamster	CABLES1
1.7671e-15	1.47955	0.388	0.058	8.45346e-11	Syrian hamster	EPB41L3
2.30637e-15	1.04198	0.531	0.131	1.10332e-10	Syrian hamster	UBTD2
2.61064e-15	1.37185	0.622	0.212	1.24888e-10	Syrian hamster	FUT8
2.76207e-15	1.34953	0.663	0.25	1.32132e-10	Syrian hamster	STON2
3.29756e-15	1.35627	0.49	0.112	1.57749e-10	Syrian hamster	MEIS1
3.70661e-15	1.48022	0.602	0.208	1.77317e-10	Syrian hamster	SH2D4A
4.76465e-15	1.34853	0.469	0.108	2.27931e-10	Syrian hamster	PDLIM1
5.37404e-15	1.47993	0.684	0.323	2.57083e-10	Syrian hamster	RSU1
8.73913e-15	1.12065	0.5	0.123	4.18063e-10	Syrian hamster	KCTD1
8.76858e-15	1.5811	0.418	0.081	4.19472e-10	Syrian hamster	LAMA3
8.98429e-15	1.22771	0.378	0.058	4.2979e-10	Syrian hamster	OSBPL6
1.09488e-14	1.26532	0.541	0.162	5.23771e-10	Syrian hamster	NINL
1.1814e-14	1.1981	0.296	0.023	5.65159e-10	Syrian hamster	KCNH8
1.24781e-14	1.10932	0.286	0.019	5.96926e-10	Syrian hamster	CSGALNACT1
2.04838e-14	1.61501	0.694	0.315	9.79902e-10	Syrian hamster	GPM6A
2.14897e-14	1.56329	0.694	0.288	1.02802e-09	Syrian hamster	ACSS2
2.19293e-14	1.2308	0.908	0.646	1.04906e-09	Syrian hamster	MBNL1
2.56545e-14	1.01	0.347	0.046	1.22726e-09	Syrian hamster	HDGFL3
3.91651e-14	1.1401	0.653	0.242	1.87358e-09	Syrian hamster	NECTIN3
4.07787e-14	1.37569	0.724	0.369	1.95077e-09	Syrian hamster	GTDC1
5.1276e-14	1.24551	0.418	0.085	2.45294e-09	Syrian hamster	POC1B
5.46364e-14	1.14687	0.531	0.146	2.61369e-09	Syrian hamster	PHACTR2
7.44568e-14	1.01829	0.459	0.104	3.56186e-09	Syrian hamster	B3GAT3
7.84561e-14	1.23082	0.673	0.277	3.75318e-09	Syrian hamster	ABHD2
1.50417e-13	1.48795	0.847	0.558	7.19563e-09	Syrian hamster	FN1
1.67611e-13	1.15615	0.745	0.408	8.01817e-09	Syrian hamster	KIF16B
1.81288e-13	1.37634	0.653	0.3	8.67244e-09	Syrian hamster	SEPTIN9
3.66847e-13	1.82934	0.255	0.019	1.75492e-08	Syrian hamster	MAGI2
3.72152e-13	1.29696	0.653	0.3	1.7803e-08	Syrian hamster	PPP1CB
3.88196e-13	1.2255	0.429	0.096	1.85705e-08	Syrian hamster	TTC28
4.42763e-13	1.03788	0.888	0.662	2.11809e-08	Syrian hamster	DAPK1
4.97518e-13	1.11447	0.745	0.388	2.38003e-08	Syrian hamster	ANXA13
6.13556e-13	1.27472	0.51	0.162	2.93513e-08	Syrian hamster	ITGA1
6.33983e-13	1.05284	0.704	0.315	3.03285e-08	Syrian hamster	KDM7A
7.05052e-13	1.39032	0.653	0.3	3.37283e-08	Syrian hamster	SLC16A12
1.14442e-12	1.02947	0.541	0.177	5.47469e-08	Syrian hamster	PAK1
1.41839e-12	1.11126	0.347	0.062	6.78529e-08	Syrian hamster	NDRG1
1.49714e-12	1.13919	0.398	0.092	7.16204e-08	Syrian hamster	HOMER2
1.49752e-12	1.12957	0.796	0.531	7.16384e-08	Syrian hamster	SUCLG2
1.58762e-12	1.39455	0.255	0.023	7.59485e-08	Syrian hamster	PCDH15
1.88023e-12	1.2991	0.633	0.288	8.99464e-08	Syrian hamster	GLS
1.92639e-12	1.08161	0.806	0.423	9.21548e-08	Syrian hamster	ZMYM4
2.36314e-12	1.15399	0.663	0.3	1.13048e-07	Syrian hamster	GRHL2
3.20768e-12	1.14841	0.663	0.315	1.53449e-07	Syrian hamster	CTTNBP2
3.28686e-12	1.10312	0.418	0.104	1.57237e-07	Syrian hamster	TFCP2L1
3.29668e-12	1.0337	0.52	0.165	1.57707e-07	Syrian hamster	PRKCZ
5.17717e-12	1.08109	0.694	0.335	2.47666e-07	Syrian hamster	KIF13A
7.09155e-12	1.24729	0.622	0.292	3.39246e-07	Syrian hamster	RNF43
1.07192e-11	1.16655	0.622	0.269	5.12787e-07	Syrian hamster	RNF144B
1.14098e-11	1.11851	0.418	0.104	5.45822e-07	Syrian hamster	GRK4
1.20209e-11	1.0039	0.592	0.215	5.75057e-07	Syrian hamster	ATP9A
1.25872e-11	1.15264	0.622	0.273	6.02148e-07	Syrian hamster	SKI
1.35223e-11	1.06911	0.357	0.073	6.46882e-07	Syrian hamster	ZFPM1
1.62363e-11	1.18925	0.592	0.258	7.76712e-07	Syrian hamster	SMURF1
1.94709e-11	1.08467	0.643	0.277	9.31448e-07	Syrian hamster	CHN2
1.96674e-11	1.00594	0.857	0.585	9.40847e-07	Syrian hamster	NAV2
2.34214e-11	1.00269	0.449	0.127	1.12043e-06	Syrian hamster	TBC1D14
3.13413e-11	1.02705	0.408	0.104	1.4993e-06	Syrian hamster	CAMK2G
3.44273e-11	1.12978	0.5	0.162	1.64693e-06	Syrian hamster	RNF125
5.45742e-11	1.04971	0.418	0.115	2.61072e-06	Syrian hamster	CCDC68
5.65615e-11	1.37293	0.714	0.385	2.70579e-06	Syrian hamster	CRIM1
6.47789e-11	1.09413	0.429	0.127	3.09889e-06	Syrian hamster	ARRB1
8.54191e-11	1.02715	0.714	0.427	4.08628e-06	Syrian hamster	PEAK1
1.00936e-10	1.16307	0.796	0.531	4.82856e-06	Syrian hamster	PDLIM5
1.12717e-10	1.17151	0.602	0.258	5.39215e-06	Syrian hamster	ASAP2
1.14598e-10	1.32275	0.622	0.323	5.48214e-06	Syrian hamster	PTPN13
1.16691e-10	1.01483	0.694	0.396	5.58224e-06	Syrian hamster	DIP2B
1.73584e-10	1.02158	0.551	0.223	8.30389e-06	Syrian hamster	EPB41L4B
1.81342e-10	1.03037	0.776	0.442	8.67504e-06	Syrian hamster	STOX2
1.84903e-10	1.20827	0.459	0.146	8.8454e-06	Syrian hamster	CREB5
2.99519e-10	1.06925	0.684	0.323	1.43284e-05	Syrian hamster	SPATA13
3.14507e-10	1.15414	0.561	0.25	1.50454e-05	Syrian hamster	CEP170
3.51092e-10	1.07106	0.633	0.285	1.67956e-05	Syrian hamster	MARCHF3
3.67585e-10	1.01172	0.786	0.515	1.75846e-05	Syrian hamster	TBC1D4
4.58874e-10	1.03605	0.551	0.223	2.19516e-05	Syrian hamster	MSRB3
4.59062e-10	1.01455	0.531	0.219	2.19606e-05	Syrian hamster	PIK3CB
4.74223e-10	1.03997	0.378	0.1	2.26859e-05	Syrian hamster	DESI1
4.95989e-10	1.09567	0.51	0.2	2.37271e-05	Syrian hamster	ADGRG6
6.9095e-10	1.18813	0.704	0.427	3.30537e-05	Syrian hamster	CRADD
8.73033e-10	1.03155	0.592	0.281	4.17642e-05	Syrian hamster	PELI2
1.02553e-09	1.22664	0.541	0.231	4.90591e-05	Syrian hamster	EPAS1
1.39539e-09	1.0204	0.755	0.481	6.67526e-05	Syrian hamster	ZSWIM6
1.47215e-09	1.00231	0.561	0.254	7.04248e-05	Syrian hamster	IRAK2
2.69615e-09	1.23341	0.561	0.269	0.000128979	Syrian hamster	FRY
1.39187e-08	1.07344	0.857	0.646	0.000665844	Syrian hamster	ACACA
1.58796e-08	1.02027	0.541	0.215	0.000759646	Syrian hamster	PREX2
1.80218e-08	1.11635	0.531	0.238	0.000862125	Syrian hamster	SLC5A1
2.14366e-08	1.0209	0.48	0.204	0.00102548	Syrian hamster	FILIP1L
4.01304e-08	1.12241	0.255	0.054	0.00191976	Syrian hamster	TGFB2
5.84196e-08	1.21788	0.602	0.335	0.00279468	Syrian hamster	HIVEP1
4.46687e-07	1.06559	0.48	0.235	0.0213686	Syrian hamster	KCNQ1
5.86079e-05	1.15496	0.663	0.608	1	Syrian hamster	AUTS2
3.73029e-47	3.86887	0.996	0.296	1.78449e-42	Mouse	CAMK1D
2.30454e-46	2.61613	1	0.847	1.10244e-41	Mouse	ADK
2.97632e-44	4.58681	0.962	0.082	1.42381e-39	Mouse	ERBB4
1.29964e-39	3.05463	1	0.857	6.21722e-35	Mouse	EGFR
1.58199e-38	3.54234	0.9	0.082	7.56791e-34	Mouse	ROR1
1.71144e-38	2.24856	1	0.888	8.18721e-34	Mouse	GHR
1.56983e-37	2.90066	0.95	0.276	7.50975e-33	Mouse	TTC39C
8.54961e-37	3.62058	0.846	0.01	4.08996e-32	Mouse	C6
8.15831e-35	2.26535	0.954	0.684	3.90277e-30	Mouse	SOX5
1.00027e-34	2.16925	0.981	0.561	4.78507e-30	Mouse	ERRFI1
2.5947e-33	3.00159	0.804	0.01	1.24125e-28	Mouse	GFRA1
1.55341e-30	2.37174	0.888	0.316	7.43119e-26	Mouse	RAPGEF4
3.98244e-30	1.71605	1	0.847	1.90512e-25	Mouse	CPS1
7.43055e-30	1.664	0.996	0.806	3.55462e-25	Mouse	IMMP2L
1.12705e-28	2.65875	0.738	0.031	5.39159e-24	Mouse	ERC2
1.70511e-27	2.13236	0.896	0.418	8.1569e-23	Mouse	ZBTB16
2.05153e-27	2.27668	0.85	0.265	9.81411e-23	Mouse	B3GALT1
1.72862e-26	2.38722	0.796	0.194	8.26937e-22	Mouse	C9
1.08699e-25	1.91285	0.873	0.541	5.19996e-21	Mouse	DNAJC1
3.03092e-25	1.89286	0.896	0.408	1.44993e-20	Mouse	KYNU
7.04506e-25	1.2599	0.977	0.857	3.37022e-20	Mouse	GPHN
1.46181e-23	2.00797	0.804	0.265	6.99301e-19	Mouse	HMGCS2
8.38069e-23	1.7244	0.838	0.418	4.00915e-18	Mouse	RNF169
1.00308e-22	1.8127	0.838	0.327	4.79852e-18	Mouse	PRR16
1.02548e-22	1.75903	0.877	0.561	4.90568e-18	Mouse	MAN2A1
1.50542e-22	2.23674	0.615	0.01	7.20162e-18	Mouse	NUDT7
4.13094e-22	1.77449	0.835	0.316	1.97616e-17	Mouse	GLUD1
4.93283e-22	1.88517	0.827	0.388	2.35977e-17	Mouse	LPIN1
5.63613e-21	1.95355	0.685	0.133	2.69621e-16	Mouse	LARS2
6.86851e-21	1.58655	0.904	0.469	3.28576e-16	Mouse	CMSS1
8.41921e-21	2.02368	0.585	0.01	4.02758e-16	Mouse	ARG1
2.48332e-20	1.9261	0.862	0.531	1.18797e-15	Mouse	ST3GAL4
4.24548e-20	1.83524	0.738	0.296	2.03095e-15	Mouse	TCF12
5.12358e-20	2.62152	0.565	0.01	2.45102e-15	Mouse	PPP2R2B
7.64954e-20	1.63505	0.819	0.337	3.65939e-15	Mouse	HAO1
1.01931e-19	1.8373	0.781	0.286	4.87617e-15	Mouse	SLC7A2
4.90716e-19	1.90789	0.669	0.143	2.34749e-14	Mouse	TACC2
4.17886e-18	1.70961	0.812	0.48	1.99909e-13	Mouse	SCP2
8.53668e-18	1.81049	0.631	0.122	4.08378e-13	Mouse	HSP90B1
9.00532e-18	1.64413	0.723	0.276	4.30797e-13	Mouse	RHOBTB1
1.23528e-17	1.9536	0.546	0.02	5.90934e-13	Mouse	TOX
2.45633e-17	1.68305	0.688	0.173	1.17506e-12	Mouse	TDO2
3.08481e-17	2.0401	0.681	0.214	1.47571e-12	Mouse	ANGPT1
4.51089e-17	1.54181	0.815	0.388	2.15792e-12	Mouse	TAT
8.84568e-17	1.19387	0.912	0.612	4.2316e-12	Mouse	PTPRD
1.26097e-16	1.64774	0.719	0.265	6.03223e-12	Mouse	SLC16A10
2.66065e-16	1.34956	0.862	0.663	1.2728e-11	Mouse	VWA8
5.63896e-16	1.66794	0.623	0.143	2.69756e-11	Mouse	FGB
6.39113e-16	1.70134	0.646	0.214	3.05739e-11	Mouse	CPED1
6.97657e-16	1.36943	0.754	0.378	3.33745e-11	Mouse	MYO1E
8.62603e-16	1.07794	0.973	0.888	4.12652e-11	Mouse	ALCAM
9.39592e-16	2.17044	0.565	0.112	4.49482e-11	Mouse	RAB27B
9.82587e-16	1.59217	0.854	0.704	4.7005e-11	Mouse	ARHGAP6
1.30869e-15	1.67897	0.592	0.133	6.26049e-11	Mouse	ZEB1
1.53895e-15	1.44854	0.7	0.255	7.36204e-11	Mouse	SLC39A14
2.42994e-15	1.48466	0.819	0.531	1.16244e-10	Mouse	ATP11C
3.54954e-15	1.19569	0.862	0.673	1.69803e-10	Mouse	RALGAPA2
7.10867e-15	1.38577	0.719	0.276	3.40065e-10	Mouse	AHSG
9.2402e-15	1.24131	0.85	0.571	4.42033e-10	Mouse	NSD3
1.15621e-14	1.465	0.565	0.082	5.53109e-10	Mouse	SMOC1
1.76416e-14	1.54767	0.727	0.398	8.4394e-10	Mouse	APOE
2.09424e-14	1.69465	0.458	0.02	1.00184e-09	Mouse	FKBP5
6.09834e-14	1.0455	0.931	0.816	2.91733e-09	Mouse	MTSS1
7.2993e-14	1.68981	0.473	0.051	3.49184e-09	Mouse	PPP1R3B
1.2634e-13	1.26316	0.873	0.714	6.04387e-09	Mouse	TNS1
3.82497e-13	1.50655	0.508	0.082	1.82979e-08	Mouse	FGA
4.75781e-13	1.86099	0.542	0.153	2.27604e-08	Mouse	ALAS1
5.8472e-13	1.64477	0.438	0.041	2.79718e-08	Mouse	BCL6
5.94266e-13	1.42989	0.596	0.163	2.84285e-08	Mouse	PHYH
8.74945e-13	1.41432	0.492	0.061	4.18556e-08	Mouse	ASS1
1.12297e-12	1.18149	0.788	0.571	5.37206e-08	Mouse	LARP4B
1.30481e-12	1.45789	0.642	0.265	6.24195e-08	Mouse	LIFR
1.48955e-12	1.36896	0.612	0.245	7.12571e-08	Mouse	TXLNG
1.59027e-12	1.05024	0.746	0.357	7.60752e-08	Mouse	TTR
1.6423e-12	1.42943	0.673	0.316	7.85644e-08	Mouse	VMP1
1.95183e-12	1.22957	0.654	0.255	9.33715e-08	Mouse	ATP13A3
2.57136e-12	1.66349	0.4	0.02	1.23009e-07	Mouse	APOA2
3.44344e-12	1.42468	0.531	0.133	1.64727e-07	Mouse	CCND3
3.60732e-12	1.24412	0.681	0.316	1.72567e-07	Mouse	PAH
3.81214e-12	1.68796	0.408	0.031	1.82365e-07	Mouse	CABYR
4.44193e-12	1.607	0.415	0.041	2.12493e-07	Mouse	PLCXD2
4.52405e-12	1.37588	0.719	0.378	2.16421e-07	Mouse	LPIN2
5.28583e-12	1.43475	0.481	0.082	2.52863e-07	Mouse	DDC
1.0833e-11	1.3592	0.4	0.02	5.18231e-07	Mouse	DAB1
1.32819e-11	1.44058	0.465	0.071	6.35379e-07	Mouse	APOA1
2.04677e-11	1.60899	0.388	0.031	9.79133e-07	Mouse	WDR17
2.50291e-11	1.16764	0.688	0.357	1.19734e-06	Mouse	DEPTOR
2.77898e-11	1.1031	0.746	0.48	1.32941e-06	Mouse	IL1R1
2.96074e-11	1.45574	0.362	0.01	1.41636e-06	Mouse	AZGP1
3.19082e-11	1.45825	0.631	0.306	1.52643e-06	Mouse	SEMA5A
3.81209e-11	1.234	0.685	0.327	1.82363e-06	Mouse	FMO5
3.89764e-11	1.95088	0.369	0.02	1.86455e-06	Mouse	NKAIN2
5.51347e-11	1.34732	0.404	0.051	2.63753e-06	Mouse	FPGS
6.39256e-11	1.30324	0.412	0.051	3.05807e-06	Mouse	HSPA5
6.39644e-11	1.34336	0.585	0.255	3.05993e-06	Mouse	GPT2
6.46203e-11	1.20958	0.662	0.306	3.09131e-06	Mouse	MLXIPL
7.72291e-11	1.40162	0.404	0.051	3.69448e-06	Mouse	TMEM219
7.98212e-11	1.39567	0.538	0.194	3.81848e-06	Mouse	PDIA3
8.28826e-11	1.11785	0.785	0.622	3.96494e-06	Mouse	CARMIL1
8.92593e-11	1.25815	0.504	0.163	4.26999e-06	Mouse	UBE2B
1.18851e-10	1.1705	0.354	0.01	5.6856e-06	Mouse	FGFR1
1.53412e-10	1.50506	0.385	0.041	7.33891e-06	Mouse	LAMA4
1.91246e-10	1.44255	0.431	0.092	9.14883e-06	Mouse	ETFBKMT
2.09638e-10	1.22378	0.377	0.041	1.00287e-05	Mouse	PCYT2
2.43608e-10	1.24536	0.55	0.184	1.16537e-05	Mouse	TCF4
3.0483e-10	1.15225	0.335	0.01	1.45825e-05	Mouse	SNX10
3.24662e-10	1.31128	0.377	0.041	1.55312e-05	Mouse	TMEM243
3.30811e-10	1.16228	0.662	0.367	1.58253e-05	Mouse	RSRP1
3.3643e-10	2.08288	0.331	0.01	1.60941e-05	Mouse	CTNNA2
3.5939e-10	1.21513	0.638	0.378	1.71925e-05	Mouse	PIK3C2A
3.61452e-10	1.27974	0.454	0.102	1.72912e-05	Mouse	MDFIC
3.72415e-10	1.01372	0.785	0.52	1.78156e-05	Mouse	ARHGEF26
4.11613e-10	1.19685	0.638	0.286	1.96907e-05	Mouse	PPARA
5.23968e-10	1.26701	0.488	0.143	2.50656e-05	Mouse	ECI2
6.95397e-10	1.22286	0.569	0.235	3.32664e-05	Mouse	PTPRM
7.54275e-10	1.25244	0.327	0.01	3.6083e-05	Mouse	LCP1
8.57945e-10	1.01668	0.558	0.214	4.10424e-05	Mouse	HNRNPU
8.80075e-10	1.60121	0.338	0.02	4.2101e-05	Mouse	CHST9
1.08384e-09	1.26293	0.462	0.112	5.18485e-05	Mouse	ITIH3
1.34784e-09	1.20793	0.4	0.071	6.44782e-05	Mouse	CEP85
1.4507e-09	1.10063	0.631	0.316	6.93986e-05	Mouse	CLPX
1.47042e-09	1.14017	0.342	0.031	7.0342e-05	Mouse	PCSK5
1.69271e-09	1.12091	0.658	0.367	8.09757e-05	Mouse	CNOT4
1.96599e-09	1.18107	0.369	0.051	9.4049e-05	Mouse	FRRS1
2.06014e-09	1.12439	0.323	0.02	9.85532e-05	Mouse	BRI3
2.07301e-09	1.08738	0.623	0.337	9.91687e-05	Mouse	HNRNPA2B1
2.44501e-09	1.11332	0.712	0.531	0.000116964	Mouse	CDK8
2.66317e-09	1.70372	0.365	0.051	0.000127401	Mouse	SLC1A2
3.78728e-09	1.15924	0.8	0.653	0.000181176	Mouse	KIFC3
4.86485e-09	1.25746	0.515	0.194	0.000232725	Mouse	CDO1
7.23489e-09	1.00657	0.631	0.296	0.000346103	Mouse	AASS
8.26989e-09	1.17432	0.592	0.296	0.000395615	Mouse	ATRNL1
1.0001e-08	1.23885	0.415	0.112	0.00047843	Mouse	AP3M1
1.08685e-08	1.04095	0.654	0.388	0.000519926	Mouse	SELENOP
1.30929e-08	1.33657	0.515	0.224	0.000626336	Mouse	HERPUD1
1.46245e-08	1.07003	0.381	0.071	0.000699607	Mouse	RBP4
1.6487e-08	1.03098	0.6	0.327	0.000788703	Mouse	BCKDHB
1.73787e-08	1.00373	0.558	0.245	0.000831362	Mouse	ARHGEF3
1.89111e-08	1.51901	0.4	0.102	0.000904668	Mouse	PLCL1
2.3137e-08	1.18237	0.404	0.112	0.00110683	Mouse	SLC6A6
2.46872e-08	1.02902	0.623	0.367	0.00118099	Mouse	LAMP2
2.49405e-08	1.21079	0.588	0.347	0.0011931	Mouse	KYAT3
3.00561e-08	1.07865	0.469	0.163	0.00143782	Mouse	SLC27A2
3.41826e-08	1.00168	0.635	0.388	0.00163523	Mouse	LUC7L3
3.49501e-08	1.17283	0.519	0.276	0.00167194	Mouse	UHRF1BP1L
4.63093e-08	1.20964	0.323	0.041	0.00221534	Mouse	PLPPR1
5.15328e-08	1.14761	0.542	0.276	0.00246523	Mouse	CTIF
5.53302e-08	1.11352	0.477	0.184	0.00264689	Mouse	SERPINC1
6.02844e-08	1.05736	0.331	0.051	0.00288389	Mouse	FMO2
7.11352e-08	1.01199	0.281	0.02	0.00340296	Mouse	MCTP2
7.68036e-08	1.05316	0.785	0.561	0.00367413	Mouse	LURAP1L
7.9984e-08	1.0519	0.319	0.051	0.00382627	Mouse	ATP10A
8.92343e-08	1.05904	0.365	0.102	0.00426879	Mouse	LDAH
1.09834e-07	1.04875	0.277	0.02	0.00525422	Mouse	SNTG2
1.30411e-07	1.02321	0.254	0.01	0.00623862	Mouse	ID2
1.5829e-07	1.10534	0.585	0.327	0.00757228	Mouse	TSC22D3
1.88723e-07	1.14742	0.373	0.102	0.00902815	Mouse	RHOJ
1.94858e-07	1.14331	0.342	0.071	0.00932162	Mouse	PACRG
2.06925e-07	1.0957	0.335	0.071	0.00989887	Mouse	PROM1
2.43419e-07	1.14548	0.365	0.092	0.0116447	Mouse	B2M
2.78087e-07	1.06669	0.312	0.051	0.0133031	Mouse	ADCY2
2.94535e-07	1.03085	0.477	0.204	0.01409	Mouse	HGD
4.16331e-07	1.00088	0.254	0.02	0.0199164	Mouse	ELAPOR1
4.58103e-07	1.11049	0.523	0.255	0.0219148	Mouse	ENOX2
5.74308e-07	1.09741	0.442	0.194	0.0274738	Mouse	SDC4
6.90024e-07	1.04386	0.519	0.286	0.0330094	Mouse	SEL1L
8.43035e-07	1.00199	0.412	0.163	0.0403291	Mouse	KLHL2
8.94263e-07	1.21913	0.381	0.133	0.0427797	Mouse	PXMP4
9.92369e-07	1.12914	0.458	0.214	0.0474729	Mouse	SCARB2
3.42118e-06	1.00884	0.285	0.061	0.163662	Mouse	DDO
4.88512e-06	1.04842	0.454	0.235	0.233695	Mouse	DESI2
5.64351e-06	1.01824	0.569	0.388	0.269974	Mouse	STT3B
1.08083e-05	1.02473	0.346	0.112	0.517045	Mouse	GRIP1
0.000155734	1.01677	0.254	0.082	1	Mouse	SLC43A2
