# Supplementary material for: Insights of mammalian hibernator-derived cholangiocyte organoids in improving liver cold preservation
Source: Protein Cell. 2025 Jul 1;17(8):790–6. doi: 10.1093/procel/pwaf052 (PMC13429465; doi:10.1093/procel/pwaf052)
Supplement: pwaf052_suppl_Supplementary_Table_S3 [file pwaf052_suppl_supplementary_table_s3.xlsx]

## Sheet: Hep._vs_Chol._deg in Liver
Table S3. Maker genes of cholangiocytes and hepatocytes in both shICO and Syrian hamster snRNA-seq data
p_val	avg_log2FC	pct.1	pct.2	p_val_adj	cluster	gene
2.90561e-40	1.82227	0.981	0.888	4.04316e-36	Hep	GHR
1.18565e-38	2.07945	0.989	0.878	1.64983e-34	Hep	PID1
1.07026e-37	2.3681	0.918	0.306	1.48927e-33	Hep	MLXIPL
3.82523e-36	1.4885	0.973	0.847	5.32281e-32	Hep	ADK
5.28651e-36	2.14049	0.971	0.694	7.35618e-32	Hep	ACSS2
1.15408e-35	1.55651	0.992	0.949	1.6059e-31	Hep	ALB
2.11288e-35	2.62744	0.994	0.969	2.94008e-31	Hep	ELOVL6
3.80176e-35	1.65306	0.965	0.786	5.29016e-31	Hep	ITPR2
1.29537e-33	1.67719	0.98	0.878	1.80251e-29	Hep	GBE1
1.83492e-33	2.14299	0.941	0.561	2.55329e-29	Hep	ACSL1
2.8058e-33	2.10352	0.91	0.327	3.90427e-29	Hep	KNG1
4.28568e-32	1.97579	0.914	0.429	5.96352e-28	Hep	NR1H4
6.61879e-32	1.70886	0.959	0.612	9.21005e-28	Hep	PTPRD
9.23813e-32	2.36447	0.81	0.122	1.28549e-27	Hep	FASN
1.77604e-31	1.38008	0.979	0.837	2.47136e-27	Hep	KLF12
2.64815e-31	2.10759	0.886	0.306	3.6849e-27	Hep	ACOX1
6.16244e-31	2.03187	0.915	0.48	8.57503e-27	Hep	SCP2
5.94582e-30	1.08782	0.98	0.929	8.27361e-26	Hep	SLC2A2
9.8494e-30	1.944	0.954	0.622	1.37054e-25	Hep	ABCB11
2.22372e-29	1.45044	0.953	0.724	3.09431e-25	Hep	SLC25A13
3.63199e-29	1.92382	0.941	0.571	5.05392e-25	Hep	ACACB
4.23134e-29	1.87467	0.893	0.337	5.88792e-25	Hep	PLG
4.79153e-29	2.02116	0.979	0.857	6.66741e-25	Hep	ACACA
9.02157e-29	1.62551	0.935	0.541	1.25535e-24	Hep	PREX2
1.38219e-28	1.42323	0.946	0.735	1.92331e-24	Hep	EVI5
1.71318e-28	1.74153	0.735	0.082	2.38389e-24	Hep	HAAO
3.02485e-28	1.73234	0.889	0.316	4.20908e-24	Hep	GSTZ1
3.52042e-28	1.71565	0.822	0.224	4.89867e-24	Hep	MTHFD1
6.3119e-28	1.71834	0.908	0.408	8.783e-24	Hep	KYNU
6.60927e-28	2.10491	0.743	0.112	9.1968e-24	Hep	RGS16
2.50164e-27	1.77533	0.922	0.5	3.48103e-23	Hep	RNF125
2.67312e-27	1.52054	0.965	0.776	3.71964e-23	Hep	SDC2
3.3194e-27	1.98585	0.807	0.194	4.61895e-23	Hep	MAT1A
4.58714e-27	1.71099	0.977	0.847	6.38301e-23	Hep	CPS1
4.95023e-27	1.5617	0.854	0.276	6.88824e-23	Hep	PHYHD1
7.19929e-27	1.59325	0.902	0.449	1.00178e-22	Hep	ACAD11
9.2845e-27	1.70206	0.837	0.265	1.29194e-22	Hep	CAMKK2
1.97483e-26	1.809	0.792	0.194	2.74797e-22	Hep	CPB2
2.07415e-26	1.86584	0.902	0.5	2.88619e-22	Hep	COL27A1
4.22099e-26	1.98495	0.863	0.296	5.87351e-22	Hep	MGLL
6.57073e-26	1.65478	0.891	0.551	9.14318e-22	Hep	F11
7.36e-26	1.44207	0.776	0.184	1.02414e-21	Hep	SERPINC1
7.5524e-26	1.58408	0.799	0.112	1.05092e-21	Hep	APOC4
8.54596e-26	1.5955	0.843	0.306	1.18917e-21	Hep	NAT1
1.22001e-25	1.65035	0.812	0.235	1.69764e-21	Hep	APOC1
1.32859e-25	1.47354	0.955	0.694	1.84874e-21	Hep	PLCB1
1.36748e-25	1.62655	0.808	0.204	1.90284e-21	Hep	NR1I2
1.65967e-25	1.79913	0.882	0.418	2.30943e-21	Hep	GNMT
1.97848e-25	1.61315	0.681	0.051	2.75306e-21	Hep	TCEA3
2.80116e-25	1.62646	0.822	0.245	3.89781e-21	Hep	PDIA5
3.47525e-25	1.80854	0.79	0.204	4.83582e-21	Hep	HGD
3.55631e-25	1.65227	0.836	0.296	4.94861e-21	Hep	PROC
5.84145e-25	1.6658	0.85	0.286	8.12838e-21	Hep	SLC7A2
6.24353e-25	1.62544	0.953	0.816	8.68787e-21	Hep	MTSS1
8.22269e-25	1.70835	0.761	0.163	1.14419e-20	Hep	SLC17A2
1.61374e-24	1.71076	0.891	0.398	2.24552e-20	Hep	CAT
1.66483e-24	1.63605	0.943	0.571	2.31661e-20	Hep	CDH2
1.76019e-24	1.46895	0.857	0.316	2.4493e-20	Hep	A1CF
1.81852e-24	1.14717	0.967	0.867	2.53046e-20	Hep	THRB
2.39605e-24	1.83167	0.875	0.367	3.3341e-20	Hep	UPP2
3.4248e-24	1.56823	0.701	0.061	4.76561e-20	Hep	C4A
3.79391e-24	1.82061	0.791	0.173	5.27923e-20	Hep	PCSK6
4.07876e-24	1.5237	0.867	0.398	5.67559e-20	Hep	SFXN5
4.6653e-24	1.2749	0.939	0.724	6.49176e-20	Hep	FGGY
5.93225e-24	1.44353	0.918	0.571	8.25472e-20	Hep	GC
1.18329e-23	1.52097	0.812	0.255	1.64655e-19	Hep	SLC39A14
1.38502e-23	1.8113	0.791	0.214	1.92726e-19	Hep	CACNA1C
2.0629e-23	1.41473	0.84	0.276	2.87053e-19	Hep	GYS2
2.56031e-23	2.16237	0.776	0.235	3.56267e-19	Hep	PKLR
2.98768e-23	1.56549	0.817	0.265	4.15735e-19	Hep	B3GALT1
3.43875e-23	1.47482	0.883	0.327	4.78501e-19	Hep	ALDH8A1
3.74411e-23	1.46592	0.826	0.276	5.20992e-19	Hep	TTC39C
5.42562e-23	1.52587	0.772	0.173	7.54975e-19	Hep	MTARC1
6.8726e-23	1.39707	0.756	0.245	9.56322e-19	Hep	CILK1
9.27916e-23	1.36209	0.934	0.622	1.29119e-18	Hep	AGMO
1.22393e-22	1.58852	0.666	0.051	1.7031e-18	Hep	PROZ
1.56719e-22	1.39632	0.871	0.418	2.18074e-18	Hep	TTPA
2.17609e-22	1.08134	0.944	0.806	3.02802e-18	Hep	EHBP1
2.32655e-22	1.67694	0.88	0.388	3.2374e-18	Hep	TAT
2.41614e-22	1.52463	0.681	0.102	3.36206e-18	Hep	MOCOS
2.4737e-22	1.5066	0.851	0.388	3.44215e-18	Hep	DPYS
2.56976e-22	1.62823	0.758	0.173	3.57582e-18	Hep	DHRS3
3.30026e-22	1.72193	0.592	0.02	4.59232e-18	Hep	PFKFB1
3.41994e-22	1.40109	0.68	0.102	4.75885e-18	Hep	C2
3.59498e-22	1.60662	0.902	0.622	5.00241e-18	Hep	ABCC5
3.859e-22	1.31043	0.891	0.561	5.36979e-18	Hep	LONP2
4.22902e-22	1.41134	0.916	0.5	5.88469e-18	Hep	CHSY3
4.26689e-22	1.41966	0.695	0.133	5.93737e-18	Hep	TFR2
8.45508e-22	1.59285	0.809	0.235	1.17652e-17	Hep	SORD
8.75302e-22	1.54655	0.836	0.286	1.21798e-17	Hep	PPARA
1.02766e-21	1.3318	0.842	0.357	1.42999e-17	Hep	C8A
1.16235e-21	1.43322	0.757	0.204	1.6174e-17	Hep	MACROD1
1.60052e-21	1.28734	0.588	0.051	2.22713e-17	Hep	KMO
1.60074e-21	1.27055	0.892	0.5	2.22743e-17	Hep	DENND5B
2.23828e-21	1.77683	0.924	0.633	3.11456e-17	Hep	RAD51B
3.62355e-21	1.51439	0.788	0.214	5.04217e-17	Hep	F5
7.52447e-21	1.67185	0.739	0.194	1.04703e-16	Hep	C9
8.26868e-21	1.58233	0.821	0.357	1.15059e-16	Hep	C3
9.26736e-21	1.4955	0.738	0.235	1.28955e-16	Hep	CD36
1.65763e-20	1.33097	0.806	0.276	2.30659e-16	Hep	AHSG
2.16299e-20	1.41193	0.746	0.194	3.00979e-16	Hep	SARDH
2.3915e-20	1.40067	0.828	0.286	3.32777e-16	Hep	RELN
2.77004e-20	1.25098	0.803	0.255	3.85451e-16	Hep	LRP1
3.56968e-20	1.8071	0.892	0.633	4.96721e-16	Hep	GPAM
3.71322e-20	1.32118	0.581	0.051	5.16695e-16	Hep	KLF15
3.88478e-20	1.65628	0.611	0.071	5.40566e-16	Hep	INHBA
4.04904e-20	1.28517	0.712	0.184	5.63423e-16	Hep	SORBS3
4.65838e-20	1.75444	0.832	0.367	6.48214e-16	Hep	BORCS7
4.82231e-20	1.41	0.857	0.449	6.71024e-16	Hep	LIN7A
5.1113e-20	1.23676	0.859	0.418	7.11237e-16	Hep	GAS2
8.28981e-20	1.36973	0.817	0.327	1.15353e-15	Hep	GRAMD1C
9.3981e-20	1.41434	0.901	0.541	1.30775e-15	Hep	EPAS1
1.02327e-19	1.01647	0.716	0.153	1.42387e-15	Hep	GCKR
1.0729e-19	0.97594	0.963	0.857	1.49295e-15	Hep	GPHN
1.42489e-19	1.29799	0.638	0.092	1.98273e-15	Hep	FTCD
1.48373e-19	1.50421	0.833	0.378	2.06461e-15	Hep	HSD17B11
1.63051e-19	1.32552	0.823	0.337	2.26885e-15	Hep	ABCC6
1.97634e-19	1.29796	0.796	0.265	2.75007e-15	Hep	SLC2A9
2.00331e-19	1.29311	0.789	0.265	2.78761e-15	Hep	ACOX2
2.00465e-19	1.19525	0.698	0.163	2.78947e-15	Hep	SLC27A2
2.35603e-19	1.43082	0.57	0.031	3.27841e-15	Hep	SLC38A3
3.12295e-19	1.32739	0.892	0.561	4.34559e-15	Hep	MAN2A1
3.39127e-19	1.27671	0.697	0.112	4.71895e-15	Hep	SLC15A5
3.64213e-19	1.51963	0.822	0.439	5.06802e-15	Hep	CFH
3.88586e-19	1.43591	0.608	0.071	5.40717e-15	Hep	P2RX4
3.95719e-19	1.13757	0.722	0.133	5.50643e-15	Hep	SLC25A42
4.37781e-19	1.1856	0.679	0.122	6.09172e-15	Hep	MASP2
4.3957e-19	1.34507	0.641	0.102	6.11662e-15	Hep	SLC29A1
4.41884e-19	1.32624	0.801	0.286	6.14882e-15	Hep	KCNN2
5.03741e-19	1.35991	0.802	0.327	7.00956e-15	Hep	PRR16
5.08252e-19	1.0963	0.641	0.102	7.07232e-15	Hep	F13B
6.26087e-19	1.30734	0.618	0.082	8.712e-15	Hep	CBS
6.78317e-19	1.19368	0.883	0.551	9.43879e-15	Hep	FAM214A
6.95868e-19	1.3132	0.659	0.163	9.683e-15	Hep	ACSM3
7.37715e-19	1.80931	0.679	0.163	1.02653e-14	Hep	DGAT2
7.38862e-19	1.27821	0.727	0.163	1.02813e-14	Hep	ITIH2
7.53169e-19	1.79532	0.636	0.122	1.04804e-14	Hep	ENOX1
1.03929e-18	1.49672	0.628	0.102	1.44617e-14	Hep	HLF
1.10067e-18	1.2529	0.838	0.429	1.53158e-14	Hep	COL18A1
1.16191e-18	1.48396	0.577	0.061	1.6168e-14	Hep	ADTRP
1.20576e-18	1.36217	0.616	0.071	1.67782e-14	Hep	XYLB
1.70041e-18	1.14941	0.923	0.684	2.36613e-14	Hep	APOB
2.05696e-18	1.36996	0.77	0.255	2.86225e-14	Hep	EPHX2
2.14851e-18	1.22926	0.602	0.082	2.98965e-14	Hep	KYAT1
2.27688e-18	1.10664	0.577	0.082	3.16828e-14	Hep	FAH
2.68412e-18	1.25784	0.779	0.235	3.73496e-14	Hep	USP20
2.70737e-18	1.2415	0.811	0.316	3.76731e-14	Hep	DDAH1
3.79008e-18	1.04935	0.662	0.112	5.27389e-14	Hep	KLKB1
4.34027e-18	1.23561	0.577	0.112	6.03948e-14	Hep	DHCR24
4.51708e-18	1.10831	0.788	0.306	6.28552e-14	Hep	TTC39B
4.54179e-18	1.10559	0.644	0.092	6.31991e-14	Hep	SLC10A1
5.05217e-18	1.22175	0.586	0.071	7.0301e-14	Hep	PTPN20
5.7724e-18	1.23927	0.738	0.184	8.0323e-14	Hep	SEC16B
6.78179e-18	1.53862	0.75	0.276	9.43686e-14	Hep	ARMH1
9.03976e-18	1.78738	0.768	0.337	1.25788e-13	Hep	CNTN4
1.2977e-17	1.26225	0.817	0.378	1.80575e-13	Hep	GPRIN3
1.46476e-17	1.19177	0.801	0.398	2.03821e-13	Hep	PALS2
1.4892e-17	1.42848	0.825	0.388	2.07222e-13	Hep	NADK2
1.58589e-17	1.19754	0.769	0.347	2.20676e-13	Hep	KYAT3
1.65121e-17	1.0876	0.853	0.48	2.29766e-13	Hep	SEC24A
1.69791e-17	1.33789	0.636	0.153	2.36264e-13	Hep	CPT1A
1.71599e-17	0.895661	0.764	0.245	2.3878e-13	Hep	AADAC
1.81721e-17	1.49439	0.879	0.531	2.52865e-13	Hep	ST3GAL4
2.33198e-17	1.003	0.906	0.663	3.24495e-13	Hep	VWA8
2.43868e-17	1.22641	0.712	0.224	3.39343e-13	Hep	PEPD
2.55784e-17	1.26022	0.815	0.398	3.55924e-13	Hep	HSD17B4
2.64619e-17	1.37707	0.875	0.602	3.68217e-13	Hep	ADIPOR2
2.66826e-17	1.13454	0.896	0.602	3.71289e-13	Hep	ST3GAL3
2.7863e-17	1.92374	0.564	0.082	3.87713e-13	Hep	ABHD5
2.9558e-17	1.36279	0.781	0.316	4.11299e-13	Hep	GLUD1
2.97354e-17	1.53243	0.799	0.378	4.13768e-13	Hep	ENPP2
3.13423e-17	1.16677	0.586	0.112	4.36128e-13	Hep	NAA60
3.42669e-17	1.25296	0.637	0.133	4.76824e-13	Hep	DHTKD1
3.51376e-17	1.24444	0.808	0.449	4.8894e-13	Hep	MAOB
3.66506e-17	0.926148	0.601	0.082	5.09992e-13	Hep	SMOC1
3.7533e-17	1.55955	0.68	0.163	5.22272e-13	Hep	PYGL
4.64624e-17	1.18641	0.759	0.265	6.46524e-13	Hep	CCDC141
5.613e-17	1.12379	0.62	0.102	7.81049e-13	Hep	APOC2
5.70425e-17	0.96539	0.958	0.908	7.93747e-13	Hep	RREB1
6.54081e-17	1.18631	0.713	0.173	9.10153e-13	Hep	FMO1
6.94845e-17	1.10801	0.74	0.214	9.66877e-13	Hep	FETUB
8.05281e-17	1.18377	0.461	0	1.12055e-12	Hep	NDRG2
1.01094e-16	1.17641	0.739	0.296	1.40672e-12	Hep	EVA1A
1.03292e-16	1.35104	0.593	0.092	1.43731e-12	Hep	SREBF1
1.42309e-16	1.10809	0.531	0.041	1.98024e-12	Hep	VWCE
1.74331e-16	1.4163	0.674	0.163	2.42582e-12	Hep	FBP1
1.80315e-16	0.654546	0.972	0.908	2.50908e-12	Hep	MBNL1
2.10955e-16	0.984984	0.923	0.765	2.93544e-12	Hep	SLC25A21
2.55832e-16	0.943346	0.889	0.582	3.5599e-12	Hep	EPB41
2.67482e-16	1.29922	0.718	0.327	3.72202e-12	Hep	TSPAN12
3.00563e-16	1.10555	0.703	0.214	4.18233e-12	Hep	PECR
3.01409e-16	1.04374	0.633	0.122	4.19411e-12	Hep	SFXN2
3.76053e-16	1.29272	0.716	0.224	5.23278e-12	Hep	CERS6
3.76082e-16	1.19755	0.775	0.327	5.23318e-12	Hep	BCKDHB
4.1301e-16	2.14442	0.884	0.582	5.74703e-12	Hep	ME1
5.08339e-16	1.30712	0.661	0.204	7.07354e-12	Hep	ARRDC3
5.21776e-16	1.50601	0.81	0.378	7.26052e-12	Hep	KCNT2
5.78348e-16	1.08927	0.74	0.306	8.04772e-12	Hep	SQSTM1
6.05798e-16	1.18342	0.773	0.327	8.42968e-12	Hep	FMO5
6.60844e-16	1.23646	0.881	0.582	9.19564e-12	Hep	ANKRD27
6.69122e-16	1.91717	0.637	0.204	9.31084e-12	Hep	ACOT12
6.90735e-16	1.09245	0.77	0.235	9.61158e-12	Hep	APOH
7.20992e-16	1.03061	0.613	0.122	1.00326e-11	Hep	MASP1
7.94375e-16	1.02445	0.841	0.5	1.10537e-11	Hep	SEC31A
8.41007e-16	1.13081	0.842	0.531	1.17026e-11	Hep	HIBADH
8.57656e-16	1.05877	0.558	0.112	1.19343e-11	Hep	GCH1
9.21356e-16	1.22214	0.753	0.296	1.28207e-11	Hep	CEACAM1
9.36509e-16	1.26967	0.568	0.133	1.30315e-11	Hep	SLC16A2
1.21361e-15	1.02	0.49	0.041	1.68874e-11	Hep	SERPINF2
1.28434e-15	1.22104	0.551	0.071	1.78716e-11	Hep	MTTP
1.33744e-15	1.22566	0.579	0.082	1.86104e-11	Hep	SLC43A3
1.61132e-15	1.65726	0.51	0.061	2.24215e-11	Hep	ADRA1B
1.62065e-15	1.3202	0.677	0.204	2.25513e-11	Hep	MME
1.92097e-15	1.1172	0.623	0.112	2.67302e-11	Hep	TMEM150A
1.9535e-15	1.17101	0.653	0.184	2.7183e-11	Hep	BCKDHA
2.21017e-15	1.42266	0.656	0.194	3.07546e-11	Hep	ACSL5
2.26121e-15	1.20001	0.735	0.265	3.14648e-11	Hep	HMGCS2
2.49037e-15	1.63306	0.639	0.173	3.46535e-11	Hep	PNPLA3
2.82906e-15	1.08061	0.727	0.265	3.93663e-11	Hep	ACO1
3.02207e-15	1.03431	0.78	0.378	4.20521e-11	Hep	GK
3.4544e-15	0.984537	0.878	0.571	4.80679e-11	Hep	ACBD5
3.94752e-15	1.01666	0.876	0.612	5.49298e-11	Hep	ATRN
5.08728e-15	0.933826	0.955	0.847	7.07895e-11	Hep	MBNL2
5.13291e-15	1.04345	0.922	0.724	7.14244e-11	Hep	CPQ
5.25585e-15	0.650914	0.99	0.949	7.31351e-11	Hep	DPYD
5.31038e-15	1.04591	0.813	0.449	7.3894e-11	Hep	ITSN1
6.27757e-15	1.50305	0.69	0.214	8.73524e-11	Hep	CPED1
7.223e-15	1.06524	0.751	0.306	1.00508e-10	Hep	DTNBP1
7.69047e-15	1.03391	0.893	0.51	1.07013e-10	Hep	SGMS1
7.8712e-15	1.83963	0.791	0.48	1.09528e-10	Hep	BHMT
8.2848e-15	1.08125	0.44	0.051	1.15283e-10	Hep	PPP1R3B
8.45361e-15	1.01651	0.628	0.153	1.17632e-10	Hep	SLC25A20
9.46947e-15	1.11129	0.786	0.418	1.31768e-10	Hep	IBTK
1.08359e-14	1.74704	0.561	0.112	1.50781e-10	Hep	CNBD1
1.20495e-14	1.33414	0.817	0.51	1.67669e-10	Hep	DLC1
1.22043e-14	0.939918	0.871	0.602	1.69822e-10	Hep	PPP2R5E
1.26966e-14	1.04428	0.598	0.153	1.76673e-10	Hep	TESK2
1.30761e-14	1.49447	0.648	0.194	1.81954e-10	Hep	NRG4
1.33516e-14	1.27922	0.633	0.184	1.85787e-10	Hep	ABAT
1.46672e-14	1.0236	0.841	0.398	2.04094e-10	Hep	CLYBL
1.57536e-14	1.14171	0.65	0.265	2.19212e-10	Hep	EXTL2
1.67185e-14	1.19202	0.62	0.184	2.32639e-10	Hep	ALDH7A1
2.27898e-14	0.999747	0.857	0.531	3.17121e-10	Hep	PCCA
2.33351e-14	0.939919	0.509	0.082	3.24708e-10	Hep	ADCY1
2.34496e-14	0.892059	0.459	0.041	3.26301e-10	Hep	SULT1B1
2.3967e-14	0.95043	0.854	0.541	3.335e-10	Hep	CDC14B
2.65517e-14	0.919788	0.633	0.204	3.69467e-10	Hep	GALM
2.69507e-14	1.18568	0.819	0.51	3.7502e-10	Hep	SOS1
2.84142e-14	0.852224	0.886	0.643	3.95384e-10	Hep	HERC4
2.91632e-14	0.874033	0.53	0.102	4.05806e-10	Hep	SLC25A10
3.69774e-14	0.976339	0.725	0.265	5.1454e-10	Hep	OTC
3.84505e-14	0.76201	0.696	0.235	5.35038e-10	Hep	HNF4A
4.12915e-14	1.08891	0.732	0.327	5.74571e-10	Hep	ARHGEF37
4.24169e-14	0.938392	0.774	0.337	5.90231e-10	Hep	SLC41A2
4.38001e-14	0.893289	0.672	0.245	6.09479e-10	Hep	CCS
4.74756e-14	1.04804	0.698	0.265	6.60623e-10	Hep	ATG2B
4.8003e-14	1.18319	0.631	0.214	6.67962e-10	Hep	IDH1
5.50546e-14	1.02532	0.471	0.031	7.66085e-10	Hep	NR1I3
5.91227e-14	0.975465	0.48	0.061	8.22693e-10	Hep	SLC25A15
6.68417e-14	0.802046	0.708	0.235	9.30102e-10	Hep	HPN
6.89612e-14	0.941157	0.912	0.602	9.59595e-10	Hep	MSRA
7.50626e-14	1.00518	0.439	0.041	1.0445e-09	Hep	F12
7.73323e-14	0.887864	0.482	0.061	1.07608e-09	Hep	TFRC
8.53856e-14	1.63494	0.7	0.296	1.18814e-09	Hep	CAMK1D
8.75385e-14	1.37072	0.745	0.367	1.2181e-09	Hep	HACL1
1.05568e-13	1.38373	0.489	0.051	1.46898e-09	Hep	RGN
1.07801e-13	1.56462	0.737	0.316	1.50005e-09	Hep	PAH
1.17279e-13	1.0344	0.426	0.041	1.63194e-09	Hep	UROC1
1.2263e-13	0.876409	0.559	0.122	1.7064e-09	Hep	F2
1.28018e-13	0.981708	0.598	0.153	1.78136e-09	Hep	PIPOX
1.28691e-13	0.994056	0.445	0.041	1.79074e-09	Hep	PITPNM2
1.30813e-13	0.966476	0.436	0.041	1.82026e-09	Hep	ANGPTL8
1.40047e-13	0.907541	0.42	0.02	1.94875e-09	Hep	ALDH1L1
1.76074e-13	1.11458	0.459	0.041	2.45006e-09	Hep	HSD17B2
1.80102e-13	0.835869	0.649	0.194	2.50612e-09	Hep	ACAA2
1.81807e-13	1.19501	0.797	0.49	2.52984e-09	Hep	GCLC
1.83259e-13	0.988092	0.599	0.173	2.55005e-09	Hep	DMGDH
1.91862e-13	0.990465	0.675	0.245	2.66976e-09	Hep	SPAG16
2.93356e-13	1.12222	0.8	0.48	4.08205e-09	Hep	IL1R1
3.02987e-13	1.17966	0.67	0.235	4.21607e-09	Hep	SLC25A30
3.05736e-13	0.86733	0.583	0.153	4.25432e-09	Hep	CNDP1
3.18127e-13	1.21845	0.585	0.133	4.42674e-09	Hep	RXRA
3.32478e-13	0.912553	0.38	0.01	4.62643e-09	Hep	AZGP1
3.42488e-13	1.12157	0.645	0.214	4.76572e-09	Hep	IL13RA1
3.74215e-13	1.10993	0.49	0.082	5.2072e-09	Hep	NT5E
3.84765e-13	1.0845	0.726	0.357	5.354e-09	Hep	ERGIC1
4.73623e-13	1.36985	0.413	0.031	6.59047e-09	Hep	ATP8B4
4.89231e-13	0.646214	0.958	0.898	6.80764e-09	Hep	PIK3C2G
4.93798e-13	0.996529	0.451	0.071	6.8712e-09	Hep	RORC
4.94723e-13	0.972833	0.673	0.235	6.88408e-09	Hep	ARHGEF7
5.11887e-13	1.02195	0.416	0.01	7.1229e-09	Hep	ASGR1
5.43414e-13	0.979897	0.446	0.031	7.5616e-09	Hep	PLXNA3
6.3633e-13	1.06772	0.822	0.449	8.85454e-09	Hep	PLPP3
6.53407e-13	1.0666	0.967	0.867	9.09215e-09	Hep	SUGCT
7.49452e-13	0.844688	0.842	0.418	1.04286e-08	Hep	ABTB2
8.46997e-13	1.0021	0.481	0.051	1.1786e-08	Hep	ADRA1A
9.35538e-13	0.909908	0.698	0.276	1.3018e-08	Hep	OSGEPL1
9.67572e-13	0.933417	0.718	0.337	1.34638e-08	Hep	TRAK1
9.91819e-13	0.928153	0.561	0.153	1.38012e-08	Hep	CEP152
1.00306e-12	0.95975	0.766	0.418	1.39575e-08	Hep	ACSM5
1.00778e-12	1.03129	0.726	0.255	1.40232e-08	Hep	MAFG
1.05171e-12	1.01641	0.709	0.347	1.46345e-08	Hep	HACD3
1.24828e-12	0.892842	0.662	0.204	1.73698e-08	Hep	PON1
1.2601e-12	1.31341	0.591	0.184	1.75342e-08	Hep	GLDC
1.34125e-12	0.848368	0.492	0.102	1.86635e-08	Hep	PRODH2
1.39363e-12	0.856672	0.528	0.102	1.93923e-08	Hep	SERPING1
1.42671e-12	1.52896	0.705	0.316	1.98527e-08	Hep	DLGAP1
1.61147e-12	1.06721	0.583	0.194	2.24236e-08	Hep	ASL
1.70123e-12	0.844706	0.783	0.388	2.36727e-08	Hep	SPIDR
1.70253e-12	1.04498	0.72	0.337	2.36907e-08	Hep	SHLD2
1.73368e-12	0.940973	0.45	0.051	2.41241e-08	Hep	ALDH4A1
1.79038e-12	1.12253	0.7	0.286	2.49131e-08	Hep	SERTAD2
1.80775e-12	0.780251	0.598	0.184	2.51548e-08	Hep	PXMP2
1.81864e-12	0.876875	0.647	0.224	2.53064e-08	Hep	HAGH
1.87581e-12	0.957684	0.584	0.173	2.61019e-08	Hep	B4GALT1
2.04213e-12	1.80565	0.665	0.316	2.84162e-08	Hep	AKR1D1
2.24512e-12	0.874528	0.48	0.061	3.12409e-08	Hep	TRPV1
2.31672e-12	1.0483	0.815	0.459	3.22371e-08	Hep	ABCA1
2.31681e-12	1.124	0.4	0.041	3.22384e-08	Hep	ANKUB1
2.72409e-12	0.876183	0.412	0.041	3.79058e-08	Hep	SLC37A4
2.96942e-12	0.661342	0.533	0.122	4.13194e-08	Hep	PPM1K
2.99214e-12	0.905674	0.584	0.214	4.16357e-08	Hep	CLDN1
3.02535e-12	0.958515	0.429	0.041	4.20977e-08	Hep	MOCS1
3.18095e-12	0.898604	0.49	0.092	4.42629e-08	Hep	ELL
3.20018e-12	0.855073	0.9	0.673	4.45305e-08	Hep	SFMBT2
3.29834e-12	1.12754	0.596	0.163	4.58963e-08	Hep	PHYH
3.54034e-12	0.961172	0.535	0.102	4.92638e-08	Hep	MMUT
3.80782e-12	0.97057	0.49	0.082	5.29858e-08	Hep	DDC
3.81493e-12	0.827913	0.445	0.051	5.30848e-08	Hep	UNC13A
3.9794e-12	0.867029	0.654	0.214	5.53733e-08	Hep	NIPSNAP1
4.09696e-12	1.43993	0.534	0.153	5.70092e-08	Hep	ALAS1
4.2953e-12	0.974362	0.44	0.051	5.97692e-08	Hep	COQ8A
4.4262e-12	1.03037	0.496	0.071	6.15906e-08	Hep	TMOD1
4.6551e-12	0.943043	0.495	0.061	6.47758e-08	Hep	C8B
4.76351e-12	0.862699	0.484	0.102	6.62842e-08	Hep	GPD1
5.66677e-12	0.848814	0.527	0.122	7.8853e-08	Hep	RCL1
6.20868e-12	0.992345	0.493	0.082	8.63938e-08	Hep	OAF
6.39735e-12	0.971907	0.683	0.276	8.90191e-08	Hep	IDH2
6.60801e-12	1.18879	0.529	0.112	9.19504e-08	Hep	AQP9
7.24427e-12	0.755692	0.616	0.204	1.00804e-07	Hep	HABP2
7.3705e-12	0.736389	0.937	0.806	1.0256e-07	Hep	IMMP2L
7.61524e-12	0.865648	0.451	0.061	1.05966e-07	Hep	SLC27A5
8.57289e-12	1.07364	0.71	0.337	1.19292e-07	Hep	SLCO2B1
8.92987e-12	0.716081	0.928	0.776	1.24259e-07	Hep	DIAPH2
8.97972e-12	0.871219	0.42	0.041	1.24953e-07	Hep	UPB1
9.10919e-12	0.823111	0.598	0.163	1.26754e-07	Hep	SAR1B
9.54558e-12	1.00061	0.779	0.439	1.32827e-07	Hep	FAM126B
1.00426e-11	1.06151	0.445	0.051	1.39742e-07	Hep	ETNK2
1.0063e-11	1.18641	0.539	0.143	1.40026e-07	Hep	HSD11B1
1.01363e-11	0.878749	0.658	0.235	1.41047e-07	Hep	CPNE8
1.02659e-11	0.886009	0.637	0.224	1.4285e-07	Hep	ADHFE1
1.16846e-11	1.13577	0.441	0.082	1.62592e-07	Hep	FGA
1.21745e-11	0.788629	0.831	0.51	1.69408e-07	Hep	RAPH1
1.22513e-11	0.964444	0.533	0.122	1.70477e-07	Hep	ALDH2
1.50426e-11	0.866203	0.599	0.173	2.09317e-07	Hep	MPC1
1.56064e-11	0.927613	0.584	0.214	2.17163e-07	Hep	RASSF6
1.79912e-11	0.967554	0.808	0.5	2.50347e-07	Hep	ERN1
1.80219e-11	1.14179	0.575	0.163	2.50775e-07	Hep	PLCL2
1.86818e-11	0.720207	0.487	0.082	2.59958e-07	Hep	SEC14L2
1.959e-11	0.738418	0.515	0.143	2.72594e-07	Hep	ECI2
1.97415e-11	0.821565	0.756	0.429	2.74704e-07	Hep	NBAS
2.16503e-11	0.899363	0.703	0.296	3.01264e-07	Hep	PPFIBP2
2.19543e-11	1.00181	0.568	0.163	3.05494e-07	Hep	P4HB
2.28266e-11	1.23531	0.918	0.704	3.17632e-07	Hep	ARHGAP6
2.32521e-11	0.808388	0.526	0.143	3.23553e-07	Hep	TGDS
2.49961e-11	0.684001	0.908	0.735	3.47821e-07	Hep	PDE3B
2.51415e-11	0.634424	0.471	0.071	3.49844e-07	Hep	HPD
2.61059e-11	1.24209	0.649	0.245	3.63264e-07	Hep	GFOD1
2.69269e-11	1.01244	0.779	0.5	3.74688e-07	Hep	ST13
2.98396e-11	0.878045	0.396	0.041	4.15218e-07	Hep	PCYT2
3.01939e-11	0.801314	0.916	0.694	4.20149e-07	Hep	LDLRAD4
3.08891e-11	0.84796	0.743	0.418	4.29822e-07	Hep	GKAP1
3.40234e-11	0.830907	0.501	0.122	4.73435e-07	Hep	GCDH
3.93796e-11	0.759271	0.891	0.724	5.47967e-07	Hep	NCOR1
3.98958e-11	0.945396	0.488	0.133	5.5515e-07	Hep	GATA4
4.17228e-11	0.918702	0.492	0.102	5.80573e-07	Hep	MDFIC
4.20047e-11	0.835666	0.801	0.439	5.84495e-07	Hep	RABEP1
4.22422e-11	0.707514	0.387	0.041	5.87801e-07	Hep	KHK
4.36485e-11	0.977193	0.37	0.051	6.07369e-07	Hep	SLC19A2
4.41356e-11	0.747885	0.5	0.133	6.14147e-07	Hep	ACSM1
4.55728e-11	0.772318	0.423	0.051	6.34145e-07	Hep	SHMT1
4.62793e-11	0.943571	0.708	0.296	6.43976e-07	Hep	AASS
4.89996e-11	0.863518	0.896	0.643	6.81829e-07	Hep	LARGE1
4.90096e-11	0.724683	0.647	0.224	6.81968e-07	Hep	ALDH6A1
4.90193e-11	1.00194	0.494	0.122	6.82103e-07	Hep	BDH1
4.98588e-11	0.740604	0.522	0.163	6.93785e-07	Hep	THEM4
5.31319e-11	0.816561	0.813	0.459	7.39331e-07	Hep	TMEM135
5.31532e-11	0.882645	0.448	0.092	7.39627e-07	Hep	ACADSB
5.42986e-11	0.736893	0.361	0.041	7.55565e-07	Hep	SEMA4G
5.94812e-11	0.660267	0.62	0.265	8.2768e-07	Hep	RNF13
5.98451e-11	0.724862	0.655	0.286	8.32745e-07	Hep	GSR
6.52825e-11	0.823527	0.364	0.041	9.08405e-07	Hep	LONRF1
6.55536e-11	0.874214	0.858	0.52	9.12179e-07	Hep	ARHGEF26
7.83587e-11	0.871272	0.743	0.327	1.09036e-06	Hep	AFF1
8.09073e-11	0.470746	0.488	0.133	1.12582e-06	Hep	SHPK
8.40415e-11	0.915652	0.736	0.378	1.16944e-06	Hep	RRBP1
9.01155e-11	0.900893	0.388	0.041	1.25396e-06	Hep	TNS2
9.13205e-11	0.814381	0.334	0.02	1.27073e-06	Hep	MEIOB
9.56916e-11	0.938336	0.527	0.133	1.33155e-06	Hep	PEMT
1.03996e-10	0.876845	0.629	0.224	1.4471e-06	Hep	PROS1
1.05438e-10	0.772743	0.424	0.051	1.46717e-06	Hep	CFB
1.08605e-10	0.762968	0.717	0.337	1.51124e-06	Hep	HAO1
1.10791e-10	0.761758	0.757	0.418	1.54165e-06	Hep	CUL4A
1.10812e-10	0.897804	0.407	0.061	1.54194e-06	Hep	AMDHD1
1.16209e-10	0.995232	0.41	0.051	1.61705e-06	Hep	RMDN2
1.20848e-10	0.80053	0.64	0.255	1.68161e-06	Hep	SYNE1
1.24824e-10	0.9382	0.491	0.112	1.73693e-06	Hep	PER3
1.25587e-10	0.832082	0.803	0.439	1.74755e-06	Hep	ADCY9
1.30916e-10	0.963896	0.767	0.408	1.82169e-06	Hep	ALDOB
1.35781e-10	0.703374	0.547	0.153	1.88939e-06	Hep	NAPEPLD
1.47963e-10	0.774935	0.49	0.112	2.05891e-06	Hep	LIMS2
1.56363e-10	0.748026	0.814	0.51	2.17579e-06	Hep	ILRUN
1.5859e-10	0.857474	0.472	0.102	2.20678e-06	Hep	GPLD1
1.61189e-10	0.797912	0.427	0.061	2.24294e-06	Hep	CXCL12
1.6571e-10	0.889767	0.398	0.092	2.30585e-06	Hep	LDLR
1.79479e-10	0.63761	0.551	0.143	2.49745e-06	Hep	GREB1L
1.8615e-10	0.812059	0.418	0.071	2.59028e-06	Hep	ENPP1
1.87842e-10	0.995126	0.784	0.439	2.61383e-06	Hep	ZFP36L1
1.90902e-10	0.892524	0.684	0.306	2.6564e-06	Hep	MGST2
1.94266e-10	0.810968	0.513	0.153	2.70321e-06	Hep	HADH
1.97695e-10	0.979678	0.381	0.041	2.75093e-06	Hep	SLC16A5
2.02164e-10	0.594955	0.589	0.214	2.81311e-06	Hep	RHOBTB3
2.15037e-10	0.996867	0.411	0.061	2.99224e-06	Hep	KLB
2.20266e-10	0.877501	0.818	0.49	3.065e-06	Hep	ZFYVE1
2.32106e-10	0.672888	0.494	0.112	3.22976e-06	Hep	ITIH3
2.34501e-10	0.80459	0.333	0.01	3.26309e-06	Hep	SLC25A34
2.36496e-10	0.832963	0.568	0.173	3.29084e-06	Hep	CHPT1
2.59729e-10	0.79003	0.387	0.051	3.61413e-06	Hep	DPF3
2.6139e-10	0.735204	0.568	0.194	3.63725e-06	Hep	RAD23B
2.67781e-10	0.9307	0.938	0.796	3.72617e-06	Hep	TCF7L2
2.68983e-10	0.810508	0.64	0.224	3.7429e-06	Hep	MFHAS1
2.71233e-10	0.887083	0.36	0.031	3.77421e-06	Hep	ATP2B2
2.95484e-10	1.24772	0.458	0.143	4.11166e-06	Hep	FGB
2.9796e-10	0.978117	0.805	0.551	4.14612e-06	Hep	UGP2
3.34232e-10	0.861608	0.556	0.204	4.65083e-06	Hep	STARD5
3.38354e-10	0.621892	0.916	0.806	4.7082e-06	Hep	GRB14
3.41349e-10	0.756595	0.563	0.194	4.74988e-06	Hep	CDO1
3.42132e-10	0.452979	0.987	0.969	4.76077e-06	Hep	NFIA
3.63571e-10	0.78788	0.88	0.653	5.05909e-06	Hep	SLC38A4
3.69353e-10	0.775173	0.761	0.429	5.13955e-06	Hep	NUDT3
3.73145e-10	0.752223	0.781	0.49	5.19231e-06	Hep	CEP85L
3.86007e-10	0.600565	0.619	0.296	5.37129e-06	Hep	AK2
4.08008e-10	0.808064	0.714	0.367	5.67743e-06	Hep	INSIG2
4.12526e-10	0.697553	0.585	0.235	5.7403e-06	Hep	RBL2
4.28475e-10	0.909658	0.874	0.704	5.96223e-06	Hep	IGF1
4.51557e-10	0.896024	0.349	0.041	6.28341e-06	Hep	GCK
4.54623e-10	0.730705	0.478	0.133	6.32608e-06	Hep	TOR1AIP1
4.78172e-10	0.832395	0.394	0.061	6.65376e-06	Hep	SLC6A13
5.16199e-10	0.854194	0.634	0.245	7.18291e-06	Hep	HECTD2
5.16823e-10	0.737624	0.703	0.347	7.19159e-06	Hep	DIDO1
5.27428e-10	1.06568	0.717	0.388	7.33917e-06	Hep	SELENOP
5.34691e-10	0.961547	0.809	0.52	7.44023e-06	Hep	SSBP3
5.45345e-10	0.661542	0.7	0.337	7.58847e-06	Hep	ATL3
5.57697e-10	0.777289	0.635	0.255	7.76035e-06	Hep	TSHZ1
5.71693e-10	0.647438	0.612	0.224	7.95511e-06	Hep	TLN2
5.89469e-10	0.920482	0.541	0.153	8.20245e-06	Hep	TEF
6.27276e-10	0.403016	0.443	0.092	8.72854e-06	Hep	XDH
6.3118e-10	0.679995	0.339	0.061	8.78288e-06	Hep	GSS
6.42007e-10	0.88373	0.753	0.388	8.93353e-06	Hep	LRIF1
6.8464e-10	0.627206	0.382	0.071	9.52676e-06	Hep	BLVRB
6.88058e-10	0.75351	0.446	0.102	9.57433e-06	Hep	RBCK1
6.91441e-10	0.73315	0.858	0.612	9.6214e-06	Hep	NUMB
7.60634e-10	0.790129	0.867	0.663	1.05842e-05	Hep	CPEB4
7.8005e-10	1.0214	0.381	0.051	1.08544e-05	Hep	APOA5
7.93764e-10	0.949874	0.62	0.286	1.10452e-05	Hep	SLC20A2
8.20464e-10	0.875957	0.453	0.112	1.14168e-05	Hep	RAB20
8.36731e-10	0.617774	0.685	0.306	1.16431e-05	Hep	LIPC
9.66551e-10	0.771163	0.729	0.388	1.34496e-05	Hep	CFI
9.79461e-10	0.662299	0.427	0.082	1.36292e-05	Hep	PPP1R3C
9.87083e-10	0.86043	0.453	0.102	1.37353e-05	Hep	P2RY6
9.96945e-10	0.820678	0.795	0.469	1.38725e-05	Hep	TBC1D2B
1.03057e-09	0.830287	0.609	0.265	1.43404e-05	Hep	AGTPBP1
1.20845e-09	0.759069	0.323	0.041	1.68156e-05	Hep	SLC46A3
1.27403e-09	0.842226	0.655	0.306	1.77282e-05	Hep	SYNJ1
1.36052e-09	0.677948	0.909	0.735	1.89316e-05	Hep	RBFOX2
1.40938e-09	0.822387	0.578	0.214	1.96115e-05	Hep	ANTXR2
1.42546e-09	0.489007	0.629	0.235	1.98353e-05	Hep	ACAT1
1.46276e-09	0.762194	0.576	0.214	2.03543e-05	Hep	MFSD8
1.53627e-09	0.478971	0.503	0.153	2.13772e-05	Hep	TMEM53
1.55993e-09	0.816606	0.735	0.367	2.17064e-05	Hep	NBR1
1.57743e-09	0.689677	0.427	0.102	2.19499e-05	Hep	XKR9
1.63868e-09	0.461879	0.363	0.041	2.28022e-05	Hep	URAD
1.64768e-09	1.01157	0.859	0.653	2.29275e-05	Hep	CFLAR
1.70352e-09	0.691854	0.877	0.643	2.37044e-05	Hep	CALD1
1.87169e-09	0.680008	0.558	0.163	2.60445e-05	Hep	ALDH3A2
1.99902e-09	0.808912	0.697	0.327	2.78164e-05	Hep	IFNAR2
2.00093e-09	0.561568	0.971	0.939	2.7843e-05	Hep	FHIT
2.09858e-09	0.587731	0.928	0.867	2.92017e-05	Hep	SH3D19
2.18435e-09	0.761534	0.362	0.041	3.03952e-05	Hep	TKFC
2.31081e-09	0.656299	0.659	0.276	3.21549e-05	Hep	SEC24D
2.31443e-09	0.820249	0.796	0.459	3.22053e-05	Hep	FNIP1
2.44606e-09	0.504311	0.388	0.051	3.4037e-05	Hep	TMEM25
2.63042e-09	0.671989	0.407	0.082	3.66023e-05	Hep	SEC61A2
2.6824e-09	0.657465	0.377	0.061	3.73257e-05	Hep	BMF
2.8149e-09	0.806814	0.451	0.102	3.91694e-05	Hep	GORASP2
2.92585e-09	0.527453	0.55	0.194	4.07131e-05	Hep	AGXT2
3.15166e-09	0.68135	0.39	0.061	4.38554e-05	Hep	PRIMPOL
3.23548e-09	0.54457	0.419	0.133	4.50217e-05	Hep	RBM15
3.36102e-09	0.740232	0.681	0.316	4.67685e-05	Hep	CLPX
3.39454e-09	0.818556	0.514	0.133	4.7235e-05	Hep	PTGR1
3.62347e-09	0.743665	0.748	0.429	5.04205e-05	Hep	UBE4A
3.64613e-09	0.64025	0.804	0.49	5.07359e-05	Hep	VEGFA
3.64969e-09	0.760265	0.345	0.031	5.07855e-05	Hep	TBXAS1
3.83662e-09	1.04467	0.603	0.265	5.33865e-05	Hep	ACSL4
3.99955e-09	0.853907	0.665	0.316	5.56537e-05	Hep	IGFBP4
4.31531e-09	0.667729	0.293	0.02	6.00476e-05	Hep	POLR2H
4.50004e-09	0.537295	0.316	0.031	6.26181e-05	Hep	ADGRL1
4.6051e-09	0.94553	0.313	0.031	6.40799e-05	Hep	A4GALT
4.6856e-09	0.43513	0.46	0.153	6.52002e-05	Hep	TMPRSS6
4.68607e-09	0.615475	0.651	0.296	6.52067e-05	Hep	RAB1A
4.77322e-09	0.549979	0.333	0.041	6.64193e-05	Hep	SLC25A33
5.11699e-09	0.917325	0.526	0.204	7.12029e-05	Hep	KMT5A
5.36032e-09	0.616424	0.643	0.224	7.45889e-05	Hep	IGSF11
5.48702e-09	0.708389	0.835	0.612	7.63519e-05	Hep	ECPAS
5.66047e-09	1.07194	0.694	0.357	7.87654e-05	Hep	KANK2
5.73647e-09	0.605855	0.493	0.143	7.9823e-05	Hep	SOD1
5.88797e-09	0.823682	0.446	0.092	8.19311e-05	Hep	GNS
5.98155e-09	0.571575	0.669	0.286	8.32333e-05	Hep	SPG11
6.24967e-09	0.836694	0.745	0.418	8.69642e-05	Hep	GNE
6.51861e-09	0.835265	0.702	0.418	9.07065e-05	Hep	LMBRD1
6.79578e-09	0.494343	0.348	0.051	9.45633e-05	Hep	PRODH
6.89025e-09	0.569533	0.511	0.143	9.58778e-05	Hep	IMPA1
7.03068e-09	0.354115	0.298	0.031	9.78318e-05	Hep	ACKR4
7.1821e-09	0.5656	0.718	0.418	9.9939e-05	Hep	HIBCH
7.45148e-09	0.775698	0.851	0.622	0.000103687	Hep	ACAP2
7.6302e-09	0.817696	0.523	0.163	0.000106174	Hep	ZCCHC24
7.87238e-09	0.475608	0.679	0.327	0.000109544	Hep	UBQLN1
7.87723e-09	1.57646	0.384	0.122	0.000109612	Hep	STEAP4
8.99123e-09	0.621584	0.713	0.347	0.000125113	Hep	SCFD2
9.17548e-09	0.43922	0.506	0.173	0.000127677	Hep	RCBTB1
9.44358e-09	0.704374	0.785	0.5	0.000131407	Hep	GAREM1
9.49307e-09	0.75008	0.377	0.071	0.000132096	Hep	RCAN1
9.507e-09	0.632103	0.359	0.061	0.00013229	Hep	PPP4R4
9.72539e-09	0.554571	0.505	0.153	0.000135329	Hep	STAT2
1.03083e-08	0.79741	0.388	0.082	0.00014344	Hep	HAO2
1.11123e-08	0.771403	0.511	0.173	0.000154627	Hep	TDO2
1.1326e-08	0.774078	0.431	0.122	0.000157602	Hep	NR0B2
1.21525e-08	0.49639	0.358	0.071	0.000169101	Hep	SLC25A44
1.23922e-08	0.560852	0.561	0.245	0.000172437	Hep	PHYKPL
1.25201e-08	0.565302	0.916	0.745	0.000174217	Hep	KIF16B
1.26077e-08	0.663943	0.447	0.122	0.000175436	Hep	ADAMTS12
1.30205e-08	0.686926	0.791	0.48	0.00018118	Hep	GGNBP2
1.33451e-08	0.667428	0.479	0.133	0.000185697	Hep	BRD3
1.37553e-08	0.588834	0.27	0.01	0.000191405	Hep	AS3MT
1.37889e-08	0.79008	0.69	0.306	0.000191873	Hep	SH3PXD2A
1.49379e-08	0.739222	0.472	0.173	0.000207861	Hep	DUSP22
1.4983e-08	0.510515	0.38	0.071	0.000208489	Hep	RBP4
1.52552e-08	0.928179	0.807	0.51	0.000212276	Hep	EDA
1.63648e-08	0.668755	0.365	0.071	0.000227717	Hep	PEX11A
1.69532e-08	0.873997	0.389	0.071	0.000235904	Hep	HP
1.70344e-08	0.943322	0.321	0.041	0.000237034	Hep	OPCML
1.9357e-08	0.632708	0.824	0.561	0.000269353	Hep	VPS13C
2.01918e-08	1.1853	0.624	0.327	0.000280969	Hep	CRYL1
2.0508e-08	0.695674	0.724	0.408	0.000285369	Hep	ATL2
2.13914e-08	0.745455	0.343	0.061	0.000297661	Hep	DNAJC12
2.16014e-08	0.598295	0.392	0.092	0.000300583	Hep	MOV10
2.20054e-08	0.575198	0.597	0.255	0.000306206	Hep	GPC6
2.2093e-08	0.619574	0.59	0.245	0.000307424	Hep	CLIC4
2.40962e-08	0.750696	0.7	0.347	0.000335299	Hep	MGST1
2.42167e-08	0.999039	0.493	0.184	0.000336975	Hep	TUBGCP3
2.4288e-08	0.565025	0.394	0.102	0.000337968	Hep	MPHOSPH9
2.48491e-08	0.629564	0.391	0.092	0.000345776	Hep	NRBP2
2.51455e-08	0.686902	0.423	0.122	0.0003499	Hep	PPARGC1B
2.79398e-08	0.467115	0.334	0.061	0.000388782	Hep	NUDT13
3.12794e-08	0.449986	0.967	0.908	0.000435254	Hep	CADM1
3.19682e-08	0.523412	0.416	0.102	0.000444838	Hep	GPT
3.24531e-08	0.817317	0.864	0.602	0.000451585	Hep	PRKG1
3.34787e-08	0.348575	0.359	0.061	0.000465856	Hep	BPHL
3.60978e-08	0.85008	0.719	0.408	0.0005023	Hep	ZHX2
3.61017e-08	0.593985	0.793	0.541	0.000502356	Hep	CSNK1G3
3.65125e-08	0.553923	0.736	0.408	0.000508071	Hep	CPEB3
3.68406e-08	1.10364	0.281	0.041	0.000512638	Hep	LINGO2
3.81853e-08	0.543928	0.381	0.133	0.000531348	Hep	CREG1
3.87606e-08	0.569317	0.731	0.429	0.000539353	Hep	CRYZL1
3.92624e-08	0.626131	0.409	0.122	0.000546336	Hep	ULK1
3.98069e-08	0.49328	0.358	0.061	0.000553913	Hep	ASS1
4.04876e-08	0.780672	0.752	0.531	0.000563385	Hep	ST6GAL1
4.19503e-08	0.645569	0.752	0.418	0.000583738	Hep	INSR
4.24053e-08	0.736809	0.311	0.051	0.000590069	Hep	GADD45A
4.33398e-08	0.485134	0.524	0.235	0.000603073	Hep	PGM1
4.39703e-08	0.56267	0.367	0.102	0.000611847	Hep	ATG16L1
4.45352e-08	0.796481	0.76	0.388	0.000619707	Hep	ARHGAP35
4.54334e-08	0.627482	0.703	0.337	0.000632206	Hep	ELL2
4.5499e-08	0.641005	0.77	0.5	0.000633119	Hep	FCHSD2
4.70115e-08	0.914252	0.423	0.102	0.000654165	Hep	DPP10
4.93649e-08	0.4927	0.499	0.204	0.000686912	Hep	N4BP2L1
4.99583e-08	0.518025	0.447	0.163	0.000695169	Hep	PINK1
5.01619e-08	0.49813	0.357	0.061	0.000698003	Hep	RBPMS2
5.42411e-08	0.48002	0.733	0.398	0.000754766	Hep	STARD10
5.5777e-08	0.937686	0.684	0.398	0.000776138	Hep	PLXNA2
5.72382e-08	0.69278	0.377	0.071	0.00079647	Hep	CLUH
5.8102e-08	0.531956	0.289	0.031	0.000808489	Hep	AFMID
6.11968e-08	0.668405	0.895	0.663	0.000851554	Hep	UBE2E2
7.172e-08	0.596279	0.417	0.112	0.000997984	Hep	OAZ2
7.40504e-08	0.497921	0.492	0.204	0.00103041	Hep	SLC25A51
7.73155e-08	0.621737	0.301	0.031	0.00107584	Hep	GSTK1
8.01371e-08	0.493411	0.578	0.255	0.00111511	Hep	TLCD4
8.31163e-08	0.635424	0.531	0.235	0.00115656	Hep	KPNA1
8.3249e-08	0.491942	0.276	0.031	0.00115841	Hep	NAT2
8.47634e-08	0.824518	0.361	0.082	0.00117948	Hep	PRELID2
9.15999e-08	0.643212	0.418	0.122	0.00127461	Hep	GDI2
9.26968e-08	0.61369	0.429	0.133	0.00128988	Hep	ZEB1
9.58969e-08	0.619107	0.288	0.031	0.00133441	Hep	NRN1
9.66303e-08	0.607505	0.608	0.286	0.00134461	Hep	BMP2K
1.00825e-07	0.521145	0.292	0.041	0.00140298	Hep	APOF
1.01413e-07	0.653154	0.656	0.347	0.00141116	Hep	PANK1
1.02668e-07	0.687638	0.51	0.153	0.00142863	Hep	PCBD2
1.06026e-07	0.668666	0.811	0.5	0.00147535	Hep	AHR
1.06045e-07	0.870235	0.621	0.337	0.00147561	Hep	SGCD
1.12234e-07	0.592428	0.334	0.041	0.00156173	Hep	SLC17A3
1.15957e-07	0.415394	0.513	0.204	0.00161354	Hep	MSRB2
1.17209e-07	0.54196	0.381	0.112	0.00163097	Hep	SIDT2
1.18687e-07	0.627754	0.361	0.092	0.00165153	Hep	ASAP3
1.24124e-07	0.664486	0.916	0.786	0.00172718	Hep	CHD9
1.34813e-07	0.595882	0.456	0.143	0.00187592	Hep	TANGO6
1.40193e-07	0.60225	0.303	0.041	0.00195079	Hep	F9
1.44305e-07	0.661324	0.423	0.122	0.00200801	Hep	GPSM2
1.44823e-07	0.499605	0.542	0.224	0.00201521	Hep	NADK
1.47627e-07	0.679134	0.262	0.031	0.00205423	Hep	GLS2
1.48195e-07	0.654097	0.297	0.02	0.00206214	Hep	COASY
1.56099e-07	0.530211	0.314	0.041	0.00217212	Hep	SLC30A10
1.56567e-07	0.520303	0.572	0.276	0.00217863	Hep	MCCC1
1.61948e-07	0.829169	0.498	0.163	0.0022535	Hep	EHHADH
1.66509e-07	0.631478	0.743	0.398	0.00231698	Hep	PEX14
1.72009e-07	0.680109	0.255	0.02	0.00239351	Hep	ADAP2
1.73779e-07	0.954861	0.453	0.143	0.00241813	Hep	HAL
1.81827e-07	0.474369	0.619	0.296	0.00253012	Hep	GOLIM4
1.82269e-07	0.644353	0.268	0.02	0.00253627	Hep	AK4
1.82404e-07	0.513171	0.68	0.367	0.00253815	Hep	LAMP2
2.10427e-07	1.00377	0.361	0.092	0.00292809	Hep	FABP1
2.10789e-07	0.583521	0.62	0.296	0.00293313	Hep	CEPT1
2.15705e-07	0.542471	0.7	0.398	0.00300154	Hep	PRPF4B
2.17215e-07	0.573376	0.653	0.347	0.00302254	Hep	DGKD
2.18953e-07	0.638799	0.328	0.071	0.00304673	Hep	MTARC2
2.22089e-07	0.676593	0.338	0.071	0.00309037	Hep	NUDT4
2.28128e-07	0.54612	0.337	0.092	0.0031744	Hep	PALM
2.32241e-07	0.667818	0.533	0.184	0.00323164	Hep	FAM20B
2.44313e-07	0.43576	0.505	0.173	0.00339961	Hep	NUB1
2.45056e-07	0.703601	0.267	0.031	0.00340995	Hep	BDNF
2.48111e-07	0.66344	0.355	0.082	0.00345246	Hep	WHAMM
2.58764e-07	0.531946	0.322	0.061	0.0036007	Hep	NMRK1
2.62133e-07	0.660903	0.273	0.02	0.00364758	Hep	VTN
2.66356e-07	0.532385	0.509	0.235	0.00370634	Hep	MTCH2
2.67229e-07	0.424486	0.361	0.092	0.00371849	Hep	NR1H3
2.73219e-07	0.612693	0.305	0.061	0.00380184	Hep	H6PD
2.78144e-07	0.51387	0.89	0.684	0.00387037	Hep	NR5A2
2.82352e-07	0.458162	0.662	0.347	0.00392893	Hep	CREM
2.85045e-07	0.588723	0.604	0.286	0.0039664	Hep	CCDC170
2.89416e-07	0.488159	0.282	0.041	0.00402722	Hep	ACAD10
2.91276e-07	0.435414	0.494	0.184	0.00405311	Hep	SYNPO2
2.96477e-07	0.341195	0.464	0.173	0.00412547	Hep	GOT2
2.96584e-07	0.383544	0.362	0.092	0.00412696	Hep	ECHDC2
2.98339e-07	0.80516	0.335	0.061	0.00415139	Hep	INSC
2.99464e-07	0.570976	0.854	0.571	0.00416704	Hep	ATXN2
3.00828e-07	0.975241	0.712	0.418	0.00418602	Hep	PAPSS2
3.01017e-07	0.627262	0.552	0.235	0.00418866	Hep	PITPNB
3.10755e-07	0.611592	0.368	0.102	0.00432415	Hep	PIGL
3.16492e-07	0.735264	0.709	0.51	0.00440398	Hep	CTSC
3.30023e-07	0.624105	0.645	0.327	0.00459227	Hep	USF3
3.40071e-07	0.556756	0.265	0.02	0.00473209	Hep	BRPF3
3.62053e-07	0.623979	0.755	0.459	0.00503797	Hep	MRTFB
3.64458e-07	0.567857	0.704	0.408	0.00507143	Hep	SCAF4
3.82e-07	0.364653	0.514	0.214	0.00531553	Hep	EDC3
3.98803e-07	0.641024	0.422	0.153	0.00554935	Hep	TRIM25
4.15499e-07	0.470965	0.516	0.255	0.00578167	Hep	GTF3C2
4.27337e-07	0.453342	0.466	0.163	0.00594639	Hep	PEX1
4.33244e-07	0.563908	0.382	0.112	0.00602859	Hep	ARF5
4.37934e-07	0.615458	0.449	0.163	0.00609385	Hep	CRYM
4.39072e-07	0.865537	0.333	0.071	0.00610969	Hep	SLC25A48
4.39315e-07	0.595301	0.412	0.122	0.00611307	Hep	GRAMD4
4.43187e-07	0.585999	0.697	0.357	0.00616694	Hep	TTR
4.44959e-07	0.541165	0.809	0.643	0.0061916	Hep	PDE8A
4.45952e-07	1.11752	0.433	0.122	0.00620542	Hep	HRG
4.47207e-07	0.575616	0.863	0.663	0.00622289	Hep	NR3C1
4.64332e-07	0.705124	0.312	0.031	0.00646118	Hep	BMP1
4.69096e-07	0.533922	0.339	0.092	0.00652747	Hep	ARL6IP1
4.71347e-07	0.378606	0.441	0.163	0.0065588	Hep	THNSL2
4.77496e-07	0.396396	0.295	0.061	0.00664436	Hep	STAP2
4.83902e-07	0.495202	0.271	0.031	0.00673349	Hep	GJB1
5.32474e-07	0.49155	0.58	0.265	0.00740937	Hep	SLC35D2
5.33839e-07	0.634018	0.332	0.071	0.00742837	Hep	ZBTB43
5.37314e-07	0.573641	0.517	0.235	0.00747672	Hep	PGRMC1
5.56333e-07	0.57506	0.653	0.337	0.00774138	Hep	RNF216
5.65796e-07	0.480695	0.28	0.051	0.00787305	Hep	XPNPEP2
5.70373e-07	0.518414	0.696	0.357	0.00793674	Hep	TUT7
5.80263e-07	0.431246	0.281	0.031	0.00807436	Hep	IL1RN
5.92152e-07	0.447629	0.284	0.041	0.00823979	Hep	DNAJC22
5.93058e-07	0.407576	0.322	0.082	0.0082524	Hep	ABCG5
5.97102e-07	0.4784	0.704	0.367	0.00830867	Hep	UBN1
5.99475e-07	0.47598	0.668	0.367	0.00834169	Hep	DGCR2
5.99895e-07	0.489589	0.256	0.031	0.00834755	Hep	SLC6A12
6.21765e-07	0.510956	0.286	0.031	0.00865186	Hep	PRSS48
6.41023e-07	0.456153	0.58	0.255	0.00891983	Hep	MMADHC
6.70216e-07	0.591398	0.374	0.092	0.00932605	Hep	ANGPTL3
6.72172e-07	0.57956	0.874	0.653	0.00935327	Hep	PRKAG2
6.74704e-07	0.657441	0.36	0.092	0.00938851	Hep	ELOVL2
6.91301e-07	0.484694	0.733	0.439	0.00961945	Hep	FAM13B
6.99806e-07	0.61705	0.896	0.694	0.0097378	Hep	DIP2B
7.25238e-07	0.773411	0.731	0.531	0.0100917	Hep	ATP11C
7.71694e-07	0.622256	0.385	0.133	0.0107381	Hep	SIRT3
7.79108e-07	0.558382	0.777	0.531	0.0108413	Hep	CLK4
8.0415e-07	0.355285	0.379	0.112	0.0111897	Hep	PEX5
8.15626e-07	0.494229	0.487	0.214	0.0113494	Hep	SLC25A40
8.32034e-07	0.485863	0.433	0.143	0.0115778	Hep	TXN2
8.36892e-07	0.567462	0.63	0.327	0.0116454	Hep	RAD54L2
8.39657e-07	0.675021	0.805	0.48	0.0116838	Hep	SHB
8.77142e-07	0.631701	0.327	0.071	0.0122054	Hep	APOA1
9.05082e-07	0.436346	0.437	0.153	0.0125942	Hep	ABHD18
9.21005e-07	0.474052	0.497	0.224	0.0128158	Hep	ANKRD13C
9.3685e-07	0.643281	0.302	0.041	0.0130363	Hep	P2RX7
9.47103e-07	0.653492	0.523	0.224	0.0131789	Hep	HPX
9.79495e-07	0.614377	0.569	0.276	0.0136297	Hep	CTIF
9.86648e-07	0.527436	0.661	0.388	0.0137292	Hep	HSD17B12
9.93541e-07	0.562038	0.813	0.561	0.0138251	Hep	MYO1B
1.01292e-06	0.523875	0.676	0.367	0.0140947	Hep	SIL1
1.01504e-06	0.509873	0.393	0.122	0.0141243	Hep	HSP90B1
1.04118e-06	0.508767	0.413	0.143	0.014488	Hep	PARP14
1.06913e-06	0.568958	0.438	0.163	0.014877	Hep	ATG2A
1.08239e-06	0.641599	0.596	0.276	0.0150614	Hep	GLCE
1.12133e-06	0.502797	0.616	0.296	0.0156033	Hep	CXXC5
1.13403e-06	0.525741	0.483	0.194	0.01578	Hep	LRIG3
1.15343e-06	0.4682	0.352	0.082	0.01605	Hep	ATP7B
1.17332e-06	0.511152	0.676	0.408	0.0163267	Hep	GNA12
1.21793e-06	0.466061	0.424	0.143	0.0169474	Hep	PTGR2
1.2298e-06	0.44412	0.691	0.398	0.0171127	Hep	VKORC1L1
1.24444e-06	0.487377	0.292	0.092	0.0173164	Hep	ARHGAP1
1.3015e-06	0.581625	0.733	0.449	0.0181104	Hep	TLK1
1.41954e-06	0.519218	0.342	0.122	0.0197529	Hep	PPARGC1A
1.42468e-06	0.578855	0.836	0.663	0.0198244	Hep	SPAG9
1.49944e-06	0.661932	0.271	0.031	0.0208647	Hep	DGLUCY
1.52978e-06	0.897799	0.38	0.133	0.0212869	Hep	COLGALT2
1.53855e-06	0.534483	0.906	0.714	0.021409	Hep	TNS1
1.55258e-06	0.672952	0.694	0.429	0.0216041	Hep	OSBPL8
1.57503e-06	0.658924	0.599	0.286	0.0219166	Hep	COMT
1.61716e-06	0.4915	0.306	0.051	0.0225028	Hep	PLCG2
1.63104e-06	0.527887	0.538	0.255	0.0226959	Hep	BAZ1A
1.6332e-06	0.388588	0.581	0.296	0.022726	Hep	NAV1
1.64268e-06	0.377318	0.386	0.112	0.0228578	Hep	CCDC158
1.65048e-06	0.388691	0.478	0.214	0.0229664	Hep	MPZL2
1.67609e-06	0.381915	0.541	0.235	0.0233228	Hep	OPTN
1.7522e-06	0.671808	0.505	0.214	0.0243819	Hep	RNF103
1.82392e-06	0.45804	0.445	0.173	0.0253798	Hep	BHLHE40
1.88597e-06	0.483088	0.318	0.061	0.0262432	Hep	PDE1C
1.93958e-06	0.504146	0.697	0.439	0.0269893	Hep	RDX
1.94234e-06	0.433635	0.493	0.245	0.0270276	Hep	ADGRA3
1.95775e-06	0.504748	0.362	0.122	0.027242	Hep	MGAM
1.97893e-06	0.449029	0.737	0.418	0.0275369	Hep	RB1
1.98986e-06	0.501939	0.264	0.041	0.0276889	Hep	TMEM82
2.07042e-06	0.407905	0.565	0.286	0.0288099	Hep	PPA2
2.0962e-06	0.531297	0.335	0.102	0.0291687	Hep	PTAR1
2.10925e-06	0.571632	0.438	0.184	0.0293503	Hep	KDELR2
2.14996e-06	0.449039	0.295	0.061	0.0299168	Hep	XPC
2.15704e-06	0.630226	0.292	0.061	0.0300152	Hep	CTH
2.16703e-06	0.526862	0.294	0.051	0.0301542	Hep	RNASE4
2.16802e-06	0.412031	0.311	0.092	0.030168	Hep	TBL2
2.19572e-06	0.447355	0.343	0.092	0.0305535	Hep	AKAP1
2.28793e-06	0.548972	0.291	0.061	0.0318365	Hep	SCARF1
2.31485e-06	0.441554	0.476	0.184	0.0322112	Hep	GOLGA5
2.31648e-06	0.530643	0.26	0.051	0.0322338	Hep	FGL1
2.32884e-06	0.333615	0.421	0.173	0.0324058	Hep	RNF14
2.40817e-06	0.455471	0.778	0.571	0.0335097	Hep	CPEB2
2.41252e-06	0.607226	0.325	0.071	0.0335702	Hep	APOC3
2.46773e-06	0.437991	0.499	0.194	0.0343385	Hep	RIN3
2.57833e-06	0.487972	0.319	0.092	0.0358774	Hep	AGPAT3
2.64574e-06	0.561363	0.26	0.041	0.0368154	Hep	TMEM259
2.69172e-06	0.355531	0.432	0.143	0.0374553	Hep	CHP1
2.69299e-06	0.694401	0.594	0.316	0.037473	Hep	TGFBR2
2.69469e-06	0.410928	0.331	0.092	0.0374966	Hep	NR1D2
2.73496e-06	0.666398	0.412	0.133	0.0380569	Hep	PXMP4
2.77384e-06	0.516233	0.882	0.684	0.038598	Hep	SOX5
2.77752e-06	0.498507	0.291	0.061	0.0386492	Hep	UACA
2.87573e-06	0.316928	0.342	0.102	0.0400158	Hep	SERPINA10
2.88173e-06	0.530019	0.6	0.306	0.0400993	Hep	KLHL15
2.98608e-06	0.405622	0.256	0.031	0.0415513	Hep	DVL1
3.08538e-06	0.425721	0.361	0.112	0.042933	Hep	NPAS2
3.14595e-06	0.328417	0.388	0.143	0.0437759	Hep	ITPRID2
3.15037e-06	0.436812	0.533	0.255	0.0438374	Hep	PXK
3.18225e-06	0.555614	0.671	0.378	0.0442811	Hep	G3BP2
3.26598e-06	0.458972	0.638	0.388	0.0454462	Hep	SHPRH
3.32288e-06	0.645791	0.399	0.153	0.0462378	Hep	NFKBIZ
3.42076e-06	0.431055	0.268	0.051	0.0475999	Hep	HNF1A
3.55331e-06	0.567798	0.305	0.071	0.0494443	Hep	TBC1D10A
3.65255e-06	0.507508	0.482	0.224	0.0508252	Hep	TOB1
3.68074e-06	0.491443	0.409	0.163	0.0512175	Hep	FDX1
3.83314e-06	0.348771	0.258	0.041	0.0533382	Hep	AQP11
3.8961e-06	0.550567	0.522	0.255	0.0542143	Hep	IRS1
4.23079e-06	0.657198	0.518	0.194	0.0588715	Hep	PHKA2
4.33464e-06	0.428632	0.337	0.092	0.0603166	Hep	TRIM14
4.68191e-06	0.395196	0.272	0.061	0.0651488	Hep	LRP4
4.70004e-06	0.5155	0.654	0.347	0.065401	Hep	SRR
4.72182e-06	0.501297	0.686	0.388	0.0657041	Hep	SMCO4
4.81342e-06	0.397598	0.417	0.133	0.0669787	Hep	EIF5
4.8507e-06	0.282219	0.351	0.133	0.0674975	Hep	CHDH
4.88805e-06	0.527674	0.446	0.194	0.0680173	Hep	DECR1
4.89292e-06	0.536389	0.252	0.041	0.0680849	Hep	PMVK
4.9466e-06	0.444225	0.48	0.194	0.0688319	Hep	UNC93B1
5.31506e-06	0.47872	0.405	0.163	0.0739591	Hep	USF2
5.35658e-06	0.597299	0.735	0.439	0.0745368	Hep	EML4
5.43166e-06	0.378501	0.469	0.194	0.0755815	Hep	ABCA9
5.46678e-06	0.463549	0.256	0.031	0.0760703	Hep	SLC38A7
5.48484e-06	0.562948	0.425	0.194	0.0763216	Hep	SEC23A
5.53108e-06	0.460656	0.295	0.051	0.076965	Hep	TIGD2
5.63663e-06	0.409523	0.355	0.112	0.0784337	Hep	CTDSP1
5.82016e-06	0.534953	0.728	0.449	0.0809875	Hep	CLK1
5.96454e-06	0.427397	0.268	0.031	0.0829965	Hep	ACOXL
6.07553e-06	0.409108	0.642	0.337	0.084541	Hep	KANK1
6.12233e-06	0.401188	0.537	0.245	0.0851922	Hep	FAM120B
6.55103e-06	0.50983	0.432	0.173	0.0911575	Hep	MCCC2
6.74e-06	0.431162	0.419	0.194	0.093787	Hep	RLIM
6.90272e-06	0.624918	0.607	0.347	0.0960513	Hep	GSE1
7.26292e-06	0.450112	0.446	0.184	0.101063	Hep	ETFDH
7.28944e-06	0.529772	0.296	0.071	0.101433	Hep	ITIH1
7.32572e-06	1.30989	0.45	0.235	0.101937	Hep	ACLY
7.50075e-06	0.473331	0.285	0.061	0.104373	Hep	NUDT12
7.54034e-06	0.386085	0.41	0.173	0.104924	Hep	PCCB
7.66845e-06	0.517048	0.553	0.296	0.106706	Hep	ATP10D
7.68471e-06	0.561169	0.273	0.041	0.106933	Hep	DECR2
7.87353e-06	0.476213	0.761	0.541	0.10956	Hep	LYST
8.19991e-06	0.423263	0.918	0.796	0.114102	Hep	TBC1D5
8.27276e-06	0.299169	0.408	0.173	0.115115	Hep	CDS2
8.30603e-06	0.555507	0.504	0.265	0.115578	Hep	PI4KB
8.39405e-06	0.771405	0.46	0.235	0.116803	Hep	FGG
8.49657e-06	0.652728	0.705	0.439	0.11823	Hep	BAIAP2L1
8.77417e-06	0.395833	0.411	0.184	0.122093	Hep	SRP68
8.91934e-06	0.393213	0.276	0.061	0.124113	Hep	NAGA
9.16163e-06	0.491344	0.293	0.082	0.127484	Hep	NTAN1
9.22046e-06	0.546753	0.35	0.133	0.128303	Hep	PTPN1
9.32805e-06	0.540402	0.418	0.163	0.1298	Hep	SAFB2
9.4648e-06	0.456666	0.316	0.082	0.131703	Hep	ZC3H18
9.67543e-06	0.475196	0.467	0.214	0.134634	Hep	LACTB2
9.73518e-06	0.596153	0.349	0.112	0.135465	Hep	GPAT3
9.79475e-06	0.559525	0.659	0.408	0.136294	Hep	TET2
1.03465e-05	0.451668	0.707	0.408	0.143972	Hep	CLEC16A
1.05802e-05	0.417708	0.952	0.898	0.147223	Hep	IQGAP2
1.05999e-05	0.902803	0.529	0.276	0.147498	Hep	SCARB1
1.06285e-05	0.49817	0.791	0.541	0.147895	Hep	NKTR
1.06856e-05	0.468004	0.369	0.122	0.14869	Hep	SDSL
1.08725e-05	0.484667	0.404	0.163	0.15129	Hep	PARP9
1.19742e-05	0.318597	0.269	0.082	0.166621	Hep	EPHA1
1.1997e-05	0.458449	0.749	0.531	0.166938	Hep	BCLAF1
1.20022e-05	0.482347	0.534	0.265	0.167011	Hep	RANBP10
1.202e-05	0.383773	0.38	0.122	0.167258	Hep	LACTB
1.2152e-05	0.286049	0.699	0.398	0.169095	Hep	TMBIM6
1.21582e-05	0.495795	0.541	0.255	0.169181	Hep	KLF9
1.23584e-05	0.541367	0.302	0.082	0.171968	Hep	HPGD
1.26085e-05	0.537381	0.484	0.235	0.175447	Hep	NAMPT
1.29445e-05	0.325835	0.471	0.194	0.180123	Hep	FARP2
1.33027e-05	0.351775	0.461	0.235	0.185107	Hep	PHAF1
1.33274e-05	0.526193	0.299	0.071	0.18545	Hep	BNC2
1.41473e-05	0.666608	0.531	0.276	0.19686	Hep	RHOBTB1
1.42664e-05	0.424349	0.293	0.071	0.198518	Hep	GIMD1
1.42914e-05	0.494023	0.851	0.643	0.198864	Hep	WWP1
1.50832e-05	0.355558	0.771	0.51	0.209883	Hep	RBM25
1.55895e-05	0.496233	0.312	0.082	0.216928	Hep	CNPY3
1.58867e-05	0.407044	0.623	0.347	0.221063	Hep	RANBP2
1.60095e-05	0.481955	0.363	0.112	0.222772	Hep	SLC25A23
1.61e-05	0.619679	0.69	0.388	0.224032	Hep	TMEM51
1.6647e-05	0.592673	0.387	0.153	0.231643	Hep	PLEKHM2
1.67049e-05	0.28411	0.318	0.102	0.232449	Hep	KDM1B
1.69258e-05	0.382947	0.434	0.173	0.235523	Hep	HEBP1
1.73636e-05	0.343731	0.26	0.061	0.241614	Hep	ELOA
1.75436e-05	0.535429	0.708	0.429	0.244119	Hep	SRSF4
1.76877e-05	0.317925	0.266	0.061	0.246124	Hep	RNF7
1.86091e-05	0.383047	0.802	0.531	0.258946	Hep	ZC3H11A
1.90727e-05	0.451175	0.61	0.367	0.265397	Hep	MED27
1.9106e-05	0.638858	0.871	0.714	0.26586	Hep	COG5
1.94421e-05	0.308506	0.517	0.255	0.270536	Hep	TPCN1
1.98477e-05	0.298287	0.294	0.082	0.276181	Hep	KLF10
2.15764e-05	0.381803	0.714	0.459	0.300236	Hep	ZC3H7A
2.17902e-05	0.304942	0.374	0.163	0.303211	Hep	GABPB1
2.2516e-05	0.505714	0.432	0.173	0.31331	Hep	LARP1
2.26843e-05	0.434527	0.462	0.204	0.315652	Hep	SAMM50
2.31142e-05	0.38497	0.651	0.378	0.321635	Hep	IDO2
2.34875e-05	0.390894	0.335	0.122	0.326829	Hep	CDADC1
2.41508e-05	0.449759	0.477	0.235	0.336058	Hep	HSDL2
2.49234e-05	0.456305	0.913	0.745	0.346809	Hep	MACF1
2.54848e-05	0.444206	0.847	0.653	0.354621	Hep	PCMTD1
2.56698e-05	0.51184	0.739	0.49	0.357195	Hep	ABCD3
2.62536e-05	0.445785	0.267	0.061	0.365319	Hep	RDH10
2.63109e-05	0.275553	0.357	0.112	0.366116	Hep	ASB13
2.65376e-05	0.322471	0.351	0.153	0.36927	Hep	DOT1L
2.68399e-05	0.601464	0.485	0.224	0.373478	Hep	SFXN1
2.7037e-05	0.39896	0.309	0.102	0.376219	Hep	BAG4
2.72801e-05	0.540335	0.33	0.082	0.379602	Hep	QSOX1
2.76855e-05	0.455004	0.781	0.469	0.385243	Hep	NFATC3
2.89859e-05	0.403733	0.65	0.398	0.403339	Hep	SNX14
3.00128e-05	0.584672	0.655	0.388	0.417628	Hep	DPP4
3.02476e-05	0.5069	0.743	0.531	0.420895	Hep	VPS13A
3.0266e-05	0.380384	0.306	0.122	0.421152	Hep	SUB1
3.11234e-05	0.532488	0.408	0.153	0.433082	Hep	MAPKAPK2
3.14629e-05	0.309291	0.695	0.459	0.437806	Hep	CDK19
3.23666e-05	0.44916	0.792	0.551	0.450381	Hep	ZHX3
3.25768e-05	0.408956	0.564	0.316	0.453307	Hep	DCAF8
3.28413e-05	0.35562	0.931	0.878	0.456987	Hep	TNRC6B
3.29669e-05	0.5035	0.508	0.255	0.458735	Hep	ATP8A1
3.44144e-05	0.502208	0.328	0.102	0.478876	Hep	AADAT
3.4612e-05	0.433633	0.331	0.112	0.481626	Hep	SIMC1
3.48774e-05	0.44727	0.582	0.327	0.485318	Hep	FAM13A
3.53974e-05	0.519923	0.811	0.602	0.492555	Hep	SDCCAG8
3.96954e-05	0.549011	0.397	0.163	0.552361	Hep	DRAM2
4.12084e-05	0.474399	0.361	0.122	0.573414	Hep	PPARG
4.15291e-05	0.253164	0.33	0.102	0.577878	Hep	PLPBP
4.19053e-05	0.266488	0.769	0.51	0.583113	Hep	ZER1
4.19303e-05	0.532379	0.406	0.173	0.58346	Hep	CRPPA
4.19546e-05	0.294463	0.606	0.327	0.583798	Hep	BCO2
4.22245e-05	0.475296	0.717	0.459	0.587554	Hep	ZRANB1
4.3043e-05	0.421527	0.786	0.51	0.598943	Hep	BRD4
4.30879e-05	0.591851	0.474	0.224	0.599568	Hep	DERA
4.40521e-05	0.617521	0.657	0.429	0.612985	Hep	PLEKHM3
4.42826e-05	0.632127	0.256	0.061	0.616192	Hep	CNTN5
4.49986e-05	0.334608	0.315	0.122	0.626155	Hep	PPTC7
4.52436e-05	0.471036	0.318	0.102	0.629565	Hep	NFYB
4.55976e-05	0.577452	0.884	0.776	0.63449	Hep	STAG2
4.60623e-05	0.441672	0.446	0.173	0.640958	Hep	MPC2
4.73739e-05	0.44689	0.636	0.367	0.659208	Hep	ARNT
4.84564e-05	0.445071	0.274	0.082	0.674271	Hep	LAP3
4.97814e-05	0.529829	0.586	0.296	0.692709	Hep	SNTB2
5.10556e-05	0.364515	0.632	0.337	0.710439	Hep	HNRNPA2B1
5.1612e-05	0.409274	0.3	0.082	0.718181	Hep	FURIN
5.17331e-05	0.278733	0.353	0.133	0.719866	Hep	CALCOCO2
5.20276e-05	0.310731	0.267	0.082	0.723964	Hep	GINM1
5.24203e-05	0.527385	0.687	0.429	0.729428	Hep	CCSER2
5.24769e-05	0.465221	0.539	0.327	0.730216	Hep	FBXO34
5.26393e-05	0.361356	0.503	0.265	0.732476	Hep	MIA3
5.28604e-05	0.473555	0.539	0.337	0.735552	Hep	ELOVL5
5.37744e-05	0.361327	0.54	0.265	0.748271	Hep	NPLOC4
5.43833e-05	0.387443	0.403	0.173	0.756744	Hep	GNPAT
5.46182e-05	0.406401	0.503	0.224	0.760012	Hep	DCP2
5.48257e-05	0.989578	0.307	0.092	0.7629	Hep	ESR1
5.56242e-05	0.35955	0.296	0.092	0.774011	Hep	XPOT
5.58034e-05	0.437075	0.814	0.643	0.776504	Hep	SYN3
5.73123e-05	0.449674	0.351	0.122	0.7975	Hep	SLC66A2
5.75638e-05	0.348564	0.262	0.102	0.801	Hep	DONSON
5.81028e-05	0.288015	0.351	0.153	0.8085	Hep	PRDX1
6.10793e-05	0.666643	0.668	0.378	0.849919	Hep	LPIN2
6.29602e-05	0.378713	0.439	0.173	0.876092	Hep	ASPSCR1
6.33933e-05	0.457796	0.888	0.735	0.882117	Hep	DCAF6
6.4494e-05	0.470343	0.659	0.388	0.897433	Hep	C2CD2
6.45194e-05	0.474137	0.675	0.398	0.897788	Hep	UBE4B
6.74267e-05	0.492919	0.624	0.378	0.938242	Hep	PDE10A
6.88064e-05	0.250931	0.559	0.296	0.957441	Hep	ETFA
6.94759e-05	0.56418	0.723	0.48	0.966757	Hep	PNPLA8
7.07339e-05	0.491293	0.291	0.092	0.984263	Hep	COQ3
7.11968e-05	0.4334	0.535	0.296	0.990703	Hep	BCOR
7.66164e-05	0.375183	0.285	0.102	1	Hep	CISH
7.76399e-05	0.544715	0.654	0.418	1	Hep	BAZ2A
7.88147e-05	0.285118	0.504	0.255	1	Hep	RIOK3
7.95937e-05	0.34209	0.851	0.663	1	Hep	PTK2
8.10163e-05	0.403511	0.904	0.755	1	Hep	ASH1L
8.25668e-05	0.286611	0.313	0.112	1	Hep	CDK5RAP1
8.28052e-05	0.310517	0.513	0.296	1	Hep	TXNDC11
8.33174e-05	0.38232	0.614	0.347	1	Hep	TAPT1
8.34825e-05	0.362734	0.371	0.173	1	Hep	RPAP2
8.64603e-05	0.272509	0.262	0.071	1	Hep	AMACR
8.6861e-05	0.53156	0.709	0.459	1	Hep	BCAR3
8.7337e-05	0.512847	0.775	0.551	1	Hep	PHF8
9.00555e-05	0.383086	0.656	0.429	1	Hep	TFDP2
9.19901e-05	0.309288	0.715	0.449	1	Hep	SRSF2
9.22241e-05	0.438034	0.294	0.092	1	Hep	BAIAP2
9.38168e-05	0.577136	0.744	0.531	1	Hep	PARP12
9.51039e-05	0.360467	0.667	0.418	1	Hep	DIPK1A
9.93367e-05	0.338601	0.73	0.531	1	Hep	GOLGA4
0.000102369	0.451288	0.812	0.561	1	Hep	JAK1
0.000104068	0.532695	0.732	0.449	1	Hep	RALGPS2
0.000105109	0.360161	0.495	0.265	1	Hep	CDC5L
0.000105502	0.439318	0.81	0.653	1	Hep	SRRM2
0.000106643	0.273522	0.282	0.082	1	Hep	RHOD
0.000108599	0.32573	0.506	0.245	1	Hep	TMEM63B
0.000109455	0.481421	0.325	0.112	1	Hep	EFNA1
0.000109688	0.308549	0.928	0.796	1	Hep	SUCLG2
0.000110046	0.348014	0.257	0.071	1	Hep	LDLRAP1
0.00011786	0.337405	0.568	0.296	1	Hep	MACO1
0.000118455	0.439246	0.793	0.561	1	Hep	ERRFI1
0.000121241	0.391342	0.261	0.092	1	Hep	HOMER1
0.000124478	0.356782	0.544	0.306	1	Hep	UBXN4
0.000125216	0.450913	0.6	0.357	1	Hep	FYB2
0.000127302	0.397603	0.648	0.388	1	Hep	NDST1
0.000129648	0.431715	0.505	0.265	1	Hep	DGKZ
0.000132846	0.537194	0.672	0.449	1	Hep	MGA
0.000135719	0.468041	0.616	0.367	1	Hep	UBR2
0.000137019	0.373367	0.428	0.184	1	Hep	SELENOI
0.00013877	0.466158	0.445	0.235	1	Hep	RUSC2
0.000141066	0.28002	0.318	0.122	1	Hep	UBTD1
0.00014166	0.441669	0.405	0.173	1	Hep	EI24
0.000142783	0.423748	0.282	0.092	1	Hep	MCPH1
0.000143747	0.663122	0.494	0.265	1	Hep	SLC16A10
0.000145256	0.428649	0.319	0.122	1	Hep	MRRF
0.000146897	0.450935	0.478	0.245	1	Hep	TTC7B
0.000149117	0.467847	0.363	0.153	1	Hep	FTH1
0.000151059	0.380672	0.641	0.357	1	Hep	ASPH
0.000159143	0.383429	0.262	0.102	1	Hep	RNF19B
0.000160188	0.396966	0.713	0.469	1	Hep	TPK1
0.000162793	0.774602	0.357	0.163	1	Hep	SRD5A1
0.000165968	0.428643	0.354	0.153	1	Hep	HOOK1
0.000167474	0.320054	0.84	0.704	1	Hep	UBR3
0.000170451	0.623307	0.705	0.459	1	Hep	WNT5B
0.000173889	0.46345	0.669	0.48	1	Hep	VAV2
0.000174004	0.396657	0.422	0.194	1	Hep	CS
0.000174556	0.843669	0.828	0.745	1	Hep	LEPR
0.000177586	0.266132	0.689	0.49	1	Hep	PPP2R5A
0.000179768	0.355382	0.645	0.398	1	Hep	EYA3
0.000182133	0.28536	0.726	0.469	1	Hep	MARCHF6
0.00018425	0.419283	0.564	0.337	1	Hep	SUZ12
0.000192006	0.59961	0.631	0.398	1	Hep	APOE
0.000192211	0.332592	0.254	0.092	1	Hep	CLCC1
0.000192448	0.282943	0.334	0.143	1	Hep	DERL2
0.000194034	0.483218	0.537	0.276	1	Hep	RIDA
0.000194521	0.506078	0.37	0.163	1	Hep	ZRANB3
0.000194859	0.331771	0.263	0.082	1	Hep	HEATR3
0.000201249	0.41986	0.336	0.112	1	Hep	HOGA1
0.000204112	0.291293	0.303	0.122	1	Hep	SDHB
0.000205401	0.302909	0.487	0.296	1	Hep	EIF4G1
0.000210508	0.28698	0.38	0.184	1	Hep	VPS37A
0.000210545	0.449891	0.627	0.357	1	Hep	ATG5
0.000213793	0.427591	0.747	0.541	1	Hep	PRKAA2
0.000214263	0.337337	0.451	0.235	1	Hep	DNAJC25
0.00021428	0.388526	0.285	0.071	1	Hep	ALDH9A1
0.000215431	0.297736	0.404	0.204	1	Hep	NACC2
0.00021618	0.359399	0.536	0.296	1	Hep	ITGB5
0.000216945	0.307728	0.788	0.571	1	Hep	TAOK3
0.000218886	0.280287	0.404	0.173	1	Hep	BTBD8
0.000219896	0.273628	0.36	0.143	1	Hep	PLIN2
0.000225166	0.616322	0.602	0.357	1	Hep	AKAP7
0.000227033	0.388205	0.433	0.204	1	Hep	MMAA
0.000228989	0.349079	0.476	0.265	1	Hep	OSBPL11
0.00023238	0.304518	0.884	0.714	1	Hep	PLCE1
0.00023379	0.330702	0.498	0.255	1	Hep	DERL1
0.000239421	0.396455	0.934	0.857	1	Hep	PLEKHA5
0.000239671	0.488198	0.376	0.163	1	Hep	RND3
0.000241732	0.285314	0.32	0.122	1	Hep	CUL4B
0.000245084	0.405331	0.308	0.112	1	Hep	MRPL48
0.000246908	0.398286	0.732	0.51	1	Hep	RELCH
0.000251564	0.485551	0.431	0.245	1	Hep	SF1
0.000256664	0.266109	0.429	0.214	1	Hep	MOCS2
0.000259799	0.264008	0.396	0.173	1	Hep	FOXK1
0.000261989	0.415999	0.318	0.143	1	Hep	STT3A
0.000266531	0.306628	0.285	0.102	1	Hep	LRATD2
0.000277716	0.79399	0.251	0.071	1	Hep	ROBO2
0.000278079	0.35162	0.258	0.082	1	Hep	PRICKLE3
0.000282341	0.260454	0.388	0.173	1	Hep	RMND1
0.000287477	0.458925	0.257	0.071	1	Hep	RANGAP1
0.000289229	0.292151	0.644	0.429	1	Hep	USO1
0.000290077	0.561412	0.728	0.49	1	Hep	CYLD
0.000291124	0.417365	0.447	0.235	1	Hep	KANSL3
0.000296822	0.300793	0.368	0.194	1	Hep	CASP7
0.000302158	0.341632	0.341	0.122	1	Hep	EDEM1
0.0003035	0.40318	0.65	0.408	1	Hep	PSEN1
0.00030364	0.399758	0.645	0.367	1	Hep	HNF4G
0.000308414	0.274732	0.259	0.082	1	Hep	TIMMDC1
0.00032048	0.353766	0.572	0.337	1	Hep	UBE2V2
0.000325685	0.321003	0.345	0.133	1	Hep	RILPL1
0.000333873	0.397495	0.333	0.143	1	Hep	TSC1
0.000337878	0.373834	0.83	0.612	1	Hep	STAT5B
0.000345299	0.300846	0.298	0.112	1	Hep	NFE2L1
0.000345485	0.495133	0.35	0.153	1	Hep	EPDR1
0.000348708	0.261866	0.572	0.316	1	Hep	MAPK9
0.000353116	0.360789	0.51	0.265	1	Hep	IDE
0.00035729	0.438936	0.252	0.082	1	Hep	IL17RB
0.000360733	0.333073	0.26	0.082	1	Hep	CMBL
0.000364506	0.319357	0.486	0.255	1	Hep	ENOX2
0.000374187	0.416168	0.394	0.184	1	Hep	FBXO9
0.00037509	0.292144	0.412	0.214	1	Hep	GTF2H1
0.000376886	0.35565	0.459	0.224	1	Hep	RAB14
0.000382075	0.30897	0.334	0.153	1	Hep	DDX31
0.00039456	0.279954	0.391	0.173	1	Hep	SMIM14
0.000397401	0.303063	0.358	0.133	1	Hep	PAN2
0.000403292	0.362326	0.31	0.122	1	Hep	HSPA9
0.000416629	0.352565	0.688	0.449	1	Hep	PRKD3
0.000423499	0.252783	0.389	0.184	1	Hep	PCYT1A
0.000425457	0.434727	0.499	0.265	1	Hep	CLHC1
0.000430212	0.35846	0.314	0.122	1	Hep	BRD2
0.000454458	0.359145	0.367	0.173	1	Hep	SLC35D1
0.000474854	0.340105	0.278	0.122	1	Hep	HADHA
0.000479732	0.329407	0.738	0.49	1	Hep	ZFAND6
0.000481935	0.325233	0.445	0.235	1	Hep	PRPF38B
0.000484602	0.338888	0.891	0.765	1	Hep	RBM39
0.000484863	0.3174	0.44	0.235	1	Hep	RSRC2
0.000485719	0.522479	0.392	0.214	1	Hep	DNM3
0.000489734	0.324646	0.266	0.122	1	Hep	TXNRD2
0.000491835	0.393058	0.774	0.551	1	Hep	PHF20L1
0.00049639	0.348786	0.707	0.48	1	Hep	STIM2
0.000503465	0.26625	0.51	0.276	1	Hep	ATG14
0.000517091	0.330145	0.463	0.214	1	Hep	PPFIA1
0.000525202	0.340798	0.281	0.092	1	Hep	PDIA4
0.000527051	0.281246	0.76	0.541	1	Hep	HERC1
0.000530691	0.316188	0.385	0.204	1	Hep	SGPL1
0.00053332	0.382169	0.822	0.653	1	Hep	MAP3K2
0.00053546	0.708408	0.357	0.184	1	Hep	NKAIN3
0.000542469	0.349171	0.418	0.204	1	Hep	DCBLD1
0.000545072	0.306739	0.298	0.143	1	Hep	CTSO
0.000551487	0.355514	0.339	0.153	1	Hep	ABCG8
0.00055364	0.314964	0.449	0.235	1	Hep	TEX2
0.000573886	0.299494	0.338	0.153	1	Hep	ARCN1
0.000576001	0.390348	0.302	0.122	1	Hep	DNAJA2
0.000584936	0.25868	0.596	0.357	1	Hep	SEPSECS
0.000595324	0.271475	0.385	0.184	1	Hep	DPM2
0.000610839	0.258652	0.377	0.184	1	Hep	KAT8
0.000611579	0.353833	0.346	0.143	1	Hep	IPMK
0.000633295	0.384956	0.342	0.163	1	Hep	EIF5B
0.000639561	0.478013	0.259	0.082	1	Hep	RBMS2
0.000640052	0.529822	0.778	0.5	1	Hep	TMEM131L
0.0006447	0.313247	0.288	0.112	1	Hep	TEX264
0.000660803	0.327159	0.424	0.214	1	Hep	USP14
0.00066543	0.416937	0.72	0.541	1	Hep	ATP2A2
0.00067026	0.305877	0.334	0.153	1	Hep	KDM6B
0.000671085	0.363809	0.263	0.092	1	Hep	PRKAB1
0.000699654	0.36894	0.612	0.378	1	Hep	CNTRL
0.000704478	0.28039	0.252	0.092	1	Hep	RNF40
0.00071017	0.340305	0.69	0.439	1	Hep	FBXL20
0.000721282	0.381791	0.508	0.296	1	Hep	EIF3A
0.000760201	0.297985	0.625	0.378	1	Hep	SECISBP2L
0.000771513	0.358465	0.434	0.235	1	Hep	MICU3
0.000773643	0.322616	0.498	0.286	1	Hep	SLC30A7
0.000813869	0.287135	0.289	0.122	1	Hep	GTPBP10
0.000826535	0.278082	0.253	0.092	1	Hep	PPM1D
0.000850869	0.430292	0.77	0.561	1	Hep	TLE1
0.000860566	0.58331	0.51	0.296	1	Hep	RCAN2
0.000875663	0.341613	0.333	0.173	1	Hep	CPSF7
0.000887921	0.396956	0.891	0.786	1	Hep	SND1
0.000891983	0.273011	0.567	0.316	1	Hep	IMPACT
0.000910318	0.27509	0.26	0.092	1	Hep	MERTK
0.000922602	0.301522	0.373	0.153	1	Hep	SDHA
0.000923414	0.403916	0.486	0.255	1	Hep	FBXO31
0.000943507	0.326289	0.251	0.102	1	Hep	LRIG1
0.000952161	0.353655	0.719	0.449	1	Hep	ALS2
0.000954831	0.262623	0.466	0.265	1	Hep	INPP5B
0.000957107	0.322183	0.302	0.133	1	Hep	SNX18
0.000966043	0.32631	0.271	0.102	1	Hep	KAT14
0.000973998	0.431924	0.49	0.265	1	Hep	HSPA4
0.000981412	0.267908	0.293	0.122	1	Hep	ERAP1
0.000985179	0.379934	0.354	0.153	1	Hep	CDKL5
0.00099664	0.31899	0.334	0.143	1	Hep	CASP6
0.00101983	0.405401	0.716	0.48	1	Hep	STK3
0.00105002	0.344083	0.733	0.48	1	Hep	INO80
0.00105778	0.407623	0.393	0.173	1	Hep	SLC31A1
0.0010652	0.379907	0.706	0.48	1	Hep	UBE3C
0.00106807	0.275954	0.635	0.429	1	Hep	RNF213
0.00107167	0.384217	0.762	0.571	1	Hep	ARHGAP29
0.00108078	0.351723	0.365	0.184	1	Hep	AKT2
0.00111602	0.310747	0.501	0.306	1	Hep	RBKS
0.00117518	0.430481	0.865	0.684	1	Hep	FOXN3
0.00118674	0.287759	0.472	0.265	1	Hep	ZZEF1
0.00118864	0.342758	0.734	0.5	1	Hep	SMG1
0.00119578	0.344316	0.787	0.582	1	Hep	RAB6A
0.00120214	0.255706	0.357	0.184	1	Hep	TBK1
0.00121223	0.382421	0.608	0.388	1	Hep	FRMD4B
0.00121688	0.328003	0.303	0.143	1	Hep	RRN3
0.00121715	0.82018	0.673	0.602	1	Hep	SH2D4A
0.00122893	0.293012	0.87	0.735	1	Hep	TRIP12
0.00125025	0.357365	0.441	0.214	1	Hep	CHUK
0.00128429	0.277449	0.292	0.133	1	Hep	WDTC1
0.00129561	0.313764	0.415	0.224	1	Hep	SACM1L
0.00132129	0.293398	0.535	0.347	1	Hep	RNF138
0.00132484	0.360869	0.458	0.245	1	Hep	LSR
0.00137748	0.332931	0.454	0.265	1	Hep	AGFG2
0.00138352	0.260317	0.771	0.551	1	Hep	PTEN
0.00142914	0.321537	0.529	0.316	1	Hep	ACADL
0.00147418	0.33039	0.272	0.112	1	Hep	FECH
0.00147635	0.810886	0.307	0.122	1	Hep	GLUL
0.00148137	0.423355	0.402	0.224	1	Hep	MTF1
0.00155811	0.306904	0.537	0.327	1	Hep	NDEL1
0.00161979	0.326008	0.461	0.255	1	Hep	PCF11
0.00165748	0.325443	0.743	0.49	1	Hep	SGMS2
0.00165803	0.400271	0.64	0.429	1	Hep	ATF6
0.00167264	0.274624	0.542	0.347	1	Hep	GPBP1L1
0.00173795	0.370072	0.478	0.286	1	Hep	SEL1L
0.00176716	0.464838	0.321	0.163	1	Hep	BNIP3L
0.00182692	0.404798	0.585	0.347	1	Hep	FYTTD1
0.00184278	0.314307	0.394	0.204	1	Hep	AK3
0.00201456	0.323269	0.36	0.204	1	Hep	AMMECR1
0.00214234	0.363491	0.355	0.153	1	Hep	EIF4EBP2
0.00214606	0.333874	0.695	0.449	1	Hep	ATG7
0.00220789	0.28141	0.34	0.163	1	Hep	SLC12A7
0.00225379	0.291318	0.851	0.684	1	Hep	STAU2
0.00225818	0.363788	0.775	0.551	1	Hep	EPB41L4B
0.00236165	0.319913	0.354	0.163	1	Hep	SLC39A8
0.00237749	0.475679	0.662	0.429	1	Hep	GPCPD1
0.00241395	0.25809	0.544	0.357	1	Hep	USP7
0.0024165	0.382099	0.355	0.173	1	Hep	NDUFV2
0.00245784	0.254188	0.427	0.265	1	Hep	KRCC1
0.0024858	0.310223	0.265	0.112	1	Hep	ANKLE2
0.00251094	0.377099	0.482	0.276	1	Hep	SCLY
0.00252866	0.368877	0.439	0.265	1	Hep	USP16
0.00253236	0.290667	0.262	0.102	1	Hep	APPL2
0.00260396	0.282327	0.383	0.214	1	Hep	SNX5
0.0026198	0.25424	0.375	0.184	1	Hep	GNPNAT1
0.0026557	0.264793	0.361	0.214	1	Hep	SELENOT
0.00269065	0.337363	0.393	0.224	1	Hep	CLIP2
0.00277426	0.308231	0.404	0.214	1	Hep	NFE2L2
0.00277732	0.262528	0.503	0.286	1	Hep	USP33
0.00279789	0.291042	0.545	0.316	1	Hep	ZNRF2
0.00281258	0.273261	0.812	0.612	1	Hep	NCOA1
0.00295778	0.311318	0.594	0.378	1	Hep	CCNL2
0.00331813	0.289756	0.75	0.52	1	Hep	PPP4R3A
0.00344384	0.27016	0.375	0.184	1	Hep	COG4
0.00345539	0.304033	0.481	0.265	1	Hep	NSF
0.00360945	0.25768	0.393	0.245	1	Hep	TXLNG
0.00361613	0.298421	0.37	0.194	1	Hep	PCNT
0.00386166	0.327878	0.6	0.429	1	Hep	REV1
0.0038617	0.267144	0.527	0.296	1	Hep	SIN3A
0.00388303	0.357016	0.502	0.316	1	Hep	CAB39L
0.00391797	0.310328	0.954	0.939	1	Hep	PRKN
0.00401971	0.25394	0.774	0.602	1	Hep	MAP7
0.00408085	0.253799	0.427	0.224	1	Hep	GTF3C1
0.00408973	0.353251	0.301	0.133	1	Hep	XXYLT1
0.00442232	0.280643	0.417	0.245	1	Hep	PLS3
0.00448696	0.340459	0.256	0.112	1	Hep	NSUN6
0.00451742	0.301816	0.489	0.306	1	Hep	ZHX1
0.004601	0.29154	0.315	0.153	1	Hep	ABHD17C
0.00478393	0.253839	0.322	0.163	1	Hep	HABP4
0.00501498	0.317177	0.482	0.306	1	Hep	PPP4R2
0.00506985	0.324485	0.527	0.327	1	Hep	GANAB
0.00517317	0.255865	0.322	0.163	1	Hep	MED23
0.00524855	0.394325	0.699	0.5	1	Hep	ST3GAL1
0.00528305	0.259023	0.892	0.735	1	Hep	PTPN3
0.00536202	0.257895	0.648	0.429	1	Hep	MARCHF8
0.0054334	0.302424	0.722	0.52	1	Hep	ARHGEF11
0.00546453	0.280573	0.288	0.133	1	Hep	LMNB1
0.00550342	0.251219	0.268	0.133	1	Hep	NCBP1
0.00551668	0.282588	0.321	0.173	1	Hep	CNST
0.0055882	0.295678	0.336	0.204	1	Hep	PLAA
0.00558913	0.267003	0.717	0.5	1	Hep	DMD
0.0056201	0.306337	0.515	0.337	1	Hep	PWWP2A
0.00566161	0.257942	0.592	0.367	1	Hep	SBNO1
0.00578213	0.274863	0.382	0.224	1	Hep	RUFY1
0.00581491	0.449584	0.453	0.306	1	Hep	ANXA3
0.0058416	0.316217	0.727	0.52	1	Hep	MTX2
0.00646508	0.285982	0.627	0.408	1	Hep	BCAP29
0.00692479	0.263826	0.436	0.255	1	Hep	AHNAK
0.0069879	0.28171	0.37	0.194	1	Hep	DCP1A
0.00708595	0.302038	0.383	0.224	1	Hep	HNRNPUL1
0.00721378	0.274645	0.315	0.163	1	Hep	PRCC
0.00725107	0.388879	0.871	0.786	1	Hep	MIPOL1
0.00736812	0.310317	0.468	0.286	1	Hep	STX16
0.00760354	0.260145	0.672	0.49	1	Hep	GPC4
0.00764574	0.279048	0.76	0.541	1	Hep	UBE2G1
0.0078693	0.288747	0.308	0.163	1	Hep	PER2
0.00813557	0.292543	0.48	0.286	1	Hep	GCLM
0.00840796	0.332097	0.849	0.684	1	Hep	AGAP1
0.00893644	0.293649	0.331	0.194	1	Hep	VCPIP1
0.00963669	0.258878	0.608	0.408	1	Hep	ATG4C
2.25873e-106	4.77253	0.929	0.028	3.14302e-102	Cholangiocytes	PDGFD
8.15789e-104	4.60805	0.918	0.035	1.13517e-99	Cholangiocytes	KCNMA1
6.30488e-103	4.57402	0.857	0.013	8.77323e-99	Cholangiocytes	CFTR
7.42042e-102	6.65562	0.98	0.073	1.03255e-97	Cholangiocytes	PKHD1
1.65838e-101	3.75136	0.827	0.01	2.30764e-97	Cholangiocytes	MAP2
4.68027e-100	3.80946	0.867	0.02	6.5126e-96	Cholangiocytes	SCTR
6.44952e-100	3.9259	0.867	0.026	8.9745e-96	Cholangiocytes	GULP1
3.99497e-97	4.1828	0.847	0.025	5.55901e-93	Cholangiocytes	THSD7A
5.05111e-95	3.87683	0.837	0.021	7.02862e-91	Cholangiocytes	THSD4
2.91718e-93	3.68485	0.806	0.012	4.05925e-89	Cholangiocytes	CTNND2
5.06489e-93	3.38073	0.796	0.01	7.0478e-89	Cholangiocytes	EPB41L4A
1.225e-88	4.67778	0.786	0.018	1.70458e-84	Cholangiocytes	NEGR1
2.38471e-81	3.1416	0.673	0.003	3.31832e-77	Cholangiocytes	TCERG1L
4.46683e-80	3.81131	0.673	0.008	6.2156e-76	Cholangiocytes	LRGUK
1.10938e-79	4.46951	0.939	0.128	1.54371e-75	Cholangiocytes	SHANK2
1.15851e-79	2.66929	0.643	0.002	1.61206e-75	Cholangiocytes	EHF
8.07027e-76	2.99201	0.633	0.006	1.12298e-71	Cholangiocytes	MAPK10
7.46809e-75	2.59617	0.663	0.011	1.03919e-70	Cholangiocytes	CTTNBP2
9.99115e-75	3.08664	0.827	0.071	1.39027e-70	Cholangiocytes	CDK14
1.40326e-72	2.943	0.663	0.019	1.95264e-68	Cholangiocytes	CHRM3
1.02255e-71	2.9869	0.786	0.057	1.42288e-67	Cholangiocytes	TBC1D4
5.51444e-71	2.76083	0.622	0.007	7.67334e-67	Cholangiocytes	PTPN13
4.48075e-66	1.89157	0.571	0.006	6.23496e-62	Cholangiocytes	ELOVL7
1.83092e-63	2.32985	0.531	0.003	2.54772e-59	Cholangiocytes	SLC5A1
1.24318e-62	3.52986	0.898	0.171	1.72989e-58	Cholangiocytes	RBMS3
1.41461e-62	1.95563	0.561	0.027	1.96843e-58	Cholangiocytes	TRERF1
2.34693e-62	2.41681	0.663	0.041	3.26576e-58	Cholangiocytes	GRHL2
3.08282e-62	1.81833	0.51	0.001	4.28974e-58	Cholangiocytes	EYA2
1.42449e-61	2.48191	0.622	0.021	1.98217e-57	Cholangiocytes	ERICH5
2.248e-61	2.23932	0.551	0.012	3.12809e-57	Cholangiocytes	CDC14A
3.49395e-61	3.73532	0.827	0.152	4.86183e-57	Cholangiocytes	MAML2
4.63485e-61	2.37242	0.531	0.004	6.4494e-57	Cholangiocytes	ARSJ
6.29251e-61	1.91723	0.5	0.003	8.75603e-57	Cholangiocytes	WNK2
1.16e-59	2.05734	0.531	0.008	1.61414e-55	Cholangiocytes	OSBPL3
4.32226e-58	3.51344	0.969	0.388	6.01442e-54	Cholangiocytes	BICC1
1.91822e-57	2.35495	0.633	0.046	2.6692e-53	Cholangiocytes	GLS
6.05848e-57	2.02051	0.551	0.018	8.43037e-53	Cholangiocytes	VEPH1
4.92939e-56	2.30743	0.561	0.034	6.85925e-52	Cholangiocytes	FRY
1.27676e-55	2.33224	0.633	0.051	1.77661e-51	Cholangiocytes	GDPD5
3.61384e-54	1.82844	0.469	0.003	5.02866e-50	Cholangiocytes	MACC1
2.82741e-53	2.45496	0.724	0.095	3.93435e-49	Cholangiocytes	SPATS2L
3.70845e-53	1.42434	0.439	0.001	5.1603e-49	Cholangiocytes	LAMC2
9.55859e-53	2.9247	0.714	0.118	1.33008e-48	Cholangiocytes	PBX1
1.07091e-52	2.29129	0.48	0.008	1.49017e-48	Cholangiocytes	KCNQ1
9.21794e-52	1.48255	0.469	0.013	1.28268e-47	Cholangiocytes	PTPN14
1.62394e-51	1.86215	0.469	0.009	2.25971e-47	Cholangiocytes	SPNS3
6.8547e-50	2.52313	0.765	0.132	9.53831e-46	Cholangiocytes	PPP1R9A
9.6868e-50	1.79404	1	0.98	1.34792e-45	Cholangiocytes	MAGI1
3.03354e-49	1.44024	0.429	0.007	4.22117e-45	Cholangiocytes	ITGA6
4.68158e-49	1.72037	0.541	0.041	6.51441e-45	Cholangiocytes	KLF7
3.00057e-48	1.69144	0.49	0.025	4.1753e-44	Cholangiocytes	CTBP2
3.42882e-48	1.97672	0.459	0.01	4.77121e-44	Cholangiocytes	PDGFC
3.44403e-48	2.57096	0.653	0.099	4.79237e-44	Cholangiocytes	HNF1B
7.30764e-48	2.06981	0.418	0.004	1.01686e-43	Cholangiocytes	LAMA3
1.27554e-47	3.34184	0.959	0.697	1.77492e-43	Cholangiocytes	GLIS3
1.33654e-47	1.75767	0.418	0.002	1.8598e-43	Cholangiocytes	MBOAT2
5.06221e-47	1.56673	0.439	0.015	7.04407e-43	Cholangiocytes	ST3GAL6
7.44832e-47	2.05559	0.459	0.017	1.03643e-42	Cholangiocytes	CREB5
8.51217e-47	1.25517	0.388	0.001	1.18447e-42	Cholangiocytes	CCDC198
8.51231e-47	1.94677	0.388	0.003	1.18449e-42	Cholangiocytes	EPB41L3
2.27897e-46	1.5041	0.408	0.007	3.17118e-42	Cholangiocytes	TIMP2
2.42518e-46	1.27004	0.408	0.007	3.37464e-42	Cholangiocytes	CUEDC1
3.10971e-46	1.75347	0.408	0.005	4.32716e-42	Cholangiocytes	SYTL5
4.01688e-46	1.62048	0.439	0.024	5.58949e-42	Cholangiocytes	ME3
5.78188e-46	2.16795	0.5	0.03	8.04549e-42	Cholangiocytes	NRG1
3.5381e-45	1.65282	0.429	0.009	4.92327e-41	Cholangiocytes	ARRB1
4.79206e-45	2.54263	0.5	0.014	6.66816e-41	Cholangiocytes	FRMD5
8.66655e-45	1.30287	0.459	0.019	1.20595e-40	Cholangiocytes	ZC2HC1A
2.15928e-43	2.53973	0.612	0.088	3.00464e-39	Cholangiocytes	FIGN
4.9861e-43	1.65956	0.357	0.006	6.93816e-39	Cholangiocytes	XYLT1
4.9861e-43	1.31542	0.357	0.001	6.93816e-39	Cholangiocytes	KCNE3
8.56179e-43	2.035	0.592	0.054	1.19137e-38	Cholangiocytes	PELI2
1.24286e-42	1.33863	0.439	0.02	1.72945e-38	Cholangiocytes	AGO4
3.4853e-42	2.15239	0.969	0.844	4.8498e-38	Cholangiocytes	CTNND1
4.28879e-42	2.34876	0.796	0.252	5.96786e-38	Cholangiocytes	FAM171A1
7.47806e-41	2.36706	0.49	0.046	1.04057e-36	Cholangiocytes	SDK1
1.54742e-40	1.5018	0.337	0.002	2.15323e-36	Cholangiocytes	CD9
4.86036e-40	1.13977	0.357	0.008	6.76319e-36	Cholangiocytes	YWHAQ
1.76514e-39	1.86873	0.541	0.054	2.45619e-35	Cholangiocytes	NINL
4.11248e-39	2.56295	0.724	0.176	5.72251e-35	Cholangiocytes	ANK3
2.63383e-38	2.30948	0.959	0.813	3.66497e-34	Cholangiocytes	MCC
9.94913e-38	1.13646	0.357	0.012	1.38442e-33	Cholangiocytes	BCAS1
7.90546e-37	1.09538	0.306	0.002	1.10004e-32	Cholangiocytes	MAPK4
7.90546e-37	1.03432	0.306	0.012	1.10004e-32	Cholangiocytes	ICA1
8.4791e-37	1.27095	0.388	0.02	1.17987e-32	Cholangiocytes	MAMLD1
1.43917e-36	2.24422	0.633	0.1	2.00261e-32	Cholangiocytes	TRABD2B
3.3383e-36	0.93888	0.327	0.002	4.64524e-32	Cholangiocytes	EPCAM
4.08887e-36	1.50732	0.378	0.016	5.68966e-32	Cholangiocytes	SLC12A8
1.33748e-35	1.03468	0.296	0.002	1.8611e-31	Cholangiocytes	ARHGEF38
1.70457e-35	1.56725	0.571	0.088	2.37191e-31	Cholangiocytes	RIN2
2.01009e-35	1.52862	0.418	0.027	2.79704e-31	Cholangiocytes	CELSR1
3.43096e-35	1.07645	0.357	0.021	4.77418e-31	Cholangiocytes	EVL
3.71921e-35	3.4141	0.663	0.186	5.17529e-31	Cholangiocytes	AUTS2
5.03548e-35	1.89597	0.643	0.155	7.00687e-31	Cholangiocytes	CYSTM1
5.07354e-35	1.63196	0.5	0.049	7.05984e-31	Cholangiocytes	B4GALT6
5.94914e-35	1.18649	0.429	0.033	8.27823e-31	Cholangiocytes	HDAC7
2.24297e-34	1.12834	0.286	0.002	3.12109e-30	Cholangiocytes	FAM83B
2.24297e-34	0.838469	0.286	0.003	3.12109e-30	Cholangiocytes	SORL1
3.38929e-34	1.26113	0.296	0.01	4.7162e-30	Cholangiocytes	COL4A3
6.31441e-34	2.51093	0.888	0.631	8.7865e-30	Cholangiocytes	TSHZ2
6.73061e-34	2.21987	0.643	0.15	9.36565e-30	Cholangiocytes	RGS6
7.20051e-34	1.00809	0.327	0.011	1.00195e-29	Cholangiocytes	ARHGEF10
1.65e-33	1.37428	0.357	0.011	2.29598e-29	Cholangiocytes	TBC1D16
1.88662e-33	1.46113	0.388	0.02	2.62523e-29	Cholangiocytes	DISC1
5.60216e-33	1.20298	0.286	0.008	7.7954e-29	Cholangiocytes	SPNS2
6.80254e-33	1.26952	0.347	0.012	9.46573e-29	Cholangiocytes	HDGFL3
6.98017e-33	2.18018	0.796	0.336	9.7129e-29	Cholangiocytes	WWC1
6.05543e-32	1.7901	0.551	0.095	8.42614e-28	Cholangiocytes	ARHGEF28
6.48856e-32	1.04041	0.337	0.01	9.02883e-28	Cholangiocytes	SLC25A36
7.49059e-32	1.82892	0.398	0.025	1.04232e-27	Cholangiocytes	TMTC2
8.87874e-32	1.70251	0.98	0.933	1.23548e-27	Cholangiocytes	SORBS2
1.10604e-31	0.994133	0.286	0.008	1.53905e-27	Cholangiocytes	RECK
1.22381e-31	1.13212	0.306	0.008	1.70294e-27	Cholangiocytes	LNX1
1.42211e-31	0.947798	0.306	0.009	1.97886e-27	Cholangiocytes	CCDC30
1.4618e-31	1.04731	0.286	0.008	2.0341e-27	Cholangiocytes	COL4A5
1.81922e-31	1.0158	0.286	0.003	2.53145e-27	Cholangiocytes	SLC25A24
1.96391e-31	1.31461	0.388	0.026	2.73278e-27	Cholangiocytes	HSPG2
7.99141e-31	1.16049	0.357	0.033	1.112e-26	Cholangiocytes	TASOR
1.00419e-30	1.16592	0.255	0.001	1.39732e-26	Cholangiocytes	ITGB8
1.00419e-30	0.970309	0.255	0.001	1.39732e-26	Cholangiocytes	ESRP1
1.8118e-30	1.03595	0.306	0.004	2.52112e-26	Cholangiocytes	KLHL32
2.16178e-30	1.34723	0.296	0.003	3.00812e-26	Cholangiocytes	LYPD6B
2.59425e-30	1.06596	0.265	0.002	3.60991e-26	Cholangiocytes	GRIK5
2.62907e-30	1.48673	0.296	0.006	3.65835e-26	Cholangiocytes	KCNH8
1.68887e-29	1.67246	0.612	0.138	2.35006e-25	Cholangiocytes	IQGAP1
1.87295e-29	1.74153	0.48	0.065	2.6062e-25	Cholangiocytes	PRDM16
2.88474e-29	0.842522	0.255	0.001	4.01412e-25	Cholangiocytes	KRT7
3.13036e-29	2.20635	0.398	0.027	4.3559e-25	Cholangiocytes	SHISA6
5.08167e-29	1.72284	0.908	0.684	7.07114e-25	Cholangiocytes	CDH1
5.59456e-29	1.04371	0.276	0.003	7.78483e-25	Cholangiocytes	SYNM
8.79287e-29	2.16148	0.827	0.462	1.22353e-24	Cholangiocytes	ANXA4
1.16057e-28	1.62827	0.418	0.055	1.61493e-24	Cholangiocytes	TMEM164
1.22266e-28	1.96787	0.878	0.797	1.70133e-24	Cholangiocytes	CELF2
2.26419e-28	1.4205	0.449	0.054	3.15061e-24	Cholangiocytes	COL4A2
2.94929e-28	1.92908	0.418	0.054	4.10393e-24	Cholangiocytes	ADAMTS9
3.05861e-28	1.90108	0.653	0.2	4.25606e-24	Cholangiocytes	CLU
4.19235e-28	1.24167	0.296	0.007	5.83365e-24	Cholangiocytes	LPCAT2
4.78819e-28	1.5416	0.265	0.005	6.66277e-24	Cholangiocytes	LRRC7
7.80922e-28	0.957849	0.286	0.008	1.08665e-23	Cholangiocytes	SOX9
8.92068e-28	1.33553	0.337	0.021	1.24131e-23	Cholangiocytes	LAMC1
1.15376e-27	1.12051	0.347	0.031	1.60545e-23	Cholangiocytes	TMEM72
1.42429e-27	1.13772	0.347	0.017	1.9819e-23	Cholangiocytes	NCEH1
2.98565e-27	2.02881	0.755	0.325	4.15453e-23	Cholangiocytes	ZSWIM6
4.46113e-27	1.28205	0.378	0.066	6.20767e-23	Cholangiocytes	EPB41L1
7.84138e-27	1.31787	0.357	0.026	1.09113e-22	Cholangiocytes	ENC1
1.02341e-26	1.94922	0.612	0.194	1.42407e-22	Cholangiocytes	FNBP1L
1.02597e-26	2.05671	0.837	0.559	1.42764e-22	Cholangiocytes	KALRN
1.10159e-26	1.20891	0.378	0.054	1.53286e-22	Cholangiocytes	SEMA6A
2.44091e-26	1.26286	0.306	0.019	3.39652e-22	Cholangiocytes	STK39
3.07081e-26	1.91253	0.714	0.325	4.27304e-22	Cholangiocytes	FGFR3
5.79255e-26	1.89454	0.847	0.539	8.06033e-22	Cholangiocytes	RBPMS
5.82954e-26	1.4318	0.918	0.848	8.11181e-22	Cholangiocytes	AKAP13
1.01685e-25	1.75727	0.684	0.223	1.41495e-21	Cholangiocytes	NBEA
1.08508e-25	2.12215	0.827	0.502	1.50988e-21	Cholangiocytes	PRKCA
2.05429e-25	0.851503	0.255	0.013	2.85855e-21	Cholangiocytes	CHN1
2.21136e-25	1.39862	0.367	0.029	3.0771e-21	Cholangiocytes	HS3ST3A1
7.4814e-25	1.64641	0.837	0.503	1.04104e-20	Cholangiocytes	MYO10
9.93921e-25	1.38655	0.367	0.04	1.38304e-20	Cholangiocytes	WIPF1
1.44622e-24	1.22902	0.939	0.928	2.01242e-20	Cholangiocytes	PDE4D
1.58164e-24	1.09035	0.255	0.014	2.20085e-20	Cholangiocytes	CD44
3.85488e-24	1.61703	0.745	0.371	5.36407e-20	Cholangiocytes	ANXA13
8.06839e-24	1.82919	0.561	0.17	1.12272e-19	Cholangiocytes	SERPINA6
8.19666e-24	1.12373	0.388	0.048	1.14057e-19	Cholangiocytes	TTLL10
9.00828e-24	1.4718	0.857	0.694	1.2535e-19	Cholangiocytes	EXOC6B
9.9845e-24	0.946717	0.265	0.019	1.38934e-19	Cholangiocytes	TPD52L1
1.1204e-23	1.3566	0.449	0.081	1.55903e-19	Cholangiocytes	RAPGEF5
1.3683e-23	1.52756	0.531	0.12	1.90399e-19	Cholangiocytes	RAP1GAP2
2.50965e-23	1.93254	0.786	0.372	3.49218e-19	Cholangiocytes	TENM3
2.74132e-23	1.77581	0.541	0.134	3.81455e-19	Cholangiocytes	WWTR1
2.82806e-23	1.28005	0.929	0.874	3.93525e-19	Cholangiocytes	MSI2
3.23168e-23	0.715459	0.255	0.019	4.49688e-19	Cholangiocytes	ME2
3.43098e-23	1.58654	0.816	0.624	4.77421e-19	Cholangiocytes	TEAD1
4.28348e-23	0.939952	0.276	0.013	5.96047e-19	Cholangiocytes	MVB12B
9.62538e-23	1.45003	0.255	0.017	1.33937e-18	Cholangiocytes	TGFB2
1.49151e-22	0.89593	0.255	0.015	2.07543e-18	Cholangiocytes	ST14
1.59566e-22	1.24987	0.347	0.043	2.22036e-18	Cholangiocytes	FAXC
2.90027e-22	1.0079	0.337	0.037	4.03572e-18	Cholangiocytes	ADGRG1
3.32945e-22	1.28983	0.888	0.789	4.63293e-18	Cholangiocytes	STXBP6
8.77535e-22	1.33872	0.347	0.047	1.22109e-17	Cholangiocytes	GMDS
1.14041e-21	1.76345	0.806	0.531	1.58687e-17	Cholangiocytes	ST7
1.18415e-21	1.00744	0.286	0.023	1.64774e-17	Cholangiocytes	MAPT
1.19476e-21	1.60704	0.449	0.106	1.66251e-17	Cholangiocytes	NXN
1.79563e-21	1.46397	0.929	0.898	2.49861e-17	Cholangiocytes	RORA
2.6149e-21	1.33139	0.888	0.752	3.63863e-17	Cholangiocytes	KANSL1L
2.78333e-21	1.62363	0.663	0.275	3.873e-17	Cholangiocytes	STON2
3.20765e-21	1.17859	0.949	0.81	4.46345e-17	Cholangiocytes	SHROOM3
3.71017e-21	1.77987	0.633	0.192	5.1627e-17	Cholangiocytes	TNIK
3.72271e-21	1.88965	0.663	0.304	5.18015e-17	Cholangiocytes	SESTD1
4.37324e-21	1.24612	0.388	0.079	6.08536e-17	Cholangiocytes	KSR1
4.69058e-21	2.0252	0.724	0.428	6.52694e-17	Cholangiocytes	IGSF5
6.13762e-21	1.58861	0.255	0.011	8.54049e-17	Cholangiocytes	PCDH15
7.62504e-21	1.47618	0.816	0.579	1.06102e-16	Cholangiocytes	PIK3AP1
1.00737e-20	1.15554	0.939	0.919	1.40176e-16	Cholangiocytes	SLC4A4
1.18451e-20	0.921753	0.969	0.943	1.64825e-16	Cholangiocytes	PTPRK
1.20306e-20	1.20136	0.888	0.629	1.67406e-16	Cholangiocytes	TCF7L1
1.21431e-20	1.42198	0.49	0.123	1.68971e-16	Cholangiocytes	TRIM24
1.22614e-20	1.06355	0.316	0.044	1.70617e-16	Cholangiocytes	CRYBG3
1.326e-20	1.03094	0.337	0.059	1.84512e-16	Cholangiocytes	XKR6
2.04077e-20	1.23444	0.867	0.816	2.83974e-16	Cholangiocytes	CADPS2
2.32337e-20	1.45751	0.459	0.092	3.23297e-16	Cholangiocytes	ARHGAP32
3.42869e-20	1.39838	0.255	0.016	4.77102e-16	Cholangiocytes	RGS17
3.56533e-20	0.79804	0.265	0.026	4.96116e-16	Cholangiocytes	RPS6KA2
4.82458e-20	1.16001	0.306	0.031	6.7134e-16	Cholangiocytes	TSPAN8
5.90648e-20	1.50036	0.571	0.175	8.21887e-16	Cholangiocytes	MAP3K5
6.12279e-20	1.59195	0.418	0.091	8.51986e-16	Cholangiocytes	ANO6
6.35766e-20	1.56228	0.724	0.371	8.84669e-16	Cholangiocytes	DSC2
7.23406e-20	1.21523	0.357	0.07	1.00662e-15	Cholangiocytes	EZR
8.5482e-20	1.58411	0.796	0.59	1.18948e-15	Cholangiocytes	PARD3B
1.18598e-19	1.20042	0.337	0.047	1.6503e-15	Cholangiocytes	MECOM
1.85646e-19	1.27874	0.347	0.055	2.58326e-15	Cholangiocytes	NDRG1
1.94413e-19	1.62272	0.653	0.302	2.70526e-15	Cholangiocytes	TM4SF4
2.82917e-19	1.63936	0.653	0.261	3.93679e-15	Cholangiocytes	KIFC3
3.87552e-19	1.17853	0.878	0.811	5.39278e-15	Cholangiocytes	LCOR
4.00551e-19	1.1178	0.306	0.037	5.57367e-15	Cholangiocytes	SEMA5A
5.45131e-19	1.81337	0.653	0.311	7.5855e-15	Cholangiocytes	PRICKLE1
7.05565e-19	1.21926	0.408	0.088	9.81794e-15	Cholangiocytes	AGRN
9.18791e-19	1.78078	0.582	0.225	1.2785e-14	Cholangiocytes	ZDHHC14
9.33758e-19	1.17916	0.847	0.683	1.29932e-14	Cholangiocytes	MICAL3
1.01628e-18	0.84997	0.265	0.031	1.41416e-14	Cholangiocytes	LRRK2
1.33279e-18	1.08627	0.459	0.12	1.85458e-14	Cholangiocytes	TACC1
1.56562e-18	1.35725	0.735	0.44	2.17857e-14	Cholangiocytes	TANC1
6.12061e-18	1.34714	0.449	0.128	8.51683e-14	Cholangiocytes	ABR
6.40369e-18	1.55408	0.51	0.144	8.91074e-14	Cholangiocytes	ADGRG6
7.39227e-18	1.37977	0.378	0.071	1.02863e-13	Cholangiocytes	IGFBP7
8.13977e-18	1.05998	0.898	0.762	1.13265e-13	Cholangiocytes	FARP1
8.2258e-18	1.19623	0.49	0.148	1.14462e-13	Cholangiocytes	CTDSPL
9.3319e-18	1.10501	0.367	0.066	1.29853e-13	Cholangiocytes	COL4A1
9.57384e-18	0.73141	0.255	0.031	1.3322e-13	Cholangiocytes	SEMA4D
9.95619e-18	1.6339	0.408	0.083	1.3854e-13	Cholangiocytes	IGF1R
2.09625e-17	1.14364	0.459	0.134	2.91693e-13	Cholangiocytes	ATP1A1
2.2363e-17	1.11049	0.459	0.143	3.11181e-13	Cholangiocytes	GRAMD1B
2.42674e-17	1.37543	0.398	0.08	3.37681e-13	Cholangiocytes	PDE7A
3.37603e-17	0.797137	0.908	0.924	4.69774e-13	Cholangiocytes	RERE
4.15814e-17	1.22168	0.827	0.648	5.78606e-13	Cholangiocytes	DST
4.38328e-17	0.568258	1	0.996	6.09934e-13	Cholangiocytes	ZBTB20
4.69537e-17	1.6026	0.673	0.37	6.53361e-13	Cholangiocytes	RFX3
6.82865e-17	1.60412	0.745	0.483	9.50206e-13	Cholangiocytes	MAP3K1
7.69325e-17	1.25251	0.704	0.398	1.07052e-12	Cholangiocytes	SIPA1L3
8.06626e-17	1.50622	0.429	0.123	1.12242e-12	Cholangiocytes	TMCC3
1.24287e-16	1.29614	0.806	0.681	1.72946e-12	Cholangiocytes	NGEF
1.25068e-16	1.29476	0.418	0.119	1.74032e-12	Cholangiocytes	APAF1
1.3081e-16	0.838284	0.347	0.076	1.82022e-12	Cholangiocytes	FAM234B
1.7849e-16	1.10898	0.347	0.061	2.48369e-12	Cholangiocytes	CUX2
1.9211e-16	0.741849	0.255	0.031	2.67322e-12	Cholangiocytes	RASSF9
3.14677e-16	1.35985	0.276	0.033	4.37873e-12	Cholangiocytes	SLCO3A1
3.97373e-16	1.70971	0.684	0.424	5.52945e-12	Cholangiocytes	PLD1
8.48422e-16	1.48204	0.469	0.139	1.18058e-11	Cholangiocytes	ITGA9
1.03738e-15	1.29615	0.847	0.744	1.44352e-11	Cholangiocytes	NFAT5
1.12792e-15	1.9438	0.255	0.023	1.5695e-11	Cholangiocytes	MAGI2
1.65144e-15	1.30065	0.327	0.076	2.29798e-11	Cholangiocytes	BCL2
2.28706e-15	1.23797	0.827	0.721	3.18244e-11	Cholangiocytes	SETBP1
2.54071e-15	1.17421	0.347	0.068	3.53539e-11	Cholangiocytes	PARP8
2.58193e-15	1.37341	0.592	0.26	3.59275e-11	Cholangiocytes	TTC26
2.73066e-15	1.29871	0.847	0.715	3.79971e-11	Cholangiocytes	MYLK
2.81152e-15	1.03358	0.398	0.097	3.91223e-11	Cholangiocytes	SLC38A2
5.05511e-15	0.983701	0.327	0.065	7.03419e-11	Cholangiocytes	STK17B
5.87352e-15	0.827068	0.296	0.065	8.173e-11	Cholangiocytes	TGFBR3
8.39854e-15	0.89721	0.296	0.047	1.16866e-10	Cholangiocytes	IFT74
8.87094e-15	1.07274	0.286	0.069	1.23439e-10	Cholangiocytes	CSGALNACT1
1.8736e-14	1.2893	0.449	0.164	2.60711e-10	Cholangiocytes	TTC6
1.91824e-14	1.10891	0.776	0.533	2.66923e-10	Cholangiocytes	ARHGAP24
3.80247e-14	1.00341	0.857	0.718	5.29113e-10	Cholangiocytes	CAMK2D
6.74695e-14	1.85344	0.449	0.144	9.38838e-10	Cholangiocytes	MLLT3
7.34258e-14	1.27914	0.714	0.551	1.02172e-09	Cholangiocytes	PEAK1
8.55938e-14	1.28817	0.378	0.107	1.19104e-09	Cholangiocytes	OSBPL6
8.95675e-14	1.54916	0.48	0.177	1.24633e-09	Cholangiocytes	INPP4B
1.14967e-13	0.9165	0.888	0.816	1.59977e-09	Cholangiocytes	DAPK1
1.32055e-13	1.15509	0.449	0.144	1.83754e-09	Cholangiocytes	XRCC6
1.33617e-13	0.970827	0.255	0.049	1.85928e-09	Cholangiocytes	SEMA3C
1.90258e-13	1.16077	0.398	0.133	2.64744e-09	Cholangiocytes	MAP3K21
2.28852e-13	0.945185	0.347	0.081	3.18448e-09	Cholangiocytes	MYRF
2.55625e-13	1.25581	0.418	0.132	3.55702e-09	Cholangiocytes	ATP1B1
3.10827e-13	1.08296	0.449	0.151	4.32516e-09	Cholangiocytes	SLC25A12
3.29835e-13	1.04343	0.622	0.375	4.58965e-09	Cholangiocytes	CARMIL1
3.3754e-13	1.50558	0.735	0.545	4.69688e-09	Cholangiocytes	SH3RF1
5.68439e-13	1.63869	0.418	0.11	7.90982e-09	Cholangiocytes	LTBP1
5.83453e-13	1.09412	0.643	0.385	8.11875e-09	Cholangiocytes	PARVA
6.59405e-13	1.25555	0.786	0.63	9.17562e-09	Cholangiocytes	RARB
7.14197e-13	1.10843	0.806	0.591	9.93805e-09	Cholangiocytes	GNB1
7.87774e-13	0.782822	0.878	0.869	1.09619e-08	Cholangiocytes	AFDN
8.59066e-13	1.28652	0.469	0.168	1.19539e-08	Cholangiocytes	MPP7
1.03847e-12	1.44813	0.592	0.337	1.44504e-08	Cholangiocytes	TMEM241
1.19965e-12	1.2151	0.888	0.838	1.66932e-08	Cholangiocytes	ALCAM
1.30474e-12	1.13032	0.327	0.071	1.81555e-08	Cholangiocytes	GAB2
1.35746e-12	1.22878	0.51	0.221	1.88891e-08	Cholangiocytes	GATA6
1.37706e-12	0.970465	0.796	0.765	1.91617e-08	Cholangiocytes	DOCK1
1.9888e-12	0.848826	0.857	0.813	2.76742e-08	Cholangiocytes	UTRN
2.00197e-12	1.29598	0.622	0.398	2.78574e-08	Cholangiocytes	FUT8
2.09941e-12	1.04067	0.296	0.058	2.92133e-08	Cholangiocytes	PLEKHH1
2.24721e-12	1.25838	0.633	0.409	3.12699e-08	Cholangiocytes	ZDHHC2
2.55997e-12	1.17781	0.449	0.173	3.5622e-08	Cholangiocytes	GMCL1
3.03097e-12	1.46637	0.714	0.495	4.21759e-08	Cholangiocytes	CRIM1
3.33951e-12	0.988779	0.286	0.062	4.64693e-08	Cholangiocytes	MAP2K6
3.91605e-12	1.10778	0.388	0.115	5.44919e-08	Cholangiocytes	CACHD1
4.16749e-12	1.28523	0.531	0.258	5.79906e-08	Cholangiocytes	PHACTR2
4.18483e-12	0.664808	0.316	0.089	5.82319e-08	Cholangiocytes	PRKCH
4.1967e-12	1.28679	0.571	0.304	5.83971e-08	Cholangiocytes	WDR25
4.43957e-12	1.09854	0.306	0.067	6.17767e-08	Cholangiocytes	KLHL13
5.6522e-12	0.935022	0.786	0.661	7.86504e-08	Cholangiocytes	ZMIZ1
5.75697e-12	1.36206	0.592	0.315	8.01082e-08	Cholangiocytes	EEPD1
6.83168e-12	0.990597	0.531	0.272	9.50629e-08	Cholangiocytes	UBTD2
7.18678e-12	1.20939	0.673	0.435	1.00004e-07	Cholangiocytes	BCL2L1
1.11128e-11	1.22624	0.592	0.324	1.54635e-07	Cholangiocytes	REPS2
1.30789e-11	0.987448	0.847	0.723	1.81994e-07	Cholangiocytes	ARL15
1.64432e-11	1.18092	0.5	0.26	2.28807e-07	Cholangiocytes	TANC2
1.94397e-11	1.27676	0.561	0.295	2.70504e-07	Cholangiocytes	SSBP2
2.07052e-11	0.678457	0.286	0.076	2.88112e-07	Cholangiocytes	NEDD9
2.80404e-11	1.00859	0.673	0.491	3.90183e-07	Cholangiocytes	TJP1
2.99451e-11	1.00781	0.786	0.711	4.16686e-07	Cholangiocytes	DLG1
3.34312e-11	1.16781	0.49	0.208	4.65195e-07	Cholangiocytes	NTN4
3.74541e-11	0.922764	0.847	0.803	5.21174e-07	Cholangiocytes	PRKCE
3.79153e-11	1.00328	0.684	0.487	5.27591e-07	Cholangiocytes	TJP2
4.06034e-11	0.638542	0.286	0.079	5.64997e-07	Cholangiocytes	MMP15
4.59366e-11	1.34049	0.561	0.282	6.39208e-07	Cholangiocytes	ABLIM3
6.84035e-11	1.24475	0.592	0.363	9.51835e-07	Cholangiocytes	PELI1
1.10826e-10	1.64472	0.459	0.178	1.54215e-06	Cholangiocytes	ST3GAL5
1.72265e-10	0.965528	0.694	0.506	2.39706e-06	Cholangiocytes	CXADR
2.15528e-10	0.770074	0.255	0.055	2.99907e-06	Cholangiocytes	VAMP8
2.32745e-10	1.2824	0.347	0.115	3.23865e-06	Cholangiocytes	DUSP10
2.56703e-10	1.19622	0.531	0.322	3.57202e-06	Cholangiocytes	PIK3CB
2.84709e-10	1.26909	0.643	0.43	3.96173e-06	Cholangiocytes	LRRC28
2.89514e-10	1.28124	0.684	0.553	4.02859e-06	Cholangiocytes	RSU1
6.00021e-10	0.798907	0.265	0.07	8.3493e-06	Cholangiocytes	FAM83F
6.34792e-10	0.979966	0.388	0.164	8.83313e-06	Cholangiocytes	ABI2
7.21247e-10	0.833734	0.765	0.7	1.00362e-05	Cholangiocytes	AMBRA1
8.10945e-10	1.07454	0.694	0.498	1.12843e-05	Cholangiocytes	SIPA1L1
9.29047e-10	1.03498	0.673	0.511	1.29277e-05	Cholangiocytes	TNS3
1.23343e-09	0.859255	0.735	0.577	1.71631e-05	Cholangiocytes	EIF4G3
1.65361e-09	1.17053	0.52	0.301	2.301e-05	Cholangiocytes	LIMA1
1.76859e-09	0.979185	0.755	0.65	2.461e-05	Cholangiocytes	APBB2
1.80325e-09	0.979206	0.571	0.326	2.50922e-05	Cholangiocytes	NCK2
2.13084e-09	1.13629	0.418	0.175	2.96506e-05	Cholangiocytes	TFCP2L1
2.18972e-09	1.0023	0.735	0.585	3.04699e-05	Cholangiocytes	SPTBN1
2.4958e-09	0.661992	0.908	0.868	3.4729e-05	Cholangiocytes	MAGI3
3.26174e-09	1.08145	0.622	0.439	4.53871e-05	Cholangiocytes	SKI
3.3362e-09	0.984846	0.429	0.238	4.64232e-05	Cholangiocytes	RBBP8
4.56294e-09	0.844063	0.622	0.44	6.34933e-05	Cholangiocytes	TTLL7
5.24589e-09	0.628597	0.857	0.894	7.29966e-05	Cholangiocytes	LRBA
5.67434e-09	1.06113	0.592	0.439	7.89584e-05	Cholangiocytes	MID1
7.4186e-09	0.852639	0.663	0.519	0.00010323	Cholangiocytes	CAMKMT
9.0747e-09	0.994582	0.704	0.554	0.000126274	Cholangiocytes	MEMO1
1.47014e-08	0.845091	0.296	0.089	0.00020457	Cholangiocytes	PTPN18
1.49027e-08	0.696659	0.878	0.835	0.000207371	Cholangiocytes	NSD1
2.02033e-08	0.565762	0.939	0.946	0.00028113	Cholangiocytes	NFIB
2.11044e-08	0.98666	0.633	0.491	0.000293668	Cholangiocytes	EPS15
2.25431e-08	0.638367	0.316	0.109	0.000313687	Cholangiocytes	SLC9A7
2.55382e-08	0.926526	0.255	0.061	0.000355363	Cholangiocytes	RIMS2
2.7964e-08	0.872988	0.714	0.645	0.000389118	Cholangiocytes	MAP4K3
3.52617e-08	1.03838	0.265	0.093	0.000490666	Cholangiocytes	CCDC171
3.75462e-08	0.832083	0.296	0.105	0.000522456	Cholangiocytes	ATRNL1
3.86573e-08	0.801808	0.735	0.6	0.000537917	Cholangiocytes	DISP1
3.93756e-08	0.802855	0.337	0.119	0.000547911	Cholangiocytes	RAB31
4.16452e-08	0.977321	0.296	0.078	0.000579493	Cholangiocytes	FYN
4.21642e-08	0.862653	0.622	0.47	0.000586715	Cholangiocytes	DSG2
4.69627e-08	1.13299	0.388	0.155	0.000653485	Cholangiocytes	TIMP3
4.71125e-08	0.730009	0.878	0.856	0.00065557	Cholangiocytes	ETV6
5.2159e-08	0.805331	0.429	0.227	0.000725793	Cholangiocytes	TIA1
5.95013e-08	0.9528	0.265	0.08	0.00082796	Cholangiocytes	SLC9A9
6.07001e-08	1.09673	0.551	0.37	0.000844642	Cholangiocytes	C1GALT1
6.15962e-08	0.655028	0.337	0.132	0.000857111	Cholangiocytes	FRMD4A
6.96354e-08	1.22549	0.694	0.492	0.000968977	Cholangiocytes	GPM6A
7.93257e-08	1.06637	0.561	0.39	0.00110382	Cholangiocytes	LURAP1L
8.91145e-08	0.537343	0.918	0.898	0.00124003	Cholangiocytes	EXOC4
1.03199e-07	0.701098	0.265	0.085	0.00143602	Cholangiocytes	ROBO1
1.05694e-07	0.850441	0.408	0.205	0.00147073	Cholangiocytes	EPB41L2
1.20889e-07	0.948116	0.622	0.435	0.00168217	Cholangiocytes	MAP4
1.29991e-07	0.911427	0.5	0.314	0.00180882	Cholangiocytes	SCAI
1.48623e-07	0.868914	0.602	0.406	0.00206809	Cholangiocytes	PLEKHA7
1.74883e-07	0.890238	0.306	0.13	0.00243349	Cholangiocytes	PLCB4
1.7705e-07	0.879454	0.704	0.679	0.00246365	Cholangiocytes	CNOT2
1.97976e-07	0.867207	0.418	0.261	0.00275484	Cholangiocytes	DLGAP4
2.03659e-07	0.664786	0.724	0.702	0.00283392	Cholangiocytes	CHD6
2.15377e-07	1.00864	0.439	0.196	0.00299698	Cholangiocytes	TSPAN7
2.23886e-07	0.968687	0.704	0.602	0.00311538	Cholangiocytes	TSPAN9
2.29862e-07	0.992676	0.296	0.108	0.00319853	Cholangiocytes	PDE3A
2.50602e-07	1.06822	0.663	0.52	0.00348712	Cholangiocytes	ELF1
2.67086e-07	1.03139	0.48	0.26	0.00371651	Cholangiocytes	CYTH3
3.30667e-07	0.827169	0.602	0.471	0.00460124	Cholangiocytes	TRAF3
3.81629e-07	0.985587	0.418	0.251	0.00531037	Cholangiocytes	CCDC68
4.21106e-07	0.708421	0.806	0.791	0.00585969	Cholangiocytes	ARHGAP42
4.37997e-07	0.841286	0.306	0.11	0.00609473	Cholangiocytes	MMD
5.43658e-07	0.894141	0.327	0.149	0.007565	Cholangiocytes	AFF3
5.55491e-07	0.536346	0.929	0.906	0.00772965	Cholangiocytes	FOXP1
6.63653e-07	0.652534	0.878	0.864	0.00923473	Cholangiocytes	PPM1H
6.90846e-07	0.613176	0.847	0.826	0.00961313	Cholangiocytes	FNDC3B
8.59611e-07	0.948455	0.347	0.18	0.0119615	Cholangiocytes	ARHGAP18
8.60598e-07	0.960167	0.5	0.301	0.0119752	Cholangiocytes	KCTD1
1.1939e-06	1.21863	0.561	0.42	0.0166132	Cholangiocytes	CDH13
1.30058e-06	0.937617	0.582	0.454	0.0180976	Cholangiocytes	DTNB
1.60294e-06	0.822761	0.378	0.183	0.0223049	Cholangiocytes	DHX40
1.70023e-06	0.820709	0.571	0.421	0.0236588	Cholangiocytes	CDC42
1.81019e-06	0.701118	0.276	0.101	0.0251888	Cholangiocytes	PDGFA
2.21927e-06	0.806214	0.714	0.578	0.0308812	Cholangiocytes	HPCAL1
2.23965e-06	1.0667	0.48	0.3	0.0311647	Cholangiocytes	CAST
2.32643e-06	0.631217	0.276	0.093	0.0323723	Cholangiocytes	TUFT1
2.74149e-06	0.553445	0.735	0.682	0.0381478	Cholangiocytes	MARK2
2.92224e-06	0.68048	0.847	0.828	0.040663	Cholangiocytes	PTPRJ
2.95565e-06	0.734858	0.306	0.105	0.0411278	Cholangiocytes	BTG3
3.10501e-06	0.815727	0.653	0.609	0.0432062	Cholangiocytes	SEPTIN9
3.3503e-06	0.74902	0.429	0.231	0.0466194	Cholangiocytes	ANKRD10
3.45642e-06	0.649246	0.663	0.605	0.048096	Cholangiocytes	PTBP2
3.74105e-06	0.814172	0.714	0.658	0.0520567	Cholangiocytes	SMAD3
4.01414e-06	0.826588	0.776	0.73	0.0558567	Cholangiocytes	STOX2
4.25478e-06	0.78792	0.449	0.257	0.0592053	Cholangiocytes	VAMP5
4.43811e-06	0.873706	0.408	0.207	0.0617563	Cholangiocytes	NHSL1
4.46783e-06	0.753439	0.602	0.549	0.0621699	Cholangiocytes	MYO1D
5.35109e-06	1.15732	0.408	0.279	0.0744604	Cholangiocytes	PALLD
5.84687e-06	0.778053	0.337	0.142	0.0813591	Cholangiocytes	GAS6
7.06154e-06	0.702836	0.704	0.639	0.0982613	Cholangiocytes	CSNK1G1
7.41522e-06	0.906367	0.306	0.158	0.103183	Cholangiocytes	TTC23
7.42267e-06	0.650786	0.276	0.127	0.103286	Cholangiocytes	PLEKHA2
7.68844e-06	0.929568	0.541	0.427	0.106985	Cholangiocytes	FRMD6
8.25811e-06	0.939777	0.439	0.313	0.114912	Cholangiocytes	PRKACB
8.71587e-06	0.68842	0.735	0.682	0.121281	Cholangiocytes	SCAPER
9.10561e-06	0.824868	0.347	0.157	0.126705	Cholangiocytes	KLF13
9.35208e-06	0.506393	0.255	0.1	0.130134	Cholangiocytes	CDKN1B
9.56636e-06	0.693235	0.388	0.228	0.133116	Cholangiocytes	NECTIN2
1.02193e-05	0.721198	0.469	0.308	0.142201	Cholangiocytes	MYSM1
1.025e-05	0.63144	0.816	0.829	0.142629	Cholangiocytes	GNAQ
1.13102e-05	0.835909	0.582	0.471	0.157381	Cholangiocytes	PAG1
1.14825e-05	0.882574	0.398	0.227	0.15978	Cholangiocytes	TMEM123
1.26575e-05	0.67122	0.663	0.564	0.176129	Cholangiocytes	RALGAPA1
1.30707e-05	0.813888	0.286	0.108	0.181879	Cholangiocytes	CMTM4
1.38525e-05	0.826579	0.439	0.285	0.192758	Cholangiocytes	ZBTB38
1.49974e-05	0.749053	0.704	0.741	0.208688	Cholangiocytes	PATJ
1.5533e-05	0.836018	0.582	0.441	0.216142	Cholangiocytes	PKP4
1.73122e-05	0.838059	0.429	0.258	0.240899	Cholangiocytes	PRRC2B
1.9312e-05	0.713879	0.418	0.291	0.268727	Cholangiocytes	TTLL5
1.95261e-05	0.475037	0.827	0.79	0.271706	Cholangiocytes	AOPEP
2.07738e-05	0.724525	0.49	0.342	0.289068	Cholangiocytes	ITPR1
2.2809e-05	0.819231	0.469	0.308	0.317387	Cholangiocytes	PACS1
2.31689e-05	0.714493	0.378	0.233	0.322395	Cholangiocytes	FAM53B
2.56775e-05	0.91104	0.49	0.315	0.357302	Cholangiocytes	KLF3
3.18091e-05	0.729182	0.388	0.215	0.442623	Cholangiocytes	KCNK5
3.47599e-05	0.735459	0.643	0.572	0.483684	Cholangiocytes	NEK7
4.02037e-05	0.606997	0.388	0.243	0.559434	Cholangiocytes	LPIN1
4.07939e-05	0.669121	0.684	0.604	0.567647	Cholangiocytes	OSBPL9
4.09145e-05	0.804678	0.469	0.326	0.569325	Cholangiocytes	KIFAP3
4.10261e-05	0.686071	0.653	0.593	0.570878	Cholangiocytes	BBX
4.16418e-05	0.5923	0.337	0.198	0.579445	Cholangiocytes	RETREG1
4.29029e-05	0.611963	0.704	0.673	0.596994	Cholangiocytes	SENP6
4.31521e-05	0.706544	0.724	0.738	0.600462	Cholangiocytes	STAG1
4.54649e-05	0.738248	0.5	0.35	0.632644	Cholangiocytes	NRP1
4.68424e-05	0.707959	0.316	0.152	0.651812	Cholangiocytes	RAB11A
4.70082e-05	0.780535	0.602	0.523	0.654119	Cholangiocytes	ASAP2
5.31666e-05	0.766042	0.388	0.25	0.739813	Cholangiocytes	MAEA
6.20003e-05	1.01969	0.582	0.485	0.862735	Cholangiocytes	RPS6KA3
6.22604e-05	0.768637	0.582	0.51	0.866354	Cholangiocytes	SYNE2
6.34919e-05	0.702921	0.418	0.292	0.883489	Cholangiocytes	SEC24B
6.98493e-05	0.816805	0.316	0.166	0.971953	Cholangiocytes	CLSTN1
7.97104e-05	0.981292	0.439	0.283	1	Cholangiocytes	COPG2
8.07709e-05	0.709982	0.327	0.15	1	Cholangiocytes	MAP6
8.82679e-05	0.63951	0.806	0.854	1	Cholangiocytes	SOX6
8.87255e-05	0.564324	0.286	0.144	1	Cholangiocytes	ATP11A
9.04188e-05	0.823102	0.5	0.364	1	Cholangiocytes	CDK17
9.66026e-05	0.709663	0.337	0.214	1	Cholangiocytes	ARMC9
0.000100866	0.794144	0.398	0.282	1	Cholangiocytes	HOMER2
0.000105781	0.682943	0.673	0.607	1	Cholangiocytes	USP6NL
0.000110689	0.518811	0.745	0.75	1	Cholangiocytes	FARS2
0.000123932	0.617409	0.714	0.727	1	Cholangiocytes	TUT4
0.000129165	0.635486	0.704	0.685	1	Cholangiocytes	PBRM1
0.000143684	0.764909	0.541	0.469	1	Cholangiocytes	PPP1R13B
0.000148656	0.751619	0.663	0.622	1	Cholangiocytes	DUSP16
0.00015492	0.687304	0.806	0.765	1	Cholangiocytes	ZMYM4
0.000155303	0.644084	0.255	0.127	1	Cholangiocytes	RGL3
0.000162641	0.600091	0.327	0.208	1	Cholangiocytes	PAM
0.000167666	0.580917	0.592	0.557	1	Cholangiocytes	TASP1
0.000197199	0.699741	0.337	0.171	1	Cholangiocytes	ZFP36L2
0.000217235	0.993409	0.469	0.346	1	Cholangiocytes	PDLIM1
0.000226759	0.776906	0.449	0.388	1	Cholangiocytes	CAMTA1
0.000229359	0.7339	0.582	0.509	1	Cholangiocytes	PPP4R1
0.000245846	0.466449	0.265	0.164	1	Cholangiocytes	SH3PXD2B
0.000249029	0.642338	0.388	0.254	1	Cholangiocytes	RALGPS1
0.000253606	0.636332	0.276	0.151	1	Cholangiocytes	SMAD6
0.000267717	0.821754	0.388	0.251	1	Cholangiocytes	TULP4
0.000288057	0.66544	0.449	0.323	1	Cholangiocytes	MITF
0.000292052	0.72075	0.724	0.719	1	Cholangiocytes	ARID4B
0.000311373	0.720246	0.531	0.417	1	Cholangiocytes	ITGAV
0.000314403	0.75606	0.5	0.399	1	Cholangiocytes	PTPN4
0.000317438	0.790525	0.52	0.453	1	Cholangiocytes	PARP4
0.000474196	0.574855	0.306	0.18	1	Cholangiocytes	USP54
0.00047485	0.661722	0.51	0.387	1	Cholangiocytes	LLGL2
0.00052062	0.686472	0.459	0.338	1	Cholangiocytes	B3GAT3
0.000537072	0.590817	0.673	0.642	1	Cholangiocytes	GAB1
0.000629293	0.521893	0.888	0.883	1	Cholangiocytes	WWOX
0.000644692	0.619982	0.704	0.69	1	Cholangiocytes	DIP2C
0.000658134	0.686062	0.551	0.453	1	Cholangiocytes	EEF1AKMT2
0.000699056	0.431119	0.367	0.242	1	Cholangiocytes	PDE4B
0.000711322	0.408268	0.837	0.894	1	Cholangiocytes	RBM6
0.00072658	0.676912	0.673	0.604	1	Cholangiocytes	CNOT6L
0.000736538	0.688226	0.52	0.422	1	Cholangiocytes	CNN3
0.00074975	0.625602	0.796	0.82	1	Cholangiocytes	PDLIM5
0.000796202	0.694753	0.286	0.152	1	Cholangiocytes	SLC45A4
0.000804211	0.608455	0.337	0.187	1	Cholangiocytes	TRIM2
0.000838284	0.670969	0.48	0.383	1	Cholangiocytes	ARHGAP39
0.000862789	0.404625	0.714	0.728	1	Cholangiocytes	MYCBP2
0.000868014	0.557282	0.541	0.468	1	Cholangiocytes	ARHGEF10L
0.000930149	0.661922	0.459	0.337	1	Cholangiocytes	AFG1L
0.000971852	0.606634	0.276	0.178	1	Cholangiocytes	SPINT2
0.00099266	0.468904	0.765	0.779	1	Cholangiocytes	RABGAP1
0.00100765	0.431144	0.806	0.83	1	Cholangiocytes	ABLIM1
0.00107788	0.704734	0.612	0.551	1	Cholangiocytes	SLK
0.00111451	0.656561	0.439	0.367	1	Cholangiocytes	NSD2
0.00118377	0.600038	0.541	0.46	1	Cholangiocytes	PAK2
0.00119974	0.687673	0.48	0.358	1	Cholangiocytes	UNC13B
0.00120668	0.731649	0.561	0.477	1	Cholangiocytes	IRAK2
0.00121388	0.73434	0.622	0.575	1	Cholangiocytes	KIF21A
0.00126672	0.681491	0.633	0.566	1	Cholangiocytes	WWC2
0.00128148	0.593796	0.633	0.652	1	Cholangiocytes	OGA
0.00129235	0.846278	0.51	0.419	1	Cholangiocytes	PHF14
0.00135247	0.605847	0.48	0.385	1	Cholangiocytes	CASK
0.00135314	0.46407	0.755	0.72	1	Cholangiocytes	CTNNA1
0.001414	0.545304	0.276	0.191	1	Cholangiocytes	SSH1
0.0014561	0.680576	0.673	0.65	1	Cholangiocytes	HIVEP2
0.00147207	0.590373	0.296	0.182	1	Cholangiocytes	ACER3
0.00153967	0.679197	0.327	0.205	1	Cholangiocytes	ACTN1
0.00155605	0.618432	0.367	0.271	1	Cholangiocytes	OSBPL1A
0.00161663	0.6374	0.541	0.473	1	Cholangiocytes	PAK1
0.00166724	0.48669	0.724	0.722	1	Cholangiocytes	WDFY3
0.00172029	0.481548	0.429	0.338	1	Cholangiocytes	STK10
0.0019087	0.458235	0.765	0.764	1	Cholangiocytes	AFF4
0.00192452	0.633399	0.765	0.73	1	Cholangiocytes	DYRK1A
0.00193323	0.705547	0.663	0.68	1	Cholangiocytes	CDC42BPA
0.0020416	0.412346	0.806	0.852	1	Cholangiocytes	RAPGEF2
0.0020841	0.638665	0.653	0.653	1	Cholangiocytes	PPP1CB
0.0021825	0.597607	0.408	0.315	1	Cholangiocytes	CCDC57
0.00231112	0.567002	0.429	0.302	1	Cholangiocytes	NIPAL2
0.00232737	0.596506	0.459	0.332	1	Cholangiocytes	CBL
0.0023913	0.668153	0.367	0.256	1	Cholangiocytes	SAMD8
0.00277042	0.631143	0.429	0.329	1	Cholangiocytes	FAM120C
0.00277206	0.634788	0.602	0.606	1	Cholangiocytes	GPATCH2
0.00283758	0.695656	0.388	0.238	1	Cholangiocytes	PITPNC1
0.00284691	0.547471	0.449	0.393	1	Cholangiocytes	CLASP2
0.00304939	0.573852	0.51	0.447	1	Cholangiocytes	ARHGAP17
0.0030932	0.432423	0.255	0.147	1	Cholangiocytes	CTPS2
0.00349937	0.308357	0.612	0.618	1	Cholangiocytes	PCM1
0.0036907	0.448663	0.255	0.156	1	Cholangiocytes	IFT43
0.00370568	0.527838	0.418	0.317	1	Cholangiocytes	ZBTB16
0.00372849	0.737945	0.408	0.287	1	Cholangiocytes	CPLANE1
0.00396618	0.422188	0.265	0.122	1	Cholangiocytes	TMEM184B
0.00433567	0.437623	0.367	0.266	1	Cholangiocytes	MTR
0.00441817	0.426124	0.786	0.806	1	Cholangiocytes	STRN3
0.00458164	0.349845	0.806	0.843	1	Cholangiocytes	MCU
0.00461944	0.353853	0.704	0.733	1	Cholangiocytes	PAN3
0.00476431	0.397983	0.755	0.835	1	Cholangiocytes	NF1
0.00501846	0.644338	0.286	0.169	1	Cholangiocytes	AZIN1
0.00512692	0.519093	0.724	0.771	1	Cholangiocytes	PICALM
0.00513261	0.771449	0.449	0.348	1	Cholangiocytes	BBS9
0.0055152	0.701355	0.367	0.28	1	Cholangiocytes	EZH1
0.00558729	0.559961	0.469	0.411	1	Cholangiocytes	RASA2
0.00580024	0.477671	0.408	0.311	1	Cholangiocytes	FBXW8
0.00602338	0.44186	0.643	0.639	1	Cholangiocytes	CHN2
0.00633704	0.501861	0.714	0.707	1	Cholangiocytes	LRCH1
0.00635815	0.585634	0.429	0.336	1	Cholangiocytes	DENND6A
0.00652711	0.562016	0.296	0.204	1	Cholangiocytes	RBMX
0.00716297	0.593774	0.622	0.614	1	Cholangiocytes	OGT
0.00717764	0.625452	0.49	0.436	1	Cholangiocytes	LMBRD2
0.00728506	0.431706	0.776	0.824	1	Cholangiocytes	CDKAL1
0.0073436	0.597344	0.316	0.217	1	Cholangiocytes	SPIN1
0.00737326	0.521892	0.367	0.249	1	Cholangiocytes	SRSF3
0.00754392	0.549932	0.408	0.33	1	Cholangiocytes	ZC3H6
0.00770016	0.759011	0.48	0.429	1	Cholangiocytes	FILIP1L
0.00821098	0.457495	0.551	0.546	1	Cholangiocytes	GALNT11
0.00835489	0.43552	0.673	0.684	1	Cholangiocytes	CLASP1
0.00847375	0.572093	0.541	0.493	1	Cholangiocytes	TTC3
0.00855201	0.339704	0.255	0.201	1	Cholangiocytes	PTPRS
0.00861679	0.582036	0.714	0.682	1	Cholangiocytes	PHF21A
0.00869819	0.588108	0.551	0.518	1	Cholangiocytes	XRCC4
0.00875724	0.407939	0.337	0.237	1	Cholangiocytes	EEF2K
0.00893959	0.699469	0.276	0.177	1	Cholangiocytes	PPIP5K2
0.00964548	0.375247	0.316	0.223	1	Cholangiocytes	RRAGB
0.00967626	0.410345	0.735	0.797	1	Cholangiocytes	GPATCH8
0.00987235	0.386705	0.571	0.582	1	Cholangiocytes	RAI1

## Sheet: Hep._vs_Chol._deg in shICOs
p_val	avg_log2FC	pct.1	pct.2	p_val_adj	cluster	gene
4.21513e-77	1.0872	0.991	0.74	5.86535e-73	Hep	TCF7L2
4.39747e-75	1.23806	0.993	0.58	6.11907e-71	Hep	EXOC4
2.38276e-74	1.19927	0.984	0.617	3.31561e-70	Hep	SAMD12
8.33133e-74	1.16706	0.993	0.603	1.15931e-69	Hep	ZCCHC7
4.11977e-68	1.13664	0.986	0.6	5.73266e-64	Hep	MAGI1
1.51989e-67	1.12925	0.977	0.542	2.11493e-63	Hep	EXOC6B
4.10412e-67	0.937446	0.991	0.761	5.71088e-63	Hep	SNRNP70
2.91637e-66	0.976345	0.998	0.757	4.05813e-62	Hep	PTPRK
2.65046e-62	1.24509	0.979	0.576	3.68812e-58	Hep	PKHD1
3.85144e-60	1.11293	0.965	0.491	5.35928e-56	Hep	MAGI3
7.34571e-59	1.12569	0.972	0.646	1.02216e-54	Hep	FUT8
1.44674e-57	0.904708	0.996	0.776	2.01313e-53	Hep	EML4
2.12309e-57	1.16886	0.898	0.378	2.95428e-53	Hep	MDM4
3.85219e-57	1.11102	0.877	0.338	5.36032e-53	Hep	PPP2R3A
4.84639e-57	0.994458	0.982	0.609	6.74374e-53	Hep	MSI2
1.1801e-56	1.25621	0.972	0.566	1.64211e-52	Hep	AKAP13
2.09591e-55	1.04494	0.979	0.561	2.91646e-51	Hep	CCSER1
5.45858e-53	1.03206	0.93	0.454	7.59562e-49	Hep	TSHZ2
2.01337e-51	0.969002	0.935	0.49	2.8016e-47	Hep	IMMP2L
2.36414e-50	1.03926	0.863	0.356	3.2897e-46	Hep	REV1
8.08326e-50	0.928189	0.914	0.412	1.12479e-45	Hep	DLG1
1.80273e-49	1.02262	0.919	0.451	2.5085e-45	Hep	ANK3
3.55154e-49	0.977131	0.972	0.552	4.94197e-45	Hep	WWOX
1.32613e-48	1.09787	0.821	0.314	1.84531e-44	Hep	HNF4G
5.73175e-48	1.04363	0.87	0.343	7.97573e-44	Hep	NAALADL2
8.65239e-48	1.02127	0.954	0.5	1.20398e-43	Hep	RNF43
1.03868e-47	0.908536	0.953	0.499	1.44532e-43	Hep	RBM6
1.68485e-47	0.989776	0.789	0.297	2.34447e-43	Hep	OPHN1
2.8805e-47	1.02592	0.867	0.383	4.00822e-43	Hep	PPARG
4.65764e-47	0.911347	0.94	0.494	6.4811e-43	Hep	NEDD4L
7.39692e-47	0.889228	0.975	0.623	1.02928e-42	Hep	CDK6
9.36723e-46	0.958173	0.949	0.483	1.30345e-41	Hep	UTRN
1.39601e-45	1.07518	0.946	0.5	1.94255e-41	Hep	EXT1
1.60672e-45	0.784748	0.918	0.466	2.23575e-41	Hep	ZMYND8
2.03913e-45	0.91855	0.937	0.48	2.83745e-41	Hep	PARD3B
2.42068e-45	1.00672	0.965	0.574	3.36838e-41	Hep	AKT3
3.09243e-45	0.857248	0.865	0.37	4.30312e-41	Hep	FAM172A
3.3946e-45	0.943312	0.758	0.26	4.72359e-41	Hep	THSD4
6.43297e-45	0.8259	0.896	0.464	8.95148e-41	Hep	SENP6
6.90645e-45	0.778935	1	0.965	9.61032e-41	Hep	GMDS
9.02288e-45	0.77214	0.716	0.24	1.25553e-40	Hep	PRKN
1.06868e-44	0.950637	0.94	0.468	1.48706e-40	Hep	BAIAP2L1
1.13555e-44	0.908933	0.793	0.282	1.58012e-40	Hep	MCC
1.26724e-44	1.01538	0.844	0.317	1.76337e-40	Hep	NFAT5
1.72241e-44	0.950843	0.868	0.332	2.39673e-40	Hep	CSNK1G1
2.99493e-44	0.952998	0.772	0.243	4.16745e-40	Hep	LAMA3
1.20154e-43	0.891972	0.974	0.591	1.67194e-39	Hep	LRBA
1.35207e-43	0.965287	0.911	0.465	1.8814e-39	Hep	MACC1
6.24781e-43	0.961478	0.882	0.391	8.69383e-39	Hep	RBMS3
1.05196e-42	0.974247	0.928	0.457	1.4638e-38	Hep	AOPEP
1.88059e-42	0.956654	0.956	0.566	2.61684e-38	Hep	MYO1D
2.04187e-42	0.873449	0.84	0.328	2.84126e-38	Hep	CHD9
3.78464e-42	0.813718	0.828	0.334	5.26633e-38	Hep	PDGFC
4.45028e-42	0.864397	0.933	0.492	6.19257e-38	Hep	PATJ
8.17537e-42	0.870303	0.87	0.366	1.1376e-37	Hep	TANC2
8.98645e-42	0.933236	0.76	0.236	1.25046e-37	Hep	LARGE1
9.15323e-42	0.964828	0.909	0.456	1.27367e-37	Hep	ZBTB20
1.246e-41	0.803779	0.784	0.326	1.73381e-37	Hep	APBB2
5.07868e-41	0.88684	0.856	0.367	7.06698e-37	Hep	PSD3
6.20664e-41	0.904318	0.844	0.34	8.63654e-37	Hep	GPR39
7.12767e-41	0.832793	0.918	0.505	9.91815e-37	Hep	CADPS2
1.03002e-40	0.786186	0.858	0.37	1.43328e-36	Hep	CUX1
1.11824e-40	0.976868	0.682	0.199	1.55603e-36	Hep	ARNTL2
1.96153e-40	1.00682	0.83	0.305	2.72946e-36	Hep	MAML2
2.1119e-40	0.78074	0.958	0.559	2.93871e-36	Hep	MLLT3
2.54628e-40	0.955626	0.961	0.513	3.54314e-36	Hep	MACF1
2.62942e-40	0.808653	0.895	0.402	3.65884e-36	Hep	PARD3
4.69529e-40	0.905004	0.83	0.335	6.5335e-36	Hep	DIP2C
5.95308e-40	0.866064	0.902	0.477	8.28371e-36	Hep	SGPP2
9.3004e-40	0.735491	0.882	0.472	1.29415e-35	Hep	DOCK1
9.52222e-40	0.786708	0.805	0.34	1.32502e-35	Hep	PHLDB2
1.17206e-39	0.896573	0.942	0.496	1.63092e-35	Hep	RALGAPA2
2.22305e-39	0.823996	0.874	0.394	3.09338e-35	Hep	SETD5
2.67699e-39	0.855702	0.795	0.291	3.72504e-35	Hep	NR6A1
4.27919e-39	0.923143	0.918	0.472	5.95449e-35	Hep	SLC22A23
5.68798e-39	0.893728	0.793	0.297	7.91482e-35	Hep	PARP8
5.70525e-39	0.858913	0.837	0.335	7.93885e-35	Hep	FRYL
1.53412e-38	0.783486	0.932	0.483	2.13473e-34	Hep	GIGYF2
1.70429e-38	0.891969	0.756	0.287	2.37152e-34	Hep	CPEB2
2.28038e-38	0.60105	0.826	0.39	3.17315e-34	Hep	VPS13A
4.7699e-38	0.790178	0.807	0.35	6.63732e-34	Hep	TOX3
5.14937e-38	0.872373	0.868	0.384	7.16535e-34	Hep	NBEAL1
9.4509e-38	0.759606	0.688	0.224	1.31509e-33	Hep	NR2C2
1.31894e-37	0.857569	0.598	0.125	1.8353e-33	Hep	BCAS3
1.35538e-37	0.838289	0.891	0.419	1.88601e-33	Hep	RELCH
1.36167e-37	0.878425	0.881	0.393	1.89476e-33	Hep	KANSL1
1.48767e-37	0.788978	0.698	0.225	2.07009e-33	Hep	HDAC8
1.84745e-37	0.881707	0.83	0.357	2.57073e-33	Hep	MAML3
3.04347e-37	0.778779	0.93	0.526	4.23499e-33	Hep	PPP3CA
3.87773e-37	0.850057	0.884	0.418	5.39586e-33	Hep	SIK3
4.16745e-37	0.948643	0.86	0.376	5.799e-33	Hep	DENND4C
4.48321e-37	0.753974	0.914	0.497	6.23839e-33	Hep	MCU
6.3233e-37	0.787547	0.886	0.418	8.79887e-33	Hep	DDX17
1.06435e-36	0.760523	0.672	0.212	1.48104e-32	Hep	SFXN5
1.49585e-36	0.892047	0.812	0.324	2.08148e-32	Hep	PDE4D
1.50013e-36	0.957188	0.974	0.808	2.08744e-32	Hep	CFTR
2.03147e-36	0.917073	0.837	0.365	2.82679e-32	Hep	ROCK2
3.02335e-36	0.785745	0.735	0.247	4.20699e-32	Hep	PITPNC1
3.22327e-36	0.766944	0.889	0.456	4.48518e-32	Hep	ACACA
3.91832e-36	1.08608	0.847	0.43	5.45234e-32	Hep	GLIS3
4.34365e-36	0.719767	0.937	0.535	6.04419e-32	Hep	NCOR1
4.47078e-36	0.798881	0.86	0.377	6.2211e-32	Hep	NKTR
5.13633e-36	0.76143	0.826	0.341	7.14721e-32	Hep	DENND1A
9.61569e-36	0.723252	0.6	0.165	1.33802e-31	Hep	KIF13B
1.19014e-35	0.757494	0.867	0.434	1.65608e-31	Hep	ARID5B
1.8939e-35	0.711573	0.804	0.342	2.63537e-31	Hep	VPS13B
3.06836e-35	0.902194	0.749	0.259	4.26963e-31	Hep	RNF169
3.09716e-35	0.921395	0.558	0.135	4.30969e-31	Hep	TTC26
3.34201e-35	0.695198	0.728	0.256	4.65041e-31	Hep	DCAF6
3.53099e-35	0.825172	0.888	0.413	4.91338e-31	Hep	CHD2
3.61506e-35	0.855712	0.944	0.578	5.03036e-31	Hep	SHROOM3
3.89528e-35	0.735947	0.777	0.285	5.42029e-31	Hep	PTK2
6.11851e-35	0.634942	0.888	0.487	8.51391e-31	Hep	FAR1
7.21381e-35	0.78068	0.646	0.196	1.0038e-30	Hep	TRAF3IP2
1.14437e-34	0.764905	0.902	0.413	1.59238e-30	Hep	RAPGEF6
1.44737e-34	0.755487	0.858	0.378	2.01401e-30	Hep	OGA
1.75464e-34	0.780529	0.825	0.341	2.44158e-30	Hep	MYO1E
1.7914e-34	0.698703	0.651	0.22	2.49274e-30	Hep	OXR1
1.96576e-34	0.90347	0.942	0.522	2.73535e-30	Hep	STRN3
2.26073e-34	0.949578	0.437	0.094	3.14581e-30	Hep	SYNE1
2.6219e-34	0.847802	0.775	0.321	3.64837e-30	Hep	PTPRJ
2.69307e-34	0.805371	0.811	0.361	3.74741e-30	Hep	HEPH
2.99326e-34	0.835044	0.73	0.282	4.16512e-30	Hep	RAPGEF5
3.11461e-34	0.828586	0.667	0.237	4.33398e-30	Hep	TGM7
3.6238e-34	0.717017	0.588	0.172	5.04251e-30	Hep	NBEA
3.83339e-34	0.627287	0.639	0.219	5.33417e-30	Hep	COG5
5.98602e-34	0.738378	0.902	0.493	8.32955e-30	Hep	PBX1
6.12016e-34	0.797952	0.779	0.32	8.51621e-30	Hep	TSC22D2
6.88979e-34	0.716923	0.777	0.351	9.58714e-30	Hep	BCL2L1
7.29302e-34	0.909394	0.889	0.473	1.01482e-29	Hep	TC2N
8.37148e-34	0.778765	0.765	0.282	1.16489e-29	Hep	ZFAND3
9.85316e-34	0.724133	0.714	0.264	1.37107e-29	Hep	USP32
1.24302e-33	0.720925	0.614	0.187	1.72966e-29	Hep	EPB41L4A
1.29361e-33	0.82501	0.921	0.566	1.80006e-29	Hep	LAMA5
1.32128e-33	0.753575	0.718	0.266	1.83856e-29	Hep	KANSL1L
1.43379e-33	0.654867	0.63	0.211	1.99513e-29	Hep	KIF16B
1.50337e-33	0.696372	0.967	0.575	2.09194e-29	Hep	PUM1
2.02738e-33	0.774716	0.781	0.301	2.8211e-29	Hep	FRY
2.03258e-33	0.713525	0.867	0.369	2.82833e-29	Hep	MED13L
2.10695e-33	0.788491	0.933	0.513	2.93182e-29	Hep	FOXP1
2.51409e-33	0.774383	0.965	0.627	3.49835e-29	Hep	ATRNL1
3.46869e-33	0.797349	0.928	0.547	4.82669e-29	Hep	ETNK1
3.46905e-33	0.774802	0.551	0.139	4.82718e-29	Hep	MAP3K13
4.24629e-33	0.766653	0.726	0.27	5.90871e-29	Hep	CPEB4
4.45475e-33	0.806838	0.963	0.557	6.19879e-29	Hep	EFNA5
5.11896e-33	0.636057	0.809	0.344	7.12303e-29	Hep	TRAF3
5.88627e-33	0.63768	0.653	0.215	8.19075e-29	Hep	FBXL17
1.10403e-32	0.784497	0.891	0.454	1.53626e-28	Hep	ARL15
1.10925e-32	0.724545	0.77	0.346	1.54352e-28	Hep	SIPA1L3
1.11334e-32	0.698244	0.718	0.273	1.54922e-28	Hep	TMCC1
1.13943e-32	0.516796	0.502	0.14	1.58552e-28	Hep	RAI1
1.379e-32	0.774217	0.83	0.361	1.91888e-28	Hep	SSH2
1.70349e-32	0.646379	0.953	0.614	2.3704e-28	Hep	GNAQ
1.82193e-32	0.663396	0.611	0.191	2.53522e-28	Hep	FERMT1
1.94471e-32	0.657258	0.758	0.305	2.70607e-28	Hep	REV3L
2.08363e-32	0.880095	0.728	0.277	2.89936e-28	Hep	RNLS
2.11476e-32	0.671307	0.888	0.473	2.94268e-28	Hep	EIF4G3
2.38153e-32	0.79538	0.588	0.155	3.3139e-28	Hep	VSIG10
2.56779e-32	0.723053	0.479	0.117	3.57308e-28	Hep	RGS11
2.82231e-32	0.88158	0.888	0.454	3.92725e-28	Hep	ITGA2
2.82522e-32	0.65919	0.777	0.316	3.93129e-28	Hep	EPB41
3.10071e-32	0.660203	0.732	0.286	4.31463e-28	Hep	TBC1D5
3.84706e-32	0.760426	0.702	0.226	5.35319e-28	Hep	EHBP1
4.09972e-32	0.746918	0.812	0.353	5.70475e-28	Hep	USP6NL
4.57409e-32	0.75794	0.749	0.288	6.36484e-28	Hep	RREB1
4.77346e-32	0.879131	0.828	0.329	6.64228e-28	Hep	TMTC2
6.75124e-32	0.684219	0.877	0.43	9.39436e-28	Hep	DST
8.27238e-32	0.73465	0.682	0.27	1.1511e-27	Hep	KALRN
8.5649e-32	0.66404	0.982	0.735	1.19181e-27	Hep	NFIB
8.89277e-32	0.753825	0.768	0.31	1.23743e-27	Hep	MBNL2
9.57929e-32	0.707327	0.83	0.347	1.33296e-27	Hep	MLLT10
1.02601e-31	0.729391	0.589	0.174	1.42769e-27	Hep	PRKCE
1.34284e-31	0.743692	0.835	0.354	1.86856e-27	Hep	AMBRA1
1.71977e-31	0.778724	0.461	0.105	2.39305e-27	Hep	ECT2L
2.3045e-31	0.739227	0.591	0.195	3.20671e-27	Hep	PAK3
2.50334e-31	0.665114	0.604	0.186	3.48339e-27	Hep	ADCY9
2.8496e-31	0.785524	0.877	0.424	3.96522e-27	Hep	ALS2CL
3.36489e-31	0.660588	0.916	0.553	4.68224e-27	Hep	NFIA
4.50146e-31	0.660405	0.632	0.209	6.26379e-27	Hep	RSRP1
4.73277e-31	0.796706	0.511	0.147	6.58565e-27	Hep	PTPRM
5.46273e-31	0.609002	0.474	0.135	7.60138e-27	Hep	RPS6KA5
5.83682e-31	0.777561	0.914	0.464	8.12193e-27	Hep	RC3H1
6.42756e-31	0.645878	0.479	0.13	8.94395e-27	Hep	PPP3CC
7.29457e-31	0.663978	0.756	0.319	1.01504e-26	Hep	SNX13
7.60868e-31	0.757052	0.714	0.238	1.05875e-26	Hep	SMYD3
1.15534e-30	0.818079	0.826	0.348	1.60765e-26	Hep	PAN3
1.27169e-30	0.760677	0.618	0.208	1.76956e-26	Hep	TEC
1.39527e-30	0.718616	0.882	0.418	1.94152e-26	Hep	PIK3C2A
1.47981e-30	0.6851	0.514	0.133	2.05915e-26	Hep	ARHGEF3
1.72233e-30	0.820841	0.856	0.457	2.39662e-26	Hep	HIF1A
1.76079e-30	0.748874	0.593	0.186	2.45014e-26	Hep	NR3C2
1.78514e-30	0.718216	0.798	0.331	2.48402e-26	Hep	FARP1
2.24514e-30	0.68176	0.839	0.407	3.12411e-26	Hep	FOXP2
2.59288e-30	0.643763	0.37	0.071	3.608e-26	Hep	SRGAP1
2.74056e-30	0.661699	0.598	0.186	3.81349e-26	Hep	ZSWIM6
2.79478e-30	0.744571	0.889	0.442	3.88894e-26	Hep	RUNX1
3.61566e-30	0.684163	0.574	0.184	5.03119e-26	Hep	SLC44A3
3.74481e-30	0.735326	0.735	0.263	5.2109e-26	Hep	ARHGAP12
4.08433e-30	0.645713	0.618	0.209	5.68335e-26	Hep	CHN2
4.10337e-30	0.79058	0.919	0.496	5.70984e-26	Hep	TCF4
4.6172e-30	0.568974	0.637	0.23	6.42484e-26	Hep	PPP6R2
5.2719e-30	0.724298	0.686	0.228	7.33584e-26	Hep	TNIK
5.51925e-30	0.996459	0.875	0.425	7.68004e-26	Hep	RICTOR
6.21547e-30	0.80238	0.768	0.299	8.64882e-26	Hep	AFF1
6.3721e-30	0.700982	0.742	0.292	8.86677e-26	Hep	PIP5K1B
7.69813e-30	0.843771	0.858	0.38	1.0712e-25	Hep	SH3RF1
8.41458e-30	0.66444	0.842	0.413	1.17089e-25	Hep	USP34
8.438e-30	0.690063	0.647	0.213	1.17415e-25	Hep	ATRN
8.58201e-30	0.688968	0.746	0.275	1.19419e-25	Hep	EHMT1
8.65129e-30	0.696331	0.746	0.273	1.20383e-25	Hep	DMXL1
9.36713e-30	0.670526	0.786	0.365	1.30344e-25	Hep	TRIO
9.95745e-30	0.60694	0.946	0.616	1.38558e-25	Hep	IQGAP2
1.04841e-29	0.632786	0.842	0.415	1.45886e-25	Hep	UNC13B
1.4098e-29	0.783689	0.579	0.157	1.96173e-25	Hep	DENND1B
1.45692e-29	0.657269	0.732	0.315	2.0273e-25	Hep	SASH1
1.49964e-29	0.637122	0.723	0.278	2.08675e-25	Hep	PPP2R5E
1.55666e-29	0.632647	0.595	0.201	2.1661e-25	Hep	BTBD10
1.78767e-29	0.596708	0.381	0.08	2.48754e-25	Hep	ABLIM1
1.86575e-29	0.614365	0.675	0.243	2.59619e-25	Hep	PHLPP1
1.98127e-29	0.783972	0.812	0.354	2.75694e-25	Hep	EPS8
2.653e-29	0.68683	0.782	0.336	3.69166e-25	Hep	SRPK2
2.73567e-29	0.435239	1	0.983	3.80668e-25	Hep	DDX5
3.1125e-29	0.743078	0.781	0.329	4.33104e-25	Hep	TJP1
4.37981e-29	0.70823	0.83	0.38	6.0945e-25	Hep	TRA2A
4.48114e-29	0.570778	0.656	0.238	6.23551e-25	Hep	RALGPS2
4.70554e-29	0.720732	0.947	0.525	6.54776e-25	Hep	RERE
4.73212e-29	0.668824	0.602	0.191	6.58474e-25	Hep	LUZP1
5.82968e-29	0.565147	0.761	0.337	8.112e-25	Hep	FNBP1L
5.8553e-29	0.717422	0.907	0.492	8.14765e-25	Hep	ARIH1
6.73286e-29	0.5493	0.53	0.169	9.36878e-25	Hep	IQSEC1
7.42487e-29	0.629648	0.318	0.043	1.03317e-24	Hep	ATG9B
8.40442e-29	0.643503	0.87	0.468	1.16948e-24	Hep	KLF3
9.29996e-29	0.609536	0.637	0.213	1.29409e-24	Hep	PRPF39
9.64068e-29	0.622571	0.584	0.194	1.3415e-24	Hep	SCAI
9.82265e-29	0.58644	0.626	0.222	1.36682e-24	Hep	FMN1
1.08875e-28	0.689086	0.725	0.301	1.51499e-24	Hep	RHPN2
1.152e-28	0.713764	0.819	0.388	1.60301e-24	Hep	WWC1
1.17944e-28	0.610161	0.656	0.234	1.6412e-24	Hep	FARS2
1.2731e-28	0.739207	0.774	0.319	1.77151e-24	Hep	GPATCH2
1.55835e-28	0.660511	0.877	0.471	2.16845e-24	Hep	CAMK2D
1.71726e-28	0.744229	0.847	0.413	2.38956e-24	Hep	STON2
1.79091e-28	0.766527	0.665	0.221	2.49205e-24	Hep	MGAT5
1.80256e-28	0.504338	0.516	0.159	2.50827e-24	Hep	MICAL3
1.82662e-28	0.484153	0.446	0.131	2.54174e-24	Hep	LEKR1
1.88482e-28	0.663859	0.718	0.26	2.62273e-24	Hep	KIF13A
2.03378e-28	0.590842	0.558	0.179	2.83001e-24	Hep	LYST
2.28556e-28	0.574059	0.754	0.317	3.18035e-24	Hep	RBFOX2
2.3239e-28	0.710683	0.568	0.165	3.23371e-24	Hep	PHF21A
2.42798e-28	0.5043	0.496	0.156	3.37853e-24	Hep	KDM5B
2.62449e-28	0.406412	0.544	0.212	3.65197e-24	Hep	TRIM37
3.00769e-28	0.741207	0.584	0.182	4.1852e-24	Hep	RNF150
3.01537e-28	0.66199	0.632	0.203	4.19589e-24	Hep	CYTH3
3.19462e-28	0.639162	0.614	0.212	4.44531e-24	Hep	TUT4
3.38166e-28	0.58498	0.77	0.367	4.70558e-24	Hep	RCOR1
3.61816e-28	0.589161	0.725	0.31	5.03468e-24	Hep	GGNBP2
4.93379e-28	0.692737	0.898	0.473	6.86537e-24	Hep	AGPS
5.51712e-28	0.685407	0.786	0.344	7.67707e-24	Hep	SGSM3
7.0324e-28	0.746004	0.846	0.385	9.78558e-24	Hep	LGR4
8.31525e-28	0.633515	0.554	0.154	1.15707e-23	Hep	MBD5
8.4561e-28	0.631727	0.725	0.304	1.17667e-23	Hep	CELF2
9.60099e-28	0.627363	0.679	0.246	1.33598e-23	Hep	CPLANE1
1.00158e-27	0.733376	0.763	0.303	1.3937e-23	Hep	TPCN2
1.11278e-27	0.535445	0.63	0.225	1.54843e-23	Hep	TNKS
1.33386e-27	0.566343	0.7	0.279	1.85607e-23	Hep	KDM6A
1.45633e-27	0.783693	0.791	0.337	2.02648e-23	Hep	AGFG1
1.45829e-27	0.72283	0.765	0.346	2.02921e-23	Hep	LIPH
1.45993e-27	0.578193	0.856	0.434	2.0315e-23	Hep	CDK12
1.56795e-27	0.578774	0.628	0.248	2.18181e-23	Hep	LRRFIP2
1.82555e-27	0.681265	0.719	0.283	2.54025e-23	Hep	ARID4B
1.87876e-27	0.674623	0.711	0.276	2.61429e-23	Hep	KDM7A
2.0057e-27	0.641535	0.814	0.357	2.79094e-23	Hep	OLA1
2.06757e-27	0.627167	0.696	0.264	2.87702e-23	Hep	RABGAP1
2.34032e-27	0.660971	0.805	0.363	3.25655e-23	Hep	ERBIN
2.58441e-27	0.62852	0.535	0.161	3.59621e-23	Hep	MCTP2
2.69851e-27	0.660956	0.398	0.082	3.75498e-23	Hep	PLCE1
3.27728e-27	0.536162	0.468	0.135	4.56034e-23	Hep	DGKH
3.28425e-27	0.674703	0.818	0.375	4.57003e-23	Hep	STK39
3.49728e-27	0.749273	0.719	0.307	4.86647e-23	Hep	SERTAD2
3.65841e-27	0.513992	0.604	0.221	5.09068e-23	Hep	FTO
3.75308e-27	0.592343	0.786	0.344	5.22241e-23	Hep	AFF4
4.20166e-27	0.808413	0.839	0.415	5.84661e-23	Hep	ANO7
5.2295e-27	0.630683	0.9	0.524	7.27685e-23	Hep	RBM39
5.45316e-27	0.60831	0.628	0.225	7.58807e-23	Hep	IMPACT
5.574e-27	0.678234	0.874	0.435	7.75623e-23	Hep	RABGAP1L
5.63016e-27	0.673767	0.933	0.568	7.83437e-23	Hep	ADK
6.00622e-27	0.471379	0.412	0.123	8.35765e-23	Hep	OSBPL6
6.11885e-27	0.561649	0.758	0.333	8.51437e-23	Hep	ATP2C1
6.28771e-27	0.539511	0.584	0.215	8.74935e-23	Hep	DIS3L2
6.9942e-27	0.645708	0.689	0.258	9.73243e-23	Hep	MAP4K3
7.41932e-27	0.627247	0.895	0.51	1.0324e-22	Hep	PDLIM5
7.87749e-27	0.864303	0.386	0.082	1.09615e-22	Hep	MECOM
8.00833e-27	0.572713	0.632	0.242	1.11436e-22	Hep	DEPTOR
9.18557e-27	0.508445	0.616	0.215	1.27817e-22	Hep	PI4KA
9.34795e-27	0.672979	0.819	0.378	1.30077e-22	Hep	ARHGAP21
9.44616e-27	0.549729	0.644	0.24	1.31443e-22	Hep	STXBP5
9.62207e-27	0.53049	0.57	0.197	1.33891e-22	Hep	SLC25A36
1.0003e-26	0.637414	0.872	0.445	1.39192e-22	Hep	GSK3B
1.15216e-26	0.616038	0.747	0.3	1.60323e-22	Hep	ELMO1
1.16288e-26	0.611494	0.726	0.292	1.61815e-22	Hep	BTAF1
1.25513e-26	0.669416	0.67	0.246	1.74651e-22	Hep	CADM1
1.31622e-26	0.70392	0.619	0.184	1.83152e-22	Hep	ARHGAP26
1.44392e-26	0.637695	0.498	0.137	2.00921e-22	Hep	WDR25
1.61615e-26	0.609571	0.554	0.163	2.24887e-22	Hep	PIBF1
1.62753e-26	0.472985	0.444	0.14	2.2647e-22	Hep	MAP4
1.63396e-26	0.56548	0.735	0.318	2.27366e-22	Hep	ASCC3
1.71416e-26	0.457484	0.682	0.29	2.38525e-22	Hep	USP24
1.77135e-26	0.74766	0.825	0.363	2.46484e-22	Hep	SH3D19
2.02104e-26	0.538094	0.453	0.116	2.81227e-22	Hep	RAB31
2.18262e-26	0.707222	0.846	0.401	3.03712e-22	Hep	NF1
2.2343e-26	0.687166	0.912	0.497	3.10902e-22	Hep	UBE2G1
2.44714e-26	0.709825	0.675	0.259	3.4052e-22	Hep	ANO1
2.73095e-26	0.541723	0.626	0.23	3.80012e-22	Hep	SBF2
2.78094e-26	0.506244	0.33	0.062	3.86968e-22	Hep	FBXL20
2.87916e-26	0.66806	0.779	0.354	4.00636e-22	Hep	AIG1
3.26016e-26	0.607383	0.781	0.337	4.53652e-22	Hep	OGT
3.50408e-26	0.650998	0.567	0.186	4.87593e-22	Hep	FHIT
4.00984e-26	0.579751	0.447	0.131	5.5797e-22	Hep	CHRM3
4.08813e-26	0.564942	0.872	0.433	5.68863e-22	Hep	RBM25
4.38703e-26	0.648619	0.788	0.346	6.10455e-22	Hep	JARID2
4.66531e-26	0.615573	0.677	0.269	6.49177e-22	Hep	COBL
4.6877e-26	0.612503	0.923	0.545	6.52293e-22	Hep	BIRC6
4.80084e-26	0.633727	0.661	0.233	6.68037e-22	Hep	THADA
4.95076e-26	0.626386	0.67	0.253	6.88898e-22	Hep	TLK2
5.34745e-26	0.658272	0.712	0.259	7.44097e-22	Hep	ZMYM2
5.81036e-26	0.527488	0.568	0.203	8.08512e-22	Hep	DOCK9
6.2129e-26	0.588365	0.37	0.068	8.64525e-22	Hep	ADGRF1
6.50506e-26	0.667554	0.747	0.316	9.05179e-22	Hep	ST7
7.02607e-26	0.677209	0.968	0.652	9.77678e-22	Hep	CTNND1
7.06385e-26	0.620708	0.675	0.237	9.82934e-22	Hep	KHDC4
7.11652e-26	0.577798	0.742	0.332	9.90264e-22	Hep	MAP4K4
7.44047e-26	0.727405	0.693	0.265	1.03534e-21	Hep	PALLD
7.80852e-26	0.57952	0.716	0.327	1.08655e-21	Hep	SMG7
8.48806e-26	0.66895	0.76	0.323	1.18111e-21	Hep	TNRC6B
9.04087e-26	0.637262	0.546	0.167	1.25804e-21	Hep	STARD9
1.02749e-25	0.4821	0.565	0.196	1.42975e-21	Hep	ATAD2B
1.16346e-25	0.598582	0.609	0.216	1.61896e-21	Hep	KDM2A
1.17187e-25	0.572446	0.719	0.295	1.63066e-21	Hep	NCOA6
1.22731e-25	0.570027	0.609	0.218	1.70781e-21	Hep	SYNJ1
1.62121e-25	0.538678	0.654	0.251	2.25591e-21	Hep	RALGAPA1
1.65969e-25	0.462632	0.365	0.099	2.30946e-21	Hep	ARHGAP6
1.88508e-25	0.675941	0.823	0.41	2.62309e-21	Hep	SPAG9
2.16424e-25	0.594902	0.507	0.146	3.01154e-21	Hep	AFG1L
2.74656e-25	0.518547	0.7	0.301	3.82184e-21	Hep	ATP11B
2.80614e-25	0.564314	0.551	0.187	3.90474e-21	Hep	GTDC1
3.00757e-25	0.44327	0.389	0.099	4.18503e-21	Hep	TECPR2
3.08031e-25	0.690033	0.819	0.392	4.28625e-21	Hep	UBE2H
3.16032e-25	0.695201	0.533	0.151	4.39759e-21	Hep	TMC5
3.32467e-25	0.627461	0.77	0.341	4.62628e-21	Hep	KMT2C
3.64486e-25	0.496809	0.628	0.244	5.07183e-21	Hep	RAB11FIP1
3.92555e-25	0.763952	0.733	0.308	5.4624e-21	Hep	STIM2
4.46698e-25	0.618547	0.709	0.287	6.2158e-21	Hep	NLK
4.47044e-25	0.454746	0.46	0.145	6.22062e-21	Hep	HOOK3
5.53391e-25	0.640236	0.628	0.186	7.70044e-21	Hep	PEAK1
5.63095e-25	0.524306	0.656	0.263	7.83547e-21	Hep	CNOT2
5.65783e-25	0.673543	0.437	0.128	7.87287e-21	Hep	DNM3
6.28847e-25	0.575222	0.391	0.092	8.7504e-21	Hep	IKZF2
7.00139e-25	0.471391	0.384	0.105	9.74244e-21	Hep	SSBP2
9.33447e-25	0.445334	0.382	0.097	1.29889e-20	Hep	POLK
9.42763e-25	0.734944	0.442	0.142	1.31186e-20	Hep	PRUNE2
1.02336e-24	0.588095	0.451	0.139	1.42401e-20	Hep	NEBL
1.0503e-24	0.579003	0.777	0.362	1.46149e-20	Hep	ARGLU1
1.05489e-24	0.509516	0.614	0.225	1.46788e-20	Hep	STX8
1.10425e-24	0.602653	0.625	0.25	1.53657e-20	Hep	RFX3
1.21533e-24	0.51959	0.567	0.198	1.69114e-20	Hep	SMARCAD1
1.3334e-24	0.539827	0.567	0.192	1.85543e-20	Hep	UMAD1
1.47539e-24	0.751839	0.726	0.307	2.053e-20	Hep	PRKCA
1.5468e-24	0.601161	0.921	0.587	2.15238e-20	Hep	ATP10B
1.55258e-24	0.555022	0.581	0.199	2.16042e-20	Hep	ZMYM4
1.58878e-24	0.585467	0.935	0.562	2.21078e-20	Hep	ANKRD17
1.60035e-24	0.39225	0.407	0.127	2.22689e-20	Hep	NUMB
1.6241e-24	0.683035	0.742	0.289	2.25993e-20	Hep	ARHGEF12
1.71758e-24	0.568944	0.875	0.462	2.39001e-20	Hep	ALCAM
1.74711e-24	0.529495	0.57	0.201	2.4311e-20	Hep	PLEKHA7
1.91756e-24	0.625447	0.835	0.39	2.66829e-20	Hep	FAF1
1.97228e-24	0.516916	0.579	0.201	2.74442e-20	Hep	SEMA3C
2.00643e-24	0.519023	0.602	0.229	2.79195e-20	Hep	FBXW7
2.14387e-24	0.664202	0.66	0.246	2.98319e-20	Hep	GAREM1
2.2117e-24	0.381795	0.614	0.276	3.07758e-20	Hep	ABCC1
2.2921e-24	0.620862	0.619	0.233	3.18945e-20	Hep	EPB41L4B
2.4575e-24	0.763228	0.711	0.256	3.41961e-20	Hep	FCHSD2
2.46575e-24	0.584683	0.53	0.17	3.43109e-20	Hep	RIN2
2.59488e-24	0.637142	0.577	0.207	3.61077e-20	Hep	BCAS1
3.29385e-24	0.692345	0.775	0.302	4.58339e-20	Hep	HERC4
3.57844e-24	0.699913	0.709	0.272	4.9794e-20	Hep	MARK3
3.89735e-24	0.511342	0.514	0.176	5.42317e-20	Hep	KMT5B
4.05015e-24	0.729152	0.858	0.424	5.63579e-20	Hep	DIAPH2
4.3537e-24	0.564829	0.575	0.195	6.05817e-20	Hep	PHF8
4.55279e-24	0.731676	0.828	0.442	6.33521e-20	Hep	SLC26A2
4.71351e-24	0.593511	0.649	0.23	6.55885e-20	Hep	PIK3C2B
5.13577e-24	0.515691	0.668	0.257	7.14642e-20	Hep	CDC73
5.66725e-24	0.558699	0.481	0.136	7.88598e-20	Hep	TBC1D12
5.97174e-24	0.539835	0.535	0.19	8.30968e-20	Hep	CLASP2
6.2722e-24	0.578768	0.823	0.42	8.72777e-20	Hep	SREK1
6.54505e-24	0.543492	0.589	0.213	9.10743e-20	Hep	OTUD7B
6.66536e-24	0.438759	0.604	0.241	9.27485e-20	Hep	ESRP1
7.5961e-24	0.651831	0.802	0.375	1.057e-19	Hep	PTPN13
7.64553e-24	0.636179	0.719	0.278	1.06388e-19	Hep	NCOA2
7.76689e-24	0.733431	0.786	0.307	1.08076e-19	Hep	AGAP1
8.30599e-24	0.7502	0.737	0.332	1.15578e-19	Hep	ATF3
8.77619e-24	0.474587	0.451	0.13	1.22121e-19	Hep	VPS13D
9.80966e-24	0.716586	0.732	0.331	1.36501e-19	Hep	MGAT4A
1.00476e-23	0.616384	0.609	0.216	1.39813e-19	Hep	PPP1R12B
1.03686e-23	0.652776	0.647	0.244	1.4428e-19	Hep	RAPGEF2
1.10235e-23	0.574023	0.489	0.129	1.53392e-19	Hep	ATG10
1.1035e-23	0.704781	0.816	0.419	1.53552e-19	Hep	FRK
1.21861e-23	0.744862	0.461	0.142	1.6957e-19	Hep	MALRD1
1.23154e-23	0.443844	0.651	0.263	1.71369e-19	Hep	R3HDM2
1.23449e-23	0.486977	0.535	0.197	1.71779e-19	Hep	PIKFYVE
1.23947e-23	0.561038	0.751	0.311	1.72472e-19	Hep	LCORL
1.50879e-23	0.543879	0.582	0.206	2.09948e-19	Hep	IRAK2
1.54035e-23	0.622832	0.609	0.199	2.14339e-19	Hep	VTI1A
1.59738e-23	0.558204	0.567	0.19	2.22275e-19	Hep	CLEC16A
1.80096e-23	0.574354	0.758	0.314	2.50604e-19	Hep	USP3
1.80097e-23	0.542963	0.604	0.232	2.50605e-19	Hep	PALS1
1.82536e-23	0.522604	0.467	0.133	2.53999e-19	Hep	GRK4
1.91345e-23	0.502143	0.623	0.234	2.66256e-19	Hep	TNRC6C
2.03139e-23	0.703096	0.691	0.279	2.82669e-19	Hep	UGCG
2.06058e-23	0.514428	0.581	0.205	2.8673e-19	Hep	UBP1
2.37441e-23	0.530989	0.789	0.384	3.30399e-19	Hep	CSTF3
2.69418e-23	0.434135	0.568	0.221	3.74895e-19	Hep	BTBD7
2.72682e-23	0.613528	0.465	0.116	3.79436e-19	Hep	NIPAL1
3.55834e-23	0.518791	0.547	0.185	4.95143e-19	Hep	EYA3
3.67508e-23	0.636283	0.719	0.257	5.11387e-19	Hep	MIPOL1
3.77531e-23	0.505673	0.572	0.209	5.25334e-19	Hep	SETDB1
4.06006e-23	0.650763	0.928	0.593	5.64958e-19	Hep	EPHA2
4.46222e-23	0.683662	0.561	0.168	6.20917e-19	Hep	OSBPL3
4.97819e-23	0.524844	0.693	0.307	6.92715e-19	Hep	MOB3B
5.14849e-23	0.592714	0.977	0.739	7.16413e-19	Hep	SLC16A7
5.88516e-23	0.515459	0.525	0.167	8.1892e-19	Hep	TMEM135
5.99956e-23	0.448849	0.675	0.302	8.34839e-19	Hep	TPP2
6.00472e-23	0.544146	0.66	0.256	8.35556e-19	Hep	UBR3
6.38608e-23	0.727568	0.739	0.315	8.88624e-19	Hep	ARHGAP32
6.63481e-23	0.710769	0.749	0.348	9.23233e-19	Hep	MDM2
6.74672e-23	0.530998	0.677	0.276	9.38806e-19	Hep	CDK14
6.91792e-23	0.572774	0.44	0.118	9.62629e-19	Hep	RNF130
7.04485e-23	0.547425	0.719	0.306	9.80291e-19	Hep	CHKA
7.25125e-23	0.547467	0.604	0.214	1.00901e-18	Hep	SMG6
7.557e-23	0.568226	0.556	0.187	1.05156e-18	Hep	PRICKLE1
7.65437e-23	0.536707	0.751	0.318	1.06511e-18	Hep	TNRC6A
7.9986e-23	0.540479	0.588	0.209	1.113e-18	Hep	TBC1D14
8.3567e-23	0.561846	0.623	0.235	1.16283e-18	Hep	TANC1
9.61233e-23	0.526733	0.625	0.224	1.33756e-18	Hep	GPATCH8
9.69592e-23	0.411615	0.574	0.233	1.34919e-18	Hep	PIP4P2
9.80175e-23	0.659382	0.779	0.365	1.36391e-18	Hep	LIMK2
1.00261e-22	0.553979	0.754	0.345	1.39514e-18	Hep	HERC1
1.01571e-22	0.598666	0.804	0.359	1.41336e-18	Hep	POC1B
1.05495e-22	0.535733	0.453	0.13	1.46796e-18	Hep	HTR4
1.06814e-22	0.51553	0.619	0.231	1.48631e-18	Hep	EFL1
1.11937e-22	0.433263	0.447	0.141	1.55761e-18	Hep	ARMH3
1.2988e-22	0.56868	0.477	0.139	1.80728e-18	Hep	EDA2R
1.3595e-22	0.565378	0.616	0.233	1.89174e-18	Hep	OSBPL10
1.37115e-22	0.421777	0.626	0.255	1.90796e-18	Hep	TBCD
1.43672e-22	0.417059	0.553	0.233	1.9992e-18	Hep	DOCK5
1.54111e-22	0.339588	0.439	0.164	2.14446e-18	Hep	OSBPL9
1.56762e-22	0.522224	0.668	0.266	2.18134e-18	Hep	STK38
1.82395e-22	0.593676	0.695	0.323	2.53803e-18	Hep	MTR
1.99187e-22	0.540198	0.528	0.187	2.77168e-18	Hep	STK17B
2.40981e-22	0.455318	0.389	0.108	3.35325e-18	Hep	HEATR5A
2.43127e-22	0.64481	0.553	0.188	3.38312e-18	Hep	HIVEP2
2.44045e-22	0.55753	0.665	0.277	3.39589e-18	Hep	SPPL3
2.50679e-22	0.638353	0.474	0.134	3.4882e-18	Hep	SYT16
2.53982e-22	0.494696	0.493	0.161	3.53415e-18	Hep	TAF1
2.77415e-22	0.601907	0.826	0.405	3.86023e-18	Hep	GPHN
2.91763e-22	0.490153	0.602	0.242	4.05988e-18	Hep	ETV6
3.36281e-22	0.488328	0.505	0.169	4.67936e-18	Hep	RAPH1
3.42531e-22	0.512861	0.521	0.171	4.76632e-18	Hep	PIGN
3.44186e-22	0.508091	0.575	0.201	4.78935e-18	Hep	CLK1
4.00167e-22	0.52968	0.361	0.083	5.56832e-18	Hep	LRRC69
4.10496e-22	0.505301	0.642	0.248	5.71205e-18	Hep	TTC14
4.22165e-22	0.523049	0.726	0.327	5.87443e-18	Hep	CERS6
4.99975e-22	0.601206	0.328	0.066	6.95716e-18	Hep	MCTP1
5.11929e-22	0.624391	0.761	0.35	7.12349e-18	Hep	SIPA1L1
5.19223e-22	0.662132	0.632	0.198	7.22499e-18	Hep	EGFR
5.24782e-22	0.443154	0.414	0.128	7.30234e-18	Hep	ACVR2A
5.34378e-22	0.4618	0.479	0.145	7.43587e-18	Hep	CHD6
5.38048e-22	0.414377	0.667	0.301	7.48694e-18	Hep	TLK1
5.9467e-22	0.564748	0.353	0.088	8.27483e-18	Hep	CAMK1D
6.44006e-22	0.539658	0.568	0.211	8.96134e-18	Hep	ZNRF1
7.5977e-22	0.449495	0.347	0.089	1.05722e-17	Hep	GAB1
8.07281e-22	0.537595	0.653	0.27	1.12333e-17	Hep	FOCAD
8.15118e-22	0.486295	0.575	0.205	1.13424e-17	Hep	MAPKAP1
8.23683e-22	0.532783	0.388	0.096	1.14615e-17	Hep	TBC1D8
8.37524e-22	0.520267	0.605	0.225	1.16541e-17	Hep	PHKB
9.12542e-22	0.569606	0.702	0.291	1.2698e-17	Hep	ATP6V0A1
9.1968e-22	0.584807	0.549	0.21	1.27973e-17	Hep	TRIM2
9.37004e-22	0.521816	0.991	0.855	1.30384e-17	Hep	AREG
9.52429e-22	0.521431	0.488	0.144	1.3253e-17	Hep	ABL2
1.00385e-21	0.459554	0.467	0.149	1.39686e-17	Hep	TCF20
1.07492e-21	0.593324	0.628	0.221	1.49575e-17	Hep	ZFC3H1
1.07939e-21	0.505608	0.6	0.219	1.50197e-17	Hep	DIP2B
1.09324e-21	0.425212	0.439	0.165	1.52125e-17	Hep	MARCHF3
1.09611e-21	0.518723	0.579	0.198	1.52524e-17	Hep	SMURF2
1.24294e-21	0.53841	0.732	0.313	1.72955e-17	Hep	ITCH
1.32248e-21	0.418113	0.351	0.088	1.84023e-17	Hep	TPK1
1.37054e-21	0.331996	0.316	0.084	1.9071e-17	Hep	RGL3
1.44703e-21	0.594571	0.553	0.174	2.01354e-17	Hep	PTBP2
1.48707e-21	0.554457	0.707	0.306	2.06925e-17	Hep	MAP7
1.51749e-21	0.608183	0.735	0.302	2.11159e-17	Hep	CCNL1
1.55831e-21	0.376006	0.337	0.092	2.16839e-17	Hep	AP4E1
1.56266e-21	0.52305	0.825	0.425	2.17444e-17	Hep	MFF
1.63295e-21	0.507196	0.719	0.32	2.27225e-17	Hep	NOSTRIN
1.80166e-21	0.32495	0.488	0.183	2.50701e-17	Hep	BRD1
1.86197e-21	0.533707	0.598	0.219	2.59093e-17	Hep	CHMP4B
1.96339e-21	0.413456	0.611	0.27	2.73206e-17	Hep	PIK3R1
1.97094e-21	0.465974	0.346	0.087	2.74256e-17	Hep	BICD1
1.9775e-21	0.5422	0.612	0.214	2.7517e-17	Hep	BTBD9
1.99228e-21	0.492496	0.633	0.253	2.77226e-17	Hep	FAM135A
2.09862e-21	0.423032	0.411	0.125	2.92023e-17	Hep	PHKA1
2.14818e-21	0.61167	0.539	0.19	2.98919e-17	Hep	P3H2
2.21126e-21	0.592802	0.472	0.167	3.07697e-17	Hep	RGS7
2.22457e-21	0.4272	0.586	0.23	3.09548e-17	Hep	KPNA1
2.23715e-21	0.53321	0.595	0.21	3.113e-17	Hep	RNF111
2.24979e-21	0.547179	0.754	0.339	3.13059e-17	Hep	RBM5
2.2603e-21	0.480824	0.556	0.197	3.14521e-17	Hep	MYO5B
2.291e-21	0.584765	0.758	0.347	3.18792e-17	Hep	ARHGAP42
2.34999e-21	0.40531	0.646	0.297	3.27001e-17	Hep	USP15
2.38441e-21	0.514085	0.804	0.389	3.31791e-17	Hep	ASH1L
2.64846e-21	0.563218	0.474	0.2	3.68534e-17	Hep	RELN
2.81016e-21	0.607176	0.735	0.32	3.91034e-17	Hep	TEAD1
2.87304e-21	0.502911	0.63	0.257	3.99784e-17	Hep	TEAD4
3.04419e-21	0.566972	0.777	0.344	4.23599e-17	Hep	BAZ2B
3.13608e-21	0.670715	0.737	0.35	4.36385e-17	Hep	MARVELD3
3.17045e-21	0.422897	0.535	0.195	4.41169e-17	Hep	RC3H2
3.33634e-21	0.444282	0.474	0.152	4.64251e-17	Hep	VWA8
3.40081e-21	0.656993	0.675	0.243	4.73223e-17	Hep	PPM1L
3.49649e-21	0.552415	0.556	0.181	4.86537e-17	Hep	ATXN2
3.64663e-21	0.642351	0.514	0.14	5.07429e-17	Hep	ST3GAL3
4.01482e-21	0.610373	0.7	0.286	5.58662e-17	Hep	FOXO3
4.11565e-21	0.535033	0.684	0.295	5.72692e-17	Hep	PNISR
4.31568e-21	0.552628	0.402	0.102	6.00527e-17	Hep	SETBP1
4.41323e-21	0.434104	0.698	0.313	6.14101e-17	Hep	ATP8B1
4.48782e-21	0.594463	0.696	0.28	6.2448e-17	Hep	ZBTB38
4.50692e-21	0.561728	0.977	0.765	6.27138e-17	Hep	C1GALT1
4.80386e-21	0.437155	0.368	0.098	6.68457e-17	Hep	PLPP1
4.84129e-21	0.457784	0.46	0.148	6.73666e-17	Hep	ATXN7L1
5.00549e-21	0.594069	0.704	0.293	6.96514e-17	Hep	SPRED2
5.22853e-21	0.604917	0.681	0.266	7.27551e-17	Hep	EP300
5.32559e-21	0.552872	0.854	0.463	7.41056e-17	Hep	MYCBP2
5.37269e-21	0.488372	0.756	0.355	7.4761e-17	Hep	NRIP1
5.4945e-21	0.506817	0.461	0.138	7.6456e-17	Hep	RASSF6
5.76408e-21	0.499661	0.537	0.194	8.02072e-17	Hep	TASP1
5.79273e-21	0.566651	0.325	0.067	8.06058e-17	Hep	DPYD
5.87933e-21	0.653036	0.674	0.247	8.18109e-17	Hep	CDC42BPA
5.95744e-21	0.614317	0.851	0.442	8.28978e-17	Hep	PICALM
6.20365e-21	0.51587	0.572	0.21	8.63238e-17	Hep	PRKCZ
6.21032e-21	0.56602	0.639	0.235	8.64166e-17	Hep	UBN2
6.33307e-21	0.324949	0.423	0.151	8.81246e-17	Hep	NCK2
6.89291e-21	0.519657	0.804	0.381	9.59148e-17	Hep	NEO1
7.03966e-21	0.501783	0.749	0.358	9.79569e-17	Hep	PDE3B
7.19928e-21	0.437778	0.623	0.273	1.00178e-16	Hep	TAF1D
8.02914e-21	0.4207	0.46	0.158	1.11726e-16	Hep	SEMA3E
8.68478e-21	0.411985	0.451	0.155	1.20849e-16	Hep	ZFYVE9
9.98453e-21	0.622042	0.665	0.246	1.38935e-16	Hep	DOCK4
1.01141e-20	0.471236	0.684	0.305	1.40738e-16	Hep	MAP3K2
1.03226e-20	0.550859	0.542	0.181	1.43638e-16	Hep	DNAAF9
1.03791e-20	0.598076	0.83	0.421	1.44425e-16	Hep	ABR
1.07418e-20	0.365013	0.407	0.136	1.49472e-16	Hep	XRN1
1.07848e-20	0.535114	0.577	0.21	1.50071e-16	Hep	KAT2B
1.1477e-20	0.371514	0.482	0.167	1.59703e-16	Hep	MTUS1
1.18085e-20	0.481907	0.504	0.177	1.64315e-16	Hep	TUFT1
1.21694e-20	0.481739	0.46	0.158	1.69337e-16	Hep	HBEGF
1.24374e-20	0.445836	0.418	0.131	1.73066e-16	Hep	LHFPL3
1.31002e-20	0.430387	0.333	0.078	1.82289e-16	Hep	RALGPS1
1.38882e-20	0.439328	0.484	0.161	1.93254e-16	Hep	SNX25
1.44434e-20	0.410625	0.581	0.229	2.00979e-16	Hep	GRHL2
1.47139e-20	0.414816	0.382	0.107	2.04743e-16	Hep	PPARGC1A
1.57668e-20	0.466075	0.388	0.097	2.19395e-16	Hep	ZMYM6
1.67591e-20	0.546502	0.551	0.181	2.33202e-16	Hep	SVIL
1.69002e-20	0.718315	0.647	0.259	2.35167e-16	Hep	ARPP21
1.74873e-20	0.670477	0.495	0.159	2.43336e-16	Hep	CD55
1.89597e-20	0.625201	0.663	0.277	2.63824e-16	Hep	STXBP6
1.95829e-20	0.440465	0.489	0.178	2.72496e-16	Hep	XRCC4
2.04176e-20	0.44325	0.456	0.155	2.84111e-16	Hep	TMEM241
2.15293e-20	0.504567	0.556	0.202	2.9958e-16	Hep	C2CD5
2.17065e-20	0.427925	0.575	0.227	3.02046e-16	Hep	AHCYL2
2.17525e-20	0.554148	0.689	0.289	3.02686e-16	Hep	ASXL2
2.32287e-20	0.439465	0.542	0.209	3.23227e-16	Hep	MED15
2.3586e-20	0.529077	0.712	0.312	3.28199e-16	Hep	AATF
2.37003e-20	0.629433	0.447	0.111	3.2979e-16	Hep	ARHGEF28
2.41807e-20	0.438792	0.479	0.173	3.36475e-16	Hep	RNF38
2.46862e-20	0.507775	0.588	0.214	3.43508e-16	Hep	TRIT1
2.48702e-20	0.43133	0.623	0.254	3.46069e-16	Hep	RANBP9
2.65721e-20	0.493177	0.719	0.332	3.6975e-16	Hep	SEPTIN9
2.81795e-20	0.67883	0.27	0.055	3.92118e-16	Hep	PDE3A
2.92673e-20	0.468571	0.553	0.213	4.07255e-16	Hep	TTC39B
3.03003e-20	0.482894	0.595	0.241	4.21628e-16	Hep	USP53
3.07125e-20	0.619026	0.828	0.383	4.27365e-16	Hep	KMT2E
3.16272e-20	0.493725	0.461	0.138	4.40093e-16	Hep	ARAP1
3.24063e-20	0.519666	0.593	0.221	4.50933e-16	Hep	ERC1
3.37349e-20	0.309399	0.523	0.208	4.69421e-16	Hep	KPNA4
3.60296e-20	0.54558	0.5	0.162	5.01352e-16	Hep	PTPN21
3.6278e-20	0.429954	0.444	0.152	5.04809e-16	Hep	CDC14A
3.63969e-20	0.443225	0.398	0.108	5.06463e-16	Hep	DENND5B
3.90636e-20	0.480072	0.572	0.211	5.4357e-16	Hep	SOX13
4.0422e-20	0.520216	0.628	0.222	5.62472e-16	Hep	DGKD
4.19657e-20	0.698992	0.775	0.402	5.83952e-16	Hep	FOSB
4.98185e-20	0.427204	0.568	0.227	6.93224e-16	Hep	MAP3K5
5.03437e-20	0.355941	0.367	0.111	7.00533e-16	Hep	MAP4K5
5.08051e-20	0.562069	0.704	0.288	7.06953e-16	Hep	TLE4
5.42664e-20	0.48829	0.651	0.286	7.55117e-16	Hep	TEX10
5.44626e-20	0.432803	0.34	0.087	7.57848e-16	Hep	SMAD3
5.58464e-20	0.584611	0.381	0.107	7.77103e-16	Hep	MAMDC2
5.62649e-20	0.463698	0.753	0.368	7.82926e-16	Hep	PLEKHA5
5.66417e-20	0.572311	0.616	0.272	7.88169e-16	Hep	NRG3
5.94268e-20	0.453854	0.36	0.093	8.26924e-16	Hep	DNAJB4
5.94863e-20	0.525373	0.661	0.259	8.27752e-16	Hep	MET
6.30058e-20	0.528604	0.605	0.21	8.76725e-16	Hep	MRTFB
7.12244e-20	0.562891	0.677	0.274	9.91088e-16	Hep	JMJD1C
7.22968e-20	0.49795	0.616	0.238	1.00601e-15	Hep	MFSD14A
7.23773e-20	0.506872	0.27	0.055	1.00713e-15	Hep	SLC35F4
7.59028e-20	0.510434	0.419	0.113	1.05619e-15	Hep	PHACTR2
8.11309e-20	0.339404	0.325	0.091	1.12894e-15	Hep	WDR59
8.56612e-20	0.472688	0.581	0.219	1.19198e-15	Hep	CEMIP2
1.00142e-19	0.561764	0.656	0.256	1.39348e-15	Hep	RASA2
1.04805e-19	0.504053	0.496	0.148	1.45837e-15	Hep	WDR7
1.06557e-19	0.461712	0.433	0.13	1.48274e-15	Hep	MSANTD2
1.09267e-19	0.459523	0.546	0.186	1.52045e-15	Hep	KDM5A
1.10266e-19	0.730673	0.816	0.365	1.53435e-15	Hep	NSD1
1.12473e-19	0.431158	0.796	0.421	1.56506e-15	Hep	CHCHD3
1.17038e-19	0.468083	0.584	0.223	1.62859e-15	Hep	WWP1
1.20357e-19	0.475483	0.918	0.578	1.67477e-15	Hep	OGDH
1.20615e-19	0.47483	0.568	0.211	1.67836e-15	Hep	NFX1
1.21923e-19	0.37327	0.325	0.096	1.69656e-15	Hep	TMEM117
1.33648e-19	0.37802	0.433	0.145	1.85971e-15	Hep	ANKIB1
1.35715e-19	0.57743	0.525	0.16	1.88847e-15	Hep	CDK5R1
1.38022e-19	0.547431	0.63	0.232	1.92058e-15	Hep	SMAD2
1.38414e-19	0.523326	0.43	0.109	1.92604e-15	Hep	BBS4
1.39057e-19	0.499249	0.614	0.216	1.93498e-15	Hep	FILIP1L
1.39791e-19	0.443531	0.453	0.142	1.94519e-15	Hep	GAB2
1.44097e-19	0.446631	0.339	0.093	2.00511e-15	Hep	CHST9
1.45613e-19	0.479445	0.584	0.235	2.02621e-15	Hep	WDFY3
1.46197e-19	0.419287	0.6	0.257	2.03433e-15	Hep	TRIM44
1.58002e-19	0.40582	0.344	0.094	2.19859e-15	Hep	DZIP3
1.60044e-19	0.457015	0.474	0.161	2.22701e-15	Hep	LRCH1
1.60936e-19	0.486053	0.47	0.152	2.23942e-15	Hep	LENG8
1.72282e-19	0.451508	0.509	0.17	2.3973e-15	Hep	PTPN4
1.89903e-19	0.494787	0.525	0.193	2.6425e-15	Hep	LONP2
1.94769e-19	0.312721	0.253	0.063	2.71021e-15	Hep	BTBD11
1.98588e-19	0.417944	0.675	0.307	2.76335e-15	Hep	FNDC3B
2.03339e-19	0.518054	0.481	0.144	2.82947e-15	Hep	GPCPD1
2.14067e-19	0.591243	0.779	0.321	2.97874e-15	Hep	PPP1R12A
2.18751e-19	0.511316	0.442	0.143	3.04391e-15	Hep	MTMR10
2.20104e-19	0.442749	0.532	0.189	3.06275e-15	Hep	DDX50
2.21296e-19	0.311242	0.502	0.196	3.07933e-15	Hep	RNF138
2.4281e-19	0.418165	0.372	0.105	3.3787e-15	Hep	PRDM10
2.59346e-19	0.582753	0.767	0.375	3.6088e-15	Hep	B4GALT6
2.77788e-19	0.480924	0.846	0.449	3.86541e-15	Hep	PKP4
2.7791e-19	0.353594	0.425	0.153	3.86712e-15	Hep	IGSF5
2.92123e-19	0.479161	0.521	0.186	4.06489e-15	Hep	ATG4C
2.96495e-19	0.55588	0.782	0.375	4.12573e-15	Hep	COP1
2.97819e-19	0.467433	0.361	0.094	4.14416e-15	Hep	KISS1R
3.09588e-19	0.489715	0.761	0.356	4.30792e-15	Hep	TMEM131
3.11897e-19	0.459833	0.37	0.096	4.34005e-15	Hep	RPH3AL
3.1475e-19	0.685093	0.407	0.099	4.37974e-15	Hep	NTN4
3.32393e-19	0.504912	0.589	0.223	4.62525e-15	Hep	INTS2
3.39896e-19	0.404675	0.525	0.19	4.72965e-15	Hep	DNM1L
3.41259e-19	0.448264	0.718	0.307	4.74862e-15	Hep	GALNT11
3.43858e-19	0.345326	0.382	0.129	4.78478e-15	Hep	IGF2BP2
3.4971e-19	0.458855	0.488	0.16	4.86622e-15	Hep	FAM193A
3.51497e-19	0.541009	0.53	0.19	4.89109e-15	Hep	SCAPER
3.60906e-19	0.666896	0.579	0.234	5.02201e-15	Hep	IL1A
3.61069e-19	0.560031	0.532	0.166	5.02427e-15	Hep	MTSS1
3.64938e-19	0.560986	0.577	0.209	5.07811e-15	Hep	SLC19A2
3.73292e-19	0.428971	0.372	0.1	5.19436e-15	Hep	HERC3
3.88889e-19	0.45566	0.721	0.33	5.41138e-15	Hep	MYO6
3.98931e-19	0.570276	0.625	0.236	5.55112e-15	Hep	SPATA5
4.046e-19	0.41876	0.604	0.252	5.63002e-15	Hep	ANKRD10
4.15406e-19	0.440651	0.5	0.175	5.78038e-15	Hep	RNF216
4.21738e-19	0.44683	0.568	0.221	5.86849e-15	Hep	LMTK2
4.23468e-19	0.521502	0.637	0.248	5.89255e-15	Hep	KIF1B
4.24378e-19	0.482404	0.539	0.195	5.90521e-15	Hep	FCHO2
4.27762e-19	0.395221	0.861	0.538	5.9523e-15	Hep	EIF4A2
4.3122e-19	0.556479	0.588	0.215	6.00043e-15	Hep	AAK1
4.33969e-19	0.46916	0.572	0.221	6.03869e-15	Hep	TASOR
4.46092e-19	0.477763	0.64	0.239	6.20737e-15	Hep	LRP6
4.71341e-19	0.42819	0.577	0.237	6.55871e-15	Hep	CDK13
4.73194e-19	0.505088	0.611	0.232	6.5845e-15	Hep	CCNL2
5.03218e-19	0.546783	0.66	0.267	7.00228e-15	Hep	RFX7
5.1924e-19	0.509856	0.596	0.248	7.22522e-15	Hep	FRMD6
5.29112e-19	0.426704	0.305	0.069	7.3626e-15	Hep	RHOBTB1
5.4031e-19	0.410909	0.565	0.228	7.51842e-15	Hep	RABEP1
5.48032e-19	0.484406	0.544	0.19	7.62586e-15	Hep	PHC3
5.56318e-19	0.400975	0.595	0.245	7.74117e-15	Hep	PTPN12
5.6391e-19	0.435719	0.467	0.163	7.84681e-15	Hep	CRADD
6.22132e-19	0.525442	0.507	0.181	8.65696e-15	Hep	SEMA4B
7.75788e-19	0.424926	0.279	0.076	1.07951e-14	Hep	FMNL2
7.86379e-19	0.458078	0.468	0.152	1.09425e-14	Hep	N4BP2
7.99537e-19	0.407708	0.504	0.185	1.11256e-14	Hep	FAM222B
8.17219e-19	0.37112	0.9	0.574	1.13716e-14	Hep	SON
8.31891e-19	0.573257	0.637	0.232	1.15758e-14	Hep	VPS53
8.46871e-19	0.512998	0.542	0.194	1.17842e-14	Hep	CAMKMT
8.68692e-19	0.547091	0.747	0.33	1.20878e-14	Hep	VKORC1L1
8.77793e-19	0.474343	0.335	0.086	1.22145e-14	Hep	MAST4
9.04786e-19	0.679323	0.6	0.226	1.25901e-14	Hep	FAM13A
9.29677e-19	0.358319	0.605	0.267	1.29365e-14	Hep	HERC2
9.52797e-19	0.737798	0.754	0.369	1.32582e-14	Hep	MBOAT1
9.90916e-19	0.518857	0.475	0.158	1.37886e-14	Hep	KCNQ1
1.04226e-18	0.497275	0.442	0.139	1.4503e-14	Hep	TOM1L2
1.05869e-18	0.495978	0.581	0.214	1.47317e-14	Hep	ANKRD12
1.11241e-18	0.533633	0.816	0.395	1.54792e-14	Hep	TRPM7
1.11682e-18	0.470671	0.428	0.126	1.55406e-14	Hep	ARHGAP27
1.12409e-18	0.492279	0.721	0.32	1.56417e-14	Hep	TENM3
1.15486e-18	0.409038	0.553	0.2	1.60699e-14	Hep	RIPK1
1.18367e-18	0.585572	0.635	0.25	1.64708e-14	Hep	ARAP2
1.23843e-18	0.48956	0.888	0.476	1.72328e-14	Hep	BCLAF1
1.27131e-18	0.48119	0.509	0.164	1.76903e-14	Hep	FAM193B
1.28387e-18	0.436156	0.702	0.343	1.7865e-14	Hep	ABCC4
1.34674e-18	0.438077	0.405	0.133	1.87399e-14	Hep	ADAM28
1.3722e-18	0.378167	0.495	0.183	1.90942e-14	Hep	BRWD3
1.39151e-18	0.323145	0.321	0.091	1.93628e-14	Hep	FAM13B
1.58722e-18	0.259567	0.307	0.105	2.20862e-14	Hep	TET3
1.59017e-18	0.425431	0.451	0.15	2.21272e-14	Hep	RIC1
1.59624e-18	0.488586	0.537	0.182	2.22116e-14	Hep	SENP7
1.59842e-18	0.418545	0.467	0.169	2.2242e-14	Hep	PIAS2
1.71195e-18	0.392855	0.291	0.071	2.38217e-14	Hep	MCCC2
1.75145e-18	0.570492	0.854	0.462	2.43714e-14	Hep	TNFRSF21
1.89591e-18	0.264279	0.43	0.179	2.63817e-14	Hep	CTDSPL
1.92401e-18	0.480233	0.461	0.151	2.67726e-14	Hep	PLD1
1.9273e-18	0.330242	0.332	0.105	2.68184e-14	Hep	GGPS1
2.05703e-18	0.401818	0.411	0.129	2.86236e-14	Hep	TANGO6
2.06899e-18	0.456852	0.651	0.264	2.879e-14	Hep	LUC7L
2.12672e-18	0.286747	0.356	0.123	2.95933e-14	Hep	BCR
2.15524e-18	0.329216	0.493	0.198	2.99902e-14	Hep	E2F3
2.21268e-18	0.471609	0.298	0.059	3.07894e-14	Hep	FAM214A
2.21371e-18	0.543544	0.514	0.185	3.08038e-14	Hep	TNFAIP8
2.22666e-18	0.491535	0.76	0.384	3.0984e-14	Hep	PTPN3
2.23245e-18	0.409584	0.454	0.147	3.10646e-14	Hep	AKAP10
2.25733e-18	0.450702	0.607	0.242	3.14107e-14	Hep	RASA1
2.28402e-18	0.446444	0.693	0.312	3.17821e-14	Hep	MIER1
2.817e-18	0.472546	0.621	0.253	3.91986e-14	Hep	BABAM2
2.81829e-18	0.326072	0.461	0.185	3.92165e-14	Hep	ARFGEF2
2.96891e-18	0.405256	0.396	0.124	4.13124e-14	Hep	KLHL12
3.03312e-18	0.501036	0.579	0.216	4.22058e-14	Hep	PRKAG2
3.1842e-18	0.438689	0.665	0.301	4.43081e-14	Hep	DNM2
3.34288e-18	0.464016	0.626	0.264	4.65161e-14	Hep	ANKRD28
3.50773e-18	0.447623	0.4	0.129	4.88101e-14	Hep	PTPN14
3.57487e-18	0.462622	0.675	0.302	4.97443e-14	Hep	QRICH1
3.59782e-18	0.554357	0.875	0.5	5.00636e-14	Hep	ANKRD11
3.60644e-18	0.572452	0.795	0.41	5.01836e-14	Hep	ZFAND6
3.98299e-18	0.652644	0.47	0.163	5.54233e-14	Hep	FILIP1
4.00348e-18	0.460663	0.284	0.067	5.57084e-14	Hep	EPSTI1
4.02992e-18	0.546712	0.602	0.229	5.60764e-14	Hep	ARMC8
4.23287e-18	0.790343	0.896	0.515	5.89004e-14	Hep	SLC4A7
4.25283e-18	0.386404	0.409	0.139	5.91781e-14	Hep	NIPAL2
4.32483e-18	0.46403	0.319	0.064	6.018e-14	Hep	TTC7B
4.35215e-18	0.570154	0.568	0.182	6.05602e-14	Hep	UVRAG
4.37571e-18	0.443756	0.593	0.235	6.08881e-14	Hep	PRR14L
4.90228e-18	0.427099	0.667	0.29	6.82152e-14	Hep	CGN
4.94073e-18	0.407085	0.339	0.091	6.87503e-14	Hep	PER2
5.18949e-18	0.429645	0.454	0.162	7.22117e-14	Hep	FA2H
5.2518e-18	0.413922	0.372	0.111	7.30788e-14	Hep	PHTF2
5.25763e-18	0.438123	0.43	0.145	7.31599e-14	Hep	FKBP5
5.43589e-18	0.378079	0.379	0.115	7.56404e-14	Hep	DGLUCY
5.99905e-18	0.469272	0.854	0.503	8.34767e-14	Hep	ERRFI1
6.34766e-18	0.575203	0.553	0.183	8.83277e-14	Hep	TBC1D16
6.36584e-18	0.513545	0.858	0.49	8.85807e-14	Hep	GLS
6.57563e-18	0.53406	0.819	0.425	9.14998e-14	Hep	ITGA6
6.79883e-18	0.474762	0.353	0.093	9.46058e-14	Hep	SNCG
6.80208e-18	0.569199	0.865	0.443	9.4651e-14	Hep	NIPBL
7.15977e-18	0.457749	0.826	0.434	9.96282e-14	Hep	WNK1
7.4237e-18	0.402275	0.379	0.115	1.03301e-13	Hep	TFDP2
7.74774e-18	0.536841	0.711	0.306	1.0781e-13	Hep	IREB2
7.95139e-18	0.360614	0.275	0.074	1.10644e-13	Hep	PLPP3
8.22951e-18	0.362844	0.435	0.149	1.14514e-13	Hep	HMG20A
8.65456e-18	0.489907	0.895	0.526	1.20428e-13	Hep	RBM47
8.72579e-18	0.360212	0.418	0.161	1.21419e-13	Hep	SORBS1
9.64747e-18	0.445334	0.512	0.186	1.34244e-13	Hep	TRIM24
9.79605e-18	0.417977	0.432	0.141	1.36312e-13	Hep	NGEF
1.05521e-17	0.473505	0.902	0.606	1.46833e-13	Hep	NPEPPS
1.08581e-17	0.58758	0.57	0.203	1.5109e-13	Hep	SYNE2
1.11146e-17	0.405724	0.528	0.191	1.5466e-13	Hep	ATE1
1.1147e-17	0.443447	0.474	0.165	1.5511e-13	Hep	RSF1
1.19607e-17	0.459387	0.637	0.29	1.66433e-13	Hep	TAOK3
1.23867e-17	0.385914	0.512	0.2	1.72362e-13	Hep	EIF2AK4
1.24236e-17	0.486951	0.621	0.242	1.72874e-13	Hep	VCL
1.25412e-17	0.430099	0.454	0.156	1.74511e-13	Hep	DENND6B
1.26753e-17	0.446063	0.479	0.156	1.76377e-13	Hep	STAU2
1.30022e-17	0.332628	0.584	0.262	1.80926e-13	Hep	WSB1
1.33012e-17	0.350143	0.368	0.114	1.85086e-13	Hep	HIVEP1
1.33211e-17	0.337911	0.461	0.174	1.85363e-13	Hep	SPOPL
1.35315e-17	0.446133	0.549	0.204	1.88291e-13	Hep	ATXN7
1.48847e-17	0.458948	0.416	0.116	2.0712e-13	Hep	GOLGA1
1.52154e-17	0.386307	0.465	0.169	2.11722e-13	Hep	MNAT1
1.55537e-17	0.49523	0.702	0.322	2.1643e-13	Hep	GNE
1.55701e-17	0.479252	0.491	0.152	2.16658e-13	Hep	MGA
1.56535e-17	0.537814	0.918	0.666	2.17819e-13	Hep	WDR76
1.5777e-17	0.367191	0.458	0.163	2.19537e-13	Hep	PIAS1
1.61768e-17	0.442894	0.521	0.182	2.25101e-13	Hep	LRCH3
1.62395e-17	0.380603	0.425	0.143	2.25972e-13	Hep	EPC2
1.68313e-17	0.379415	0.398	0.123	2.34208e-13	Hep	PPARGC1B
1.70708e-17	0.401067	0.335	0.098	2.3754e-13	Hep	MCF2L
1.83277e-17	0.45068	0.661	0.297	2.5503e-13	Hep	AGRN
1.94185e-17	0.475378	0.772	0.373	2.70209e-13	Hep	AP1G1
1.94336e-17	0.433703	0.672	0.295	2.70419e-13	Hep	PTCD3
2.00708e-17	0.367855	0.358	0.123	2.79286e-13	Hep	ETS1
2.03048e-17	0.282507	0.542	0.246	2.82541e-13	Hep	EDEM3
2.03198e-17	0.460469	0.47	0.16	2.8275e-13	Hep	CBLB
2.10259e-17	0.425149	0.505	0.182	2.92575e-13	Hep	FGD4
2.11329e-17	0.337009	0.282	0.07	2.94065e-13	Hep	CEP85L
2.11408e-17	0.389764	0.621	0.274	2.94174e-13	Hep	AFTPH
2.20269e-17	0.378591	0.567	0.232	3.06504e-13	Hep	RBM33
2.23558e-17	0.261336	0.316	0.103	3.11082e-13	Hep	SLC9A8
2.26337e-17	0.476564	0.507	0.169	3.14948e-13	Hep	EDRF1
2.26792e-17	0.333084	0.391	0.133	3.1558e-13	Hep	WDFY2
2.29072e-17	0.455168	0.346	0.084	3.18754e-13	Hep	SNRK
2.30563e-17	0.398899	0.374	0.118	3.20829e-13	Hep	TTLL10
2.32823e-17	0.310122	0.368	0.124	3.23973e-13	Hep	SLC25A26
2.37623e-17	0.457153	0.418	0.139	3.30652e-13	Hep	SPECC1L
2.38713e-17	0.534585	0.844	0.459	3.32169e-13	Hep	MEMO1
2.41947e-17	0.376596	0.333	0.09	3.36669e-13	Hep	ZHX2
2.44487e-17	0.432955	0.56	0.229	3.40204e-13	Hep	COG3
2.46139e-17	0.496997	0.547	0.195	3.42502e-13	Hep	TRAPPC9
2.53131e-17	0.405684	0.265	0.054	3.52231e-13	Hep	INPP5D
2.54918e-17	0.506802	0.449	0.134	3.54718e-13	Hep	ILRUN
2.64839e-17	0.410757	0.461	0.161	3.68524e-13	Hep	KAT6B
2.70086e-17	0.428133	0.726	0.386	3.75824e-13	Hep	ATXN10
2.71943e-17	0.51308	0.723	0.314	3.78408e-13	Hep	MARK2
2.74357e-17	0.31415	0.409	0.157	3.81768e-13	Hep	PLEKHA1
2.7608e-17	0.65152	0.828	0.485	3.84165e-13	Hep	LMO7
2.77806e-17	0.371879	0.253	0.052	3.86567e-13	Hep	SNAP25
2.91353e-17	0.480535	0.321	0.071	4.05418e-13	Hep	PLCB1
2.91978e-17	0.422843	0.421	0.135	4.06288e-13	Hep	BRAF
3.08382e-17	0.404965	0.521	0.193	4.29113e-13	Hep	NBAS
3.09318e-17	0.492487	0.76	0.349	4.30416e-13	Hep	SMG1
3.26484e-17	0.279798	0.389	0.141	4.54303e-13	Hep	NSMCE2
3.27676e-17	0.444734	0.542	0.202	4.55961e-13	Hep	TENT4B
3.35998e-17	0.640898	0.747	0.308	4.67541e-13	Hep	CARMIL1
3.44045e-17	0.270241	0.302	0.091	4.78739e-13	Hep	STXBP3
3.45052e-17	0.38726	0.589	0.248	4.8014e-13	Hep	DNAJC1
3.46736e-17	0.43756	0.388	0.111	4.82484e-13	Hep	MYO5C
3.47682e-17	0.77371	0.765	0.416	4.838e-13	Hep	IFNGR1
3.50158e-17	0.414666	0.493	0.179	4.87245e-13	Hep	DOP1A
3.72709e-17	0.376002	0.353	0.107	5.18625e-13	Hep	LYPD6B
3.75367e-17	0.569086	0.66	0.255	5.22323e-13	Hep	CHD7
3.97622e-17	0.364793	0.407	0.138	5.53292e-13	Hep	SLC1A3
4.01651e-17	0.427849	0.768	0.372	5.58898e-13	Hep	ATRX
4.06641e-17	0.442587	0.488	0.172	5.65841e-13	Hep	MPP7
4.10284e-17	0.302934	0.298	0.088	5.70911e-13	Hep	SCFD2
4.24932e-17	0.499599	0.528	0.176	5.91292e-13	Hep	DTNB
4.37679e-17	0.553061	0.709	0.33	6.09031e-13	Hep	CMSS1
4.51533e-17	0.533778	0.619	0.259	6.28308e-13	Hep	FAM126A
4.66349e-17	0.48637	0.672	0.298	6.48924e-13	Hep	RND3
4.99921e-17	0.421495	0.481	0.171	6.95641e-13	Hep	FARP2
5.19274e-17	0.40264	0.598	0.268	7.2257e-13	Hep	ZMIZ1
5.23162e-17	0.442764	0.54	0.201	7.2798e-13	Hep	MAP2K5
5.47143e-17	0.426368	0.588	0.228	7.6135e-13	Hep	YLPM1
5.62826e-17	0.331261	0.533	0.225	7.83173e-13	Hep	SCLT1
5.82129e-17	0.528631	0.646	0.271	8.10033e-13	Hep	FGD3
5.96801e-17	0.340621	0.386	0.122	8.30449e-13	Hep	TTC19
6.01243e-17	0.436533	0.391	0.108	8.3663e-13	Hep	PPM1H
6.06897e-17	0.416321	0.77	0.371	8.44497e-13	Hep	PRPF38B
6.68119e-17	0.332408	0.512	0.217	9.29687e-13	Hep	INO80
6.85705e-17	0.456698	0.76	0.372	9.54159e-13	Hep	SETD2
6.86903e-17	0.326377	0.374	0.128	9.55826e-13	Hep	CCDC91
6.92108e-17	0.323896	0.281	0.085	9.63069e-13	Hep	MEST
6.94439e-17	0.391772	0.551	0.228	9.66312e-13	Hep	UBE3C
6.95085e-17	0.428313	0.479	0.174	9.67211e-13	Hep	EXOC2
7.10151e-17	0.290411	0.456	0.191	9.88176e-13	Hep	MBTPS1
7.19096e-17	0.582548	0.574	0.2	1.00062e-12	Hep	RAP1GAP2
7.36808e-17	0.437168	0.537	0.214	1.02527e-12	Hep	CHM
7.73133e-17	0.380727	0.582	0.244	1.07581e-12	Hep	UBE4A
7.92259e-17	0.380342	0.489	0.172	1.10243e-12	Hep	APC
7.98305e-17	0.382289	0.384	0.127	1.11084e-12	Hep	PLEKHH1
8.03705e-17	0.491113	0.647	0.27	1.11836e-12	Hep	RNGTT
8.32253e-17	0.309127	0.391	0.133	1.15808e-12	Hep	CPPED1
8.43763e-17	0.286381	0.491	0.206	1.1741e-12	Hep	ITSN1
8.46767e-17	0.481038	0.505	0.174	1.17828e-12	Hep	FOXJ3
8.56064e-17	0.361056	0.493	0.191	1.19121e-12	Hep	EPS8L2
8.65293e-17	0.351606	0.435	0.15	1.20405e-12	Hep	ZBTB11
8.85401e-17	0.335301	0.396	0.136	1.23204e-12	Hep	STX18
9.1937e-17	0.410145	0.391	0.115	1.2793e-12	Hep	CCNT1
9.68067e-17	0.421306	0.582	0.236	1.34706e-12	Hep	FBXO28
9.96719e-17	0.542551	0.728	0.313	1.38693e-12	Hep	FAM171A1
1.01557e-16	0.394658	0.605	0.245	1.41317e-12	Hep	GPBP1
1.06674e-16	0.454192	0.714	0.333	1.48437e-12	Hep	PCM1
1.06912e-16	0.445039	0.967	0.719	1.48768e-12	Hep	SRRM2
1.07455e-16	0.532009	0.826	0.423	1.49524e-12	Hep	USP9X
1.14743e-16	0.324613	0.279	0.072	1.59665e-12	Hep	AGTPBP1
1.17997e-16	0.383646	0.57	0.239	1.64193e-12	Hep	STAG2
1.20108e-16	0.453571	0.318	0.07	1.67131e-12	Hep	NLRC4
1.26442e-16	0.339609	0.514	0.207	1.75944e-12	Hep	TNPO3
1.30074e-16	0.282939	0.416	0.161	1.80998e-12	Hep	PLA2G4A
1.30593e-16	0.452516	0.407	0.129	1.81721e-12	Hep	ZZEF1
1.32111e-16	0.434213	0.43	0.14	1.83832e-12	Hep	TTC17
1.32262e-16	0.489967	0.542	0.186	1.84042e-12	Hep	PRDM2
1.33819e-16	0.405831	0.632	0.28	1.86209e-12	Hep	PLCH1
1.35943e-16	0.435665	0.618	0.262	1.89164e-12	Hep	SH3BGRL
1.41204e-16	0.416142	0.591	0.25	1.96485e-12	Hep	USP47
1.44315e-16	0.504492	0.577	0.227	2.00814e-12	Hep	VAV3
1.51178e-16	0.366482	0.26	0.059	2.10364e-12	Hep	CLHC1
1.51992e-16	0.354763	0.391	0.135	2.11497e-12	Hep	INPP4B
1.60238e-16	0.282632	0.451	0.185	2.22972e-12	Hep	STAMBPL1
1.64208e-16	0.302059	0.274	0.08	2.28496e-12	Hep	MFSD8
1.66592e-16	0.407962	0.544	0.221	2.31813e-12	Hep	WDR70
1.70664e-16	0.42652	0.574	0.232	2.37479e-12	Hep	PPP4R1
1.7777e-16	0.385061	0.53	0.216	2.47366e-12	Hep	ARSB
1.83392e-16	0.38852	0.319	0.083	2.5519e-12	Hep	ENOX2
1.84656e-16	0.49604	0.584	0.226	2.56949e-12	Hep	ACAP2
1.87915e-16	0.344023	0.316	0.094	2.61483e-12	Hep	ARHGAP18
1.93738e-16	0.324002	0.332	0.104	2.69587e-12	Hep	GOLGA5
2.02078e-16	0.441403	0.582	0.242	2.81192e-12	Hep	ZNRF3
2.05988e-16	0.332023	0.393	0.137	2.86632e-12	Hep	ACIN1
2.10141e-16	0.358642	0.368	0.123	2.92411e-12	Hep	QTRT2
2.19865e-16	0.434452	0.765	0.389	3.05942e-12	Hep	ABI1
2.21468e-16	0.426981	0.665	0.307	3.08172e-12	Hep	WLS
2.25971e-16	0.362106	0.382	0.13	3.14439e-12	Hep	LRRC19
2.32549e-16	0.598686	0.523	0.201	3.23592e-12	Hep	CAPN8
2.33463e-16	0.391856	0.411	0.131	3.24864e-12	Hep	NT5DC1
2.35e-16	0.479988	0.902	0.548	3.27003e-12	Hep	MBNL1
2.38536e-16	0.397202	0.391	0.116	3.31923e-12	Hep	TRIP4
2.39096e-16	0.274186	0.36	0.129	3.32702e-12	Hep	ORC2
2.4093e-16	0.335724	0.425	0.157	3.35254e-12	Hep	PFKFB3
2.51868e-16	0.336163	0.446	0.175	3.50474e-12	Hep	USP8
2.56775e-16	0.331335	0.693	0.35	3.57302e-12	Hep	RPS6KA3
2.58614e-16	0.441675	0.5	0.182	3.59862e-12	Hep	PIP5K1A
2.59263e-16	0.328559	0.567	0.245	3.60765e-12	Hep	TAB2
2.63914e-16	0.338226	0.586	0.258	3.67236e-12	Hep	MED1
2.75643e-16	0.403002	0.572	0.223	3.83557e-12	Hep	MBOAT2
2.76908e-16	0.472347	0.526	0.188	3.85318e-12	Hep	BNIP2
2.8538e-16	0.356613	0.532	0.205	3.97106e-12	Hep	SLC25A13
3.09579e-16	0.315909	0.426	0.156	4.30779e-12	Hep	ARIH2
3.26743e-16	0.410471	0.625	0.261	4.54663e-12	Hep	PKP2
3.34262e-16	0.342868	0.368	0.123	4.65126e-12	Hep	SPACA6
3.38538e-16	0.305903	0.325	0.11	4.71075e-12	Hep	NIN
3.46799e-16	0.365348	0.414	0.135	4.82571e-12	Hep	CNOT4
3.54065e-16	0.369595	0.314	0.085	4.92682e-12	Hep	BTRC
3.6227e-16	0.389238	0.298	0.079	5.04099e-12	Hep	NAV2
3.75382e-16	0.382318	0.516	0.215	5.22344e-12	Hep	TXNDC11
3.8895e-16	0.360108	0.346	0.105	5.41224e-12	Hep	STYK1
3.93456e-16	0.300277	0.393	0.138	5.47494e-12	Hep	PARP4
3.94868e-16	0.499428	0.416	0.116	5.49458e-12	Hep	LMBR1
3.99614e-16	0.315131	0.632	0.322	5.56062e-12	Hep	CHD1
4.08608e-16	0.553825	0.554	0.178	5.68578e-12	Hep	PPFIBP1
4.18312e-16	0.541439	0.593	0.2	5.82081e-12	Hep	ATP9B
4.38417e-16	0.304394	0.316	0.102	6.10057e-12	Hep	GPAT3
4.41906e-16	0.369075	0.367	0.126	6.14913e-12	Hep	MYO1B
4.50291e-16	0.368934	0.46	0.172	6.26581e-12	Hep	PHF12
4.52665e-16	0.389032	0.311	0.077	6.29883e-12	Hep	SHANK2
4.61991e-16	0.363198	0.319	0.093	6.4286e-12	Hep	USP54
4.63281e-16	0.366132	0.435	0.148	6.44655e-12	Hep	DENND6A
4.64627e-16	0.425703	0.807	0.416	6.46528e-12	Hep	LARP4B
4.65244e-16	0.428825	0.956	0.724	6.47387e-12	Hep	SND1
4.69123e-16	0.426182	0.351	0.107	6.52785e-12	Hep	NAV1
5.0669e-16	0.523603	0.923	0.627	7.05059e-12	Hep	PCBP2
5.10218e-16	0.353257	0.46	0.178	7.09969e-12	Hep	INPP5B
5.22571e-16	0.51417	0.723	0.328	7.27157e-12	Hep	TBL1XR1
5.25343e-16	0.472365	0.518	0.179	7.31015e-12	Hep	CLASP1
5.37626e-16	0.476073	0.574	0.222	7.48107e-12	Hep	CASK
5.57285e-16	0.383356	0.567	0.227	7.75462e-12	Hep	ELF1
5.63069e-16	0.455147	0.375	0.1	7.83511e-12	Hep	FGD6
5.7851e-16	0.431936	0.647	0.268	8.04997e-12	Hep	ARID2
5.78695e-16	0.468214	0.611	0.234	8.05253e-12	Hep	HELZ
5.82e-16	0.387008	0.367	0.107	8.09854e-12	Hep	MTF1
5.85632e-16	0.419555	0.465	0.161	8.14907e-12	Hep	FBXW4
6.14795e-16	0.348985	0.337	0.097	8.55487e-12	Hep	TAB3
6.1565e-16	0.376189	0.47	0.174	8.56677e-12	Hep	TUT7
6.29742e-16	0.341145	0.43	0.154	8.76285e-12	Hep	PAXBP1
6.43896e-16	0.358116	0.354	0.109	8.95981e-12	Hep	CEP120
6.50088e-16	0.319321	0.474	0.189	9.04597e-12	Hep	AVL9
6.68109e-16	0.402411	0.611	0.281	9.29673e-12	Hep	ABCC3
6.71792e-16	0.353336	0.332	0.101	9.34798e-12	Hep	MTM1
6.72573e-16	0.409482	0.314	0.085	9.35885e-12	Hep	CSGALNACT1
6.95122e-16	0.701105	0.374	0.122	9.67263e-12	Hep	NLGN1
7.1194e-16	0.40054	0.537	0.206	9.90665e-12	Hep	SUCO
7.15136e-16	0.317401	0.456	0.18	9.95112e-12	Hep	RAB3GAP1
7.19581e-16	0.454973	0.54	0.207	1.0013e-11	Hep	PDE8A
7.25715e-16	0.410227	0.33	0.104	1.00983e-11	Hep	MAMLD1
7.32668e-16	0.287091	0.368	0.138	1.01951e-11	Hep	ATXN1
7.40197e-16	0.357207	0.344	0.112	1.02998e-11	Hep	RASAL2
7.69122e-16	0.364095	0.289	0.072	1.07023e-11	Hep	MYO7B
7.79838e-16	0.382236	0.514	0.217	1.08515e-11	Hep	RBPMS
7.88126e-16	0.34333	0.361	0.122	1.09668e-11	Hep	CBWD1
7.95398e-16	0.54426	0.674	0.289	1.1068e-11	Hep	PLEKHA6
7.99716e-16	0.371731	0.44	0.16	1.1128e-11	Hep	NCEH1
8.64276e-16	0.495393	0.604	0.241	1.20264e-11	Hep	TRIM33
8.78036e-16	0.492354	0.542	0.187	1.22179e-11	Hep	ATG7
8.86499e-16	0.415323	0.774	0.416	1.23356e-11	Hep	ATP13A3
9.04115e-16	0.28727	0.432	0.165	1.25808e-11	Hep	SLC20A2
9.38406e-16	0.446201	0.647	0.302	1.30579e-11	Hep	NEK7
9.47239e-16	0.437122	0.381	0.12	1.31808e-11	Hep	ARHGAP39
9.53777e-16	0.487323	0.618	0.261	1.32718e-11	Hep	TRAK1
9.61146e-16	0.345215	0.33	0.093	1.33743e-11	Hep	UBAP1
9.75046e-16	0.455804	0.57	0.216	1.35678e-11	Hep	WWP2
1.04296e-15	0.413468	0.311	0.079	1.45128e-11	Hep	TTBK2
1.06188e-15	0.475118	0.551	0.21	1.4776e-11	Hep	MEF2A
1.17338e-15	0.34325	0.716	0.357	1.63275e-11	Hep	ARFGEF1
1.28831e-15	0.345156	0.844	0.494	1.79268e-11	Hep	HUWE1
1.29006e-15	0.345245	0.618	0.277	1.79512e-11	Hep	PPP6R3
1.33225e-15	0.379837	0.384	0.127	1.85383e-11	Hep	YEATS2
1.36234e-15	0.411511	0.463	0.158	1.8957e-11	Hep	DNAJC13
1.36433e-15	0.295528	0.344	0.109	1.89846e-11	Hep	MYSM1
1.39208e-15	0.340123	0.542	0.24	1.93708e-11	Hep	SLC10A7
1.40887e-15	0.328157	0.43	0.168	1.96045e-11	Hep	PCMTD1
1.41574e-15	0.30604	0.628	0.295	1.97e-11	Hep	NUP98
1.43027e-15	0.382865	0.36	0.115	1.99022e-11	Hep	TMEM161B
1.48146e-15	0.333562	0.598	0.265	2.06145e-11	Hep	BBX
1.482e-15	0.433883	0.337	0.094	2.0622e-11	Hep	NCKAP5
1.48676e-15	0.541391	0.946	0.711	2.06883e-11	Hep	FLNB
1.54827e-15	0.26375	0.268	0.081	2.15442e-11	Hep	RBL2
1.57176e-15	0.377199	0.344	0.108	2.1871e-11	Hep	ELL
1.59051e-15	0.31329	0.265	0.075	2.2132e-11	Hep	TMCC3
1.59602e-15	0.514023	0.732	0.356	2.22086e-11	Hep	SECISBP2L
1.59773e-15	0.333842	0.375	0.134	2.22324e-11	Hep	AMMECR1L
1.63024e-15	0.335046	0.495	0.208	2.26847e-11	Hep	TIA1
1.63471e-15	0.323255	0.279	0.083	2.2747e-11	Hep	FAM120C
1.67995e-15	0.448838	0.518	0.187	2.33765e-11	Hep	DAAM1
1.68008e-15	0.400279	0.514	0.191	2.33783e-11	Hep	VIRMA
1.69426e-15	0.362397	0.498	0.193	2.35756e-11	Hep	VGLL4
1.7046e-15	0.33037	0.368	0.118	2.37195e-11	Hep	PEX14
1.77055e-15	0.271443	0.433	0.175	2.46372e-11	Hep	STRN
1.79591e-15	0.45716	0.588	0.246	2.49901e-11	Hep	DOCK7
1.81623e-15	0.344108	0.391	0.138	2.52728e-11	Hep	TBK1
1.98164e-15	0.342685	0.446	0.18	2.75745e-11	Hep	RHBDL2
2.02704e-15	0.517743	0.846	0.506	2.82063e-11	Hep	CD44
2.05112e-15	0.468868	0.753	0.383	2.85413e-11	Hep	TJP2
2.08343e-15	0.449645	0.458	0.137	2.89909e-11	Hep	TTLL5
2.14082e-15	0.382457	0.512	0.198	2.97896e-11	Hep	UHRF1BP1L
2.22835e-15	0.320991	0.493	0.204	3.10074e-11	Hep	RMND5A
2.23817e-15	0.424516	0.484	0.172	3.11441e-11	Hep	ZDHHC1
2.30101e-15	0.534816	0.891	0.529	3.20186e-11	Hep	VMP1
2.3279e-15	0.378867	0.3	0.088	3.23927e-11	Hep	CAMK2G
2.3591e-15	0.318147	0.328	0.105	3.28269e-11	Hep	OSBPL8
2.3632e-15	0.404459	0.756	0.383	3.28839e-11	Hep	SMAP1
2.37988e-15	0.378255	0.449	0.151	3.3116e-11	Hep	PHF20L1
2.43139e-15	0.330715	0.381	0.12	3.38328e-11	Hep	RNPC3
2.49364e-15	0.285234	0.295	0.09	3.4699e-11	Hep	EDC3
2.55e-15	0.395708	0.395	0.128	3.54833e-11	Hep	MSH3
2.55134e-15	0.337618	0.316	0.102	3.55018e-11	Hep	ERI3
2.62744e-15	0.382259	0.456	0.159	3.65609e-11	Hep	CHD8
2.63613e-15	0.336799	0.332	0.097	3.66817e-11	Hep	LNX2
2.64488e-15	0.480517	0.605	0.244	3.68034e-11	Hep	ZC3HAV1
2.65616e-15	0.380693	0.486	0.194	3.69605e-11	Hep	MEGF9
2.66755e-15	0.358977	0.342	0.109	3.7119e-11	Hep	LDLRAD3
2.68491e-15	0.352077	0.518	0.208	3.73605e-11	Hep	CSNK1G3
2.95063e-15	0.37894	0.391	0.126	4.1058e-11	Hep	PACS1
2.96638e-15	0.367049	0.602	0.259	4.12772e-11	Hep	GLCCI1
3.01269e-15	0.407398	0.439	0.153	4.19215e-11	Hep	DCAF5
3.03537e-15	0.401141	0.407	0.13	4.22372e-11	Hep	AGO3
3.14553e-15	0.366243	0.556	0.224	4.37701e-11	Hep	PRPSAP2
3.15815e-15	0.356638	0.382	0.124	4.39456e-11	Hep	LRRK1
3.23367e-15	0.402107	0.5	0.207	4.49965e-11	Hep	CRIM1
3.33393e-15	0.317721	0.439	0.157	4.63917e-11	Hep	BRWD1
3.4603e-15	0.355468	0.451	0.172	4.81501e-11	Hep	HOMER1
3.46648e-15	0.399177	0.521	0.201	4.82361e-11	Hep	NCOA1
3.57271e-15	0.365892	0.463	0.166	4.97143e-11	Hep	ABCC5
3.66538e-15	0.472805	0.774	0.378	5.10038e-11	Hep	NPTN
3.75561e-15	0.338808	0.423	0.156	5.22594e-11	Hep	FNBP1
3.77756e-15	0.320452	0.3	0.086	5.25647e-11	Hep	MICU3
3.78744e-15	0.330915	0.484	0.191	5.27022e-11	Hep	NRF1
3.81052e-15	0.344748	0.56	0.233	5.30233e-11	Hep	DDX42
3.8824e-15	0.304866	0.496	0.203	5.40236e-11	Hep	GTF3C2
3.90256e-15	0.467832	0.649	0.269	5.43042e-11	Hep	ARID1B
4.0042e-15	0.328739	0.367	0.124	5.57185e-11	Hep	MECP2
4.14386e-15	0.442314	0.649	0.277	5.76618e-11	Hep	KDM6B
4.14517e-15	0.334621	0.582	0.255	5.76801e-11	Hep	CKAP5
4.20457e-15	0.478015	0.486	0.172	5.85066e-11	Hep	CRACDL
4.47183e-15	0.323594	0.649	0.312	6.22255e-11	Hep	SBNO1
4.77003e-15	0.431965	0.511	0.198	6.63749e-11	Hep	C2CD2
4.77247e-15	0.363748	0.256	0.055	6.6409e-11	Hep	XKR6
4.84672e-15	0.286443	0.447	0.18	6.74421e-11	Hep	CLOCK
4.91276e-15	0.309521	0.404	0.147	6.83611e-11	Hep	MTA3
5.20233e-15	0.373251	0.411	0.128	7.23904e-11	Hep	RINT1
5.65802e-15	0.317324	0.251	0.064	7.87314e-11	Hep	CDK17
5.70182e-15	0.425648	0.505	0.19	7.93408e-11	Hep	CDC14B
5.80927e-15	0.391069	0.302	0.08	8.0836e-11	Hep	CCDC68
6.54668e-15	0.377549	0.674	0.325	9.1097e-11	Hep	ZRANB2
6.66332e-15	0.339235	0.328	0.104	9.27201e-11	Hep	POLH
6.66881e-15	0.449282	0.395	0.128	9.27965e-11	Hep	HEG1
6.69589e-15	0.387972	0.593	0.278	9.31732e-11	Hep	CDC42SE2
6.71886e-15	0.301416	0.593	0.276	9.34929e-11	Hep	MAPK14
6.77759e-15	0.375339	0.507	0.186	9.43102e-11	Hep	MKLN1
7.09198e-15	0.400881	0.609	0.268	9.8685e-11	Hep	DYRK1A
7.31414e-15	0.328225	0.553	0.235	1.01776e-10	Hep	ATP11A
7.53384e-15	0.286492	0.34	0.126	1.04833e-10	Hep	ARHGAP35
7.57236e-15	0.497157	0.718	0.305	1.05369e-10	Hep	TNRC18
7.68313e-15	0.304045	0.328	0.114	1.06911e-10	Hep	CLCN6
7.69568e-15	0.328377	0.33	0.095	1.07085e-10	Hep	SHLD2
7.77104e-15	0.340671	0.349	0.112	1.08134e-10	Hep	SOS2
8.29193e-15	0.345353	0.502	0.205	1.15382e-10	Hep	EEF1AKMT2
8.52521e-15	0.353519	0.586	0.262	1.18628e-10	Hep	UBE4B
8.7733e-15	0.484902	0.732	0.33	1.22081e-10	Hep	PTEN
8.82602e-15	0.368752	0.458	0.168	1.22814e-10	Hep	BCL2L13
8.93173e-15	0.334931	0.344	0.109	1.24285e-10	Hep	SLC39A14
9.19083e-15	0.277589	0.405	0.167	1.2789e-10	Hep	FAM234A
9.2212e-15	0.355253	0.361	0.112	1.28313e-10	Hep	SLCO5A1
9.69162e-15	0.394672	0.633	0.29	1.34859e-10	Hep	ARHGEF38
9.75193e-15	0.362469	0.379	0.117	1.35698e-10	Hep	ASAP2
9.95423e-15	0.375539	0.707	0.362	1.38513e-10	Hep	LMBRD2
1.00642e-14	0.34804	0.4	0.136	1.40043e-10	Hep	VPS41
1.0281e-14	0.404983	0.381	0.108	1.4306e-10	Hep	FANCL
1.04654e-14	0.437961	0.619	0.252	1.45627e-10	Hep	ZRANB1
1.08427e-14	0.328703	0.375	0.147	1.50876e-10	Hep	UBE2E2
1.09201e-14	0.377667	0.532	0.221	1.51953e-10	Hep	TENT2
1.20467e-14	0.332362	0.284	0.084	1.67629e-10	Hep	DCUN1D3
1.25099e-14	0.47539	0.688	0.309	1.74075e-10	Hep	TBC1D2B
1.25551e-14	0.415171	0.605	0.264	1.74705e-10	Hep	POF1B
1.28027e-14	0.390223	0.256	0.054	1.7815e-10	Hep	GCNT2
1.31137e-14	0.303144	0.258	0.074	1.82477e-10	Hep	MYO19
1.34516e-14	0.389509	0.356	0.099	1.87179e-10	Hep	MRTFA
1.35439e-14	0.291194	0.37	0.144	1.88463e-10	Hep	HECA
1.51452e-14	0.333793	0.304	0.086	2.10745e-10	Hep	R3HCC1L
1.59511e-14	0.368657	0.418	0.139	2.21959e-10	Hep	FNBP4
1.62692e-14	0.547346	0.879	0.498	2.26386e-10	Hep	CELF1
1.70013e-14	0.354228	0.384	0.133	2.36573e-10	Hep	CNTRL
1.79283e-14	0.448286	0.588	0.231	2.49473e-10	Hep	GBF1
1.86432e-14	0.385807	0.514	0.198	2.5942e-10	Hep	RSU1
1.91067e-14	0.354738	0.477	0.195	2.65869e-10	Hep	HTT
1.92693e-14	0.31065	0.375	0.136	2.68133e-10	Hep	XPR1
1.95603e-14	0.385527	0.458	0.159	2.72182e-10	Hep	UBR1
2.0235e-14	0.4404	0.681	0.313	2.81571e-10	Hep	VEGFA
2.0567e-14	0.421735	0.693	0.32	2.86189e-10	Hep	DSC2
2.10158e-14	0.339409	0.73	0.399	2.92435e-10	Hep	RSRC1
2.1162e-14	0.528238	0.846	0.444	2.9447e-10	Hep	NXN
2.1301e-14	0.299466	0.386	0.15	2.96403e-10	Hep	PCCA
2.1622e-14	0.371023	0.453	0.157	3.0087e-10	Hep	MARK1
2.17746e-14	0.279626	0.589	0.283	3.02994e-10	Hep	BAZ1A
2.1967e-14	0.293185	0.382	0.143	3.05671e-10	Hep	SENP5
2.23983e-14	0.425896	0.391	0.125	3.11672e-10	Hep	SYNJ2
2.25019e-14	0.447334	0.391	0.134	3.13113e-10	Hep	RNF128
2.28875e-14	0.409678	0.421	0.154	3.18479e-10	Hep	PHLPP2
2.30549e-14	0.403534	0.565	0.236	3.20808e-10	Hep	RAF1
2.31337e-14	0.258976	0.289	0.106	3.21905e-10	Hep	IGF1R
2.49809e-14	0.321884	0.414	0.163	3.47609e-10	Hep	XRCC5
2.54023e-14	0.335929	0.54	0.23	3.53473e-10	Hep	CUL5
2.56546e-14	0.292758	0.525	0.238	3.56984e-10	Hep	MGLL
2.59026e-14	0.318381	0.358	0.122	3.60435e-10	Hep	DEPDC5
2.63054e-14	0.2937	0.821	0.504	3.66039e-10	Hep	MYH14
2.69851e-14	0.326922	0.558	0.252	3.75498e-10	Hep	KRAS
2.71846e-14	0.34762	0.511	0.217	3.78274e-10	Hep	SPRED1
2.75004e-14	0.338455	0.333	0.109	3.82668e-10	Hep	PLCD3
2.75803e-14	0.300107	0.495	0.208	3.83779e-10	Hep	EPC1
2.76242e-14	0.409568	0.282	0.063	3.84391e-10	Hep	PDE6A
3.00571e-14	0.361554	0.686	0.331	4.18245e-10	Hep	MAN2A1
3.03279e-14	0.366824	0.577	0.247	4.22013e-10	Hep	EFNB2
3.23383e-14	0.343664	0.365	0.117	4.49987e-10	Hep	FBXL4
3.27212e-14	0.311282	0.275	0.076	4.55315e-10	Hep	PIK3R4
3.34183e-14	0.51726	0.76	0.37	4.65015e-10	Hep	WASF2
3.36777e-14	0.361655	0.87	0.528	4.68625e-10	Hep	SF3B1
3.59052e-14	0.260042	0.258	0.084	4.99621e-10	Hep	VPS8
3.69576e-14	0.433673	0.696	0.325	5.14265e-10	Hep	FAT1
3.71108e-14	0.44855	0.649	0.27	5.16397e-10	Hep	KCMF1
3.90909e-14	0.369563	0.425	0.149	5.4395e-10	Hep	LMBRD1
4.02199e-14	0.391895	0.811	0.457	5.59659e-10	Hep	CTBP2
4.14718e-14	0.316921	0.596	0.272	5.7708e-10	Hep	RPS6KB1
4.17472e-14	0.42258	0.537	0.199	5.80912e-10	Hep	TNKS2
4.19155e-14	0.251439	0.305	0.111	5.83255e-10	Hep	LYRM4
4.22729e-14	0.361604	0.339	0.108	5.88228e-10	Hep	RAI14
4.23978e-14	0.256225	0.27	0.083	5.89966e-10	Hep	SPG11
4.31207e-14	0.300545	0.368	0.13	6.00025e-10	Hep	FAM76B
4.33419e-14	0.355922	0.344	0.102	6.03102e-10	Hep	KIZ
4.34035e-14	0.405663	0.73	0.362	6.03959e-10	Hep	LLGL2
4.3426e-14	0.324166	0.456	0.187	6.04273e-10	Hep	WNK4
4.65293e-14	0.263461	0.319	0.106	6.47455e-10	Hep	DDX31
4.8164e-14	0.4311	0.544	0.205	6.70202e-10	Hep	ZFX
4.8456e-14	0.387738	0.523	0.202	6.74265e-10	Hep	AGO4
4.86655e-14	0.431553	0.451	0.148	6.77181e-10	Hep	HECTD4
5.1044e-14	0.335792	0.316	0.111	7.10278e-10	Hep	LAMC2
5.24101e-14	0.410938	0.284	0.093	7.29287e-10	Hep	GPM6A
5.43391e-14	0.33657	0.595	0.298	7.56128e-10	Hep	IFRD1
5.49319e-14	0.315712	0.421	0.157	7.64378e-10	Hep	CLMN
5.51026e-14	0.491604	0.818	0.448	7.66752e-10	Hep	AFDN
5.54586e-14	0.305759	0.565	0.238	7.71706e-10	Hep	GALNT3
5.54896e-14	0.427641	0.405	0.143	7.72137e-10	Hep	N4BP1
5.65453e-14	0.298001	0.307	0.094	7.86828e-10	Hep	EZH1
5.66782e-14	0.374326	0.393	0.125	7.88677e-10	Hep	RNF185
5.68875e-14	0.28599	0.461	0.18	7.91589e-10	Hep	CERT1
5.7581e-14	0.269495	0.318	0.116	8.0124e-10	Hep	TMEM144
5.7884e-14	0.258548	0.484	0.212	8.05455e-10	Hep	NFYC
5.97755e-14	0.311161	0.654	0.329	8.31775e-10	Hep	LSM14A
6.20646e-14	0.316129	0.311	0.096	8.63629e-10	Hep	FEZ2
6.32371e-14	0.308494	0.411	0.147	8.79945e-10	Hep	ACSL1
6.42519e-14	0.353633	0.482	0.194	8.94065e-10	Hep	SCAF8
6.487e-14	0.33639	0.437	0.158	9.02666e-10	Hep	FNDC3A
6.54027e-14	0.351668	0.295	0.08	9.10079e-10	Hep	RBM41
6.58767e-14	0.279828	0.43	0.173	9.16674e-10	Hep	CCDC50
6.71919e-14	0.427976	0.474	0.171	9.34976e-10	Hep	CYLD
6.73741e-14	0.422949	0.561	0.229	9.3751e-10	Hep	ITGAV
6.947e-14	0.36016	0.509	0.205	9.66675e-10	Hep	MBTD1
7.02742e-14	0.376816	0.26	0.057	9.77865e-10	Hep	ULK2
7.31891e-14	0.370102	0.309	0.084	1.01843e-09	Hep	CRACR2B
7.32507e-14	0.285631	0.398	0.157	1.01928e-09	Hep	EVI5
7.36372e-14	0.32026	0.34	0.114	1.02466e-09	Hep	MLLT11
7.4374e-14	0.445358	0.812	0.44	1.03491e-09	Hep	LCOR
7.44759e-14	0.513833	0.463	0.172	1.03633e-09	Hep	EPB41L3
7.59154e-14	0.31159	0.635	0.302	1.05636e-09	Hep	PDPK1
7.74221e-14	0.513164	0.484	0.163	1.07733e-09	Hep	EXOC6
7.78837e-14	0.42592	0.733	0.342	1.08375e-09	Hep	CDKAL1
7.81769e-14	0.363328	0.26	0.06	1.08783e-09	Hep	KIF12
7.82066e-14	0.31598	0.567	0.258	1.08824e-09	Hep	FBXW2
8.02309e-14	0.372988	0.579	0.264	1.11641e-09	Hep	POLA1
8.19987e-14	0.41961	0.651	0.284	1.14101e-09	Hep	ZFR
8.34617e-14	0.335239	0.323	0.095	1.16137e-09	Hep	FRMD4B
8.5147e-14	0.464099	0.681	0.334	1.18482e-09	Hep	GRAMD1B
8.7837e-14	0.325981	0.481	0.193	1.22225e-09	Hep	SMC5
9.01382e-14	0.374121	0.375	0.12	1.25427e-09	Hep	CRAMP1
9.23993e-14	0.315823	0.458	0.18	1.28574e-09	Hep	KLC1
9.28248e-14	0.350252	0.323	0.098	1.29166e-09	Hep	SV2B
9.37419e-14	0.285779	0.405	0.163	1.30442e-09	Hep	KAT7
9.60071e-14	0.275809	0.396	0.163	1.33594e-09	Hep	DICER1
9.73604e-14	0.251717	0.351	0.129	1.35477e-09	Hep	ARID4A
9.76284e-14	0.41629	0.635	0.291	1.3585e-09	Hep	TAOK1
9.99872e-14	0.250403	0.467	0.193	1.39132e-09	Hep	PWWP2A
1.00917e-13	0.29453	0.44	0.18	1.40427e-09	Hep	SLC25A12
1.01795e-13	0.33976	0.342	0.104	1.41648e-09	Hep	GIT2
1.02702e-13	0.329132	0.467	0.184	1.4291e-09	Hep	PDE7A
1.03442e-13	0.403134	0.721	0.373	1.43939e-09	Hep	HS3ST1
1.05704e-13	0.375934	0.298	0.092	1.47087e-09	Hep	ST6GALNAC1
1.07659e-13	0.394323	0.474	0.181	1.49807e-09	Hep	MAPRE3
1.08123e-13	0.476364	0.625	0.28	1.50453e-09	Hep	CFLAR
1.10467e-13	0.479916	0.64	0.274	1.53715e-09	Hep	SEL1L3
1.13578e-13	0.544535	0.874	0.529	1.58044e-09	Hep	BTG2
1.14523e-13	0.290972	0.356	0.133	1.59359e-09	Hep	PRKCH
1.1509e-13	0.253573	0.312	0.107	1.60148e-09	Hep	ING2
1.17811e-13	0.282912	0.439	0.184	1.63934e-09	Hep	PHACTR4
1.19092e-13	0.392909	0.325	0.096	1.65716e-09	Hep	IRF2
1.24302e-13	0.393857	0.311	0.083	1.72967e-09	Hep	DENND3
1.24503e-13	0.262002	0.339	0.136	1.73246e-09	Hep	SLC25A48
1.27509e-13	0.312947	0.351	0.124	1.77428e-09	Hep	ACSM5
1.29647e-13	0.331506	0.328	0.096	1.80404e-09	Hep	PRDM16
1.3017e-13	0.453627	0.602	0.228	1.81132e-09	Hep	FBRSL1
1.34409e-13	0.278654	0.356	0.131	1.8703e-09	Hep	PRKDC
1.35136e-13	0.357686	0.711	0.359	1.88042e-09	Hep	WASL
1.35437e-13	0.42526	0.565	0.25	1.88461e-09	Hep	LRIG1
1.40436e-13	0.309198	0.298	0.096	1.95417e-09	Hep	COG4
1.42736e-13	0.282899	0.347	0.125	1.98617e-09	Hep	YWHAZ
1.44339e-13	0.300924	0.333	0.109	2.00848e-09	Hep	APAF1
1.45443e-13	0.31141	0.665	0.332	2.02384e-09	Hep	SRSF11
1.4605e-13	0.345449	0.546	0.238	2.03228e-09	Hep	KIF21A
1.47815e-13	0.265162	0.398	0.154	2.05684e-09	Hep	NBR1
1.50349e-13	0.278038	0.289	0.089	2.09211e-09	Hep	TRMT13
1.57628e-13	0.326271	0.339	0.11	2.1934e-09	Hep	PAQR8
1.58226e-13	0.289958	0.432	0.168	2.20172e-09	Hep	TBC1D1
1.61554e-13	0.399652	0.416	0.148	2.24802e-09	Hep	FRMD4A
1.62641e-13	0.3037	0.407	0.15	2.26315e-09	Hep	SNAP23
1.6457e-13	0.327776	0.325	0.101	2.28999e-09	Hep	REEP3
1.66384e-13	0.364068	0.705	0.384	2.31524e-09	Hep	TMPRSS2
1.66835e-13	0.482789	0.446	0.153	2.3215e-09	Hep	B4GALNT3
1.69977e-13	0.3149	0.349	0.105	2.36523e-09	Hep	KSR1
1.77628e-13	0.418742	0.619	0.265	2.47169e-09	Hep	ARHGEF26
1.77981e-13	0.369343	0.809	0.459	2.47661e-09	Hep	REPS1
1.90928e-13	0.259987	0.382	0.138	2.65677e-09	Hep	VAV2
1.9526e-13	0.281099	0.458	0.186	2.71705e-09	Hep	TRAPPC8
2.03276e-13	0.28283	0.298	0.108	2.82858e-09	Hep	SNX30
2.0436e-13	0.385174	0.998	0.905	2.84367e-09	Hep	ATP2A2
2.10537e-13	0.431699	0.511	0.187	2.92963e-09	Hep	DUSP16
2.11065e-13	0.343049	0.425	0.171	2.93697e-09	Hep	GATAD2B
2.17203e-13	0.46461	0.695	0.354	3.02238e-09	Hep	TGFBR2
2.17798e-13	0.423136	0.421	0.127	3.03065e-09	Hep	ARHGEF11
2.24475e-13	0.371076	0.388	0.122	3.12357e-09	Hep	TBC1D22A
2.29583e-13	0.326292	0.358	0.109	3.19464e-09	Hep	ZC2HC1A
2.39513e-13	0.263005	0.298	0.097	3.33282e-09	Hep	TNS3
2.46267e-13	0.496207	0.567	0.233	3.42681e-09	Hep	MYO10
2.49598e-13	0.342874	0.563	0.248	3.47315e-09	Hep	PIGU
2.49737e-13	0.344619	0.456	0.17	3.47509e-09	Hep	CBFB
2.7135e-13	0.367804	0.342	0.098	3.77583e-09	Hep	ADAL
2.7364e-13	0.337369	0.275	0.096	3.8077e-09	Hep	MEIS2
2.96805e-13	0.354633	0.593	0.272	4.13004e-09	Hep	SLK
3.26258e-13	0.276686	0.702	0.377	4.53988e-09	Hep	MIB1
3.54525e-13	0.345026	0.568	0.244	4.93322e-09	Hep	SEC24A
3.61659e-13	0.410662	0.509	0.189	5.03249e-09	Hep	PDE5A
3.73214e-13	0.346612	0.363	0.133	5.19327e-09	Hep	NDEL1
3.76642e-13	0.296517	0.393	0.149	5.24097e-09	Hep	PEX7
4.11822e-13	0.399025	0.909	0.604	5.7305e-09	Hep	LIMA1
4.28704e-13	0.313543	0.307	0.099	5.96542e-09	Hep	PLCB4
4.34673e-13	0.25441	0.368	0.134	6.04847e-09	Hep	GXYLT1
4.5746e-13	0.364615	0.57	0.248	6.36555e-09	Hep	EPB41L5
4.57602e-13	0.353094	0.375	0.13	6.36754e-09	Hep	KCTD9
4.69158e-13	0.253735	0.349	0.121	6.52834e-09	Hep	HEATR5B
4.70046e-13	0.46452	0.528	0.198	6.54069e-09	Hep	SGMS1
4.73147e-13	0.329846	0.474	0.171	6.58384e-09	Hep	SPECC1
4.85948e-13	0.355699	0.335	0.109	6.76196e-09	Hep	SMURF1
4.86978e-13	0.415165	0.363	0.11	6.7763e-09	Hep	OSBPL2
4.99325e-13	0.293703	0.412	0.159	6.94811e-09	Hep	TBC1D23
5.04573e-13	0.258912	0.258	0.073	7.02114e-09	Hep	USF3
5.22277e-13	0.336687	0.454	0.181	7.26749e-09	Hep	ACBD5
5.51048e-13	0.271139	0.382	0.147	7.66783e-09	Hep	KMT2A
5.55665e-13	0.398984	0.575	0.232	7.73207e-09	Hep	FNIP1
5.56044e-13	0.302883	0.368	0.132	7.73736e-09	Hep	TUBGCP5
5.64474e-13	0.314007	0.325	0.101	7.85465e-09	Hep	EIF2AK2
5.73883e-13	0.346351	0.388	0.127	7.98559e-09	Hep	STK40
5.78272e-13	0.526921	0.761	0.335	8.04666e-09	Hep	ZFHX3
5.87543e-13	0.416268	0.67	0.306	8.17566e-09	Hep	PAWR
6.39659e-13	0.260514	0.53	0.23	8.90085e-09	Hep	NSD3
6.40949e-13	0.255634	0.367	0.152	8.9188e-09	Hep	SRBD1
6.57804e-13	0.372403	0.763	0.403	9.15335e-09	Hep	RALY
6.89529e-13	0.320545	0.361	0.128	9.5948e-09	Hep	AHI1
7.08219e-13	0.256307	0.435	0.164	9.85487e-09	Hep	KLHL2
7.09114e-13	0.308142	0.418	0.154	9.86732e-09	Hep	PFKFB2
7.15948e-13	0.39399	0.639	0.303	9.96242e-09	Hep	ELK3
7.21831e-13	0.364435	0.53	0.22	1.00443e-08	Hep	PDSS2
7.31494e-13	0.294049	0.498	0.215	1.01787e-08	Hep	ICA1
7.47708e-13	0.479594	0.291	0.077	1.04044e-08	Hep	CDON
7.57447e-13	0.307337	0.353	0.121	1.05399e-08	Hep	KDM3A
7.6788e-13	0.39683	0.67	0.305	1.0685e-08	Hep	THOC2
7.75872e-13	0.384418	0.6	0.274	1.07963e-08	Hep	FBXO11
7.84462e-13	0.307151	0.288	0.084	1.09158e-08	Hep	IFT81
7.87409e-13	0.316291	0.275	0.076	1.09568e-08	Hep	ERCC8
7.97226e-13	0.296903	0.379	0.142	1.10934e-08	Hep	FRMD8
8.06431e-13	0.416754	0.588	0.263	1.12215e-08	Hep	MGST2
8.12601e-13	0.306606	0.344	0.122	1.13073e-08	Hep	SBNO2
8.17923e-13	0.412642	0.593	0.25	1.13814e-08	Hep	SESTD1
8.26671e-13	0.296544	0.275	0.086	1.15031e-08	Hep	TNS4
8.43216e-13	0.268467	0.337	0.119	1.17334e-08	Hep	MTMR12
8.45278e-13	0.358009	0.398	0.146	1.1762e-08	Hep	TBCK
8.59462e-13	0.369728	0.298	0.085	1.19594e-08	Hep	SNX24
8.59748e-13	0.272079	0.365	0.144	1.19634e-08	Hep	EVA1C
8.64097e-13	0.25285	0.339	0.124	1.20239e-08	Hep	BBC3
8.68677e-13	0.324397	0.325	0.104	1.20876e-08	Hep	CNKSR1
8.7676e-13	0.278333	0.342	0.116	1.22001e-08	Hep	WDR20
8.84954e-13	0.441033	0.805	0.429	1.23141e-08	Hep	RBM26
8.976e-13	0.340068	0.451	0.163	1.24901e-08	Hep	RHOT1
8.9803e-13	0.253496	0.309	0.114	1.24961e-08	Hep	CREB3L2
9.15626e-13	0.345119	0.589	0.264	1.27409e-08	Hep	DNAJB6
9.27996e-13	0.468586	0.335	0.086	1.29131e-08	Hep	PTAFR
9.31685e-13	0.330156	0.481	0.19	1.29644e-08	Hep	ZDHHC21
9.34353e-13	0.28746	0.747	0.417	1.30015e-08	Hep	SMARCA4
9.62072e-13	0.292914	0.396	0.14	1.33872e-08	Hep	ATG5
9.9014e-13	0.381249	0.684	0.322	1.37778e-08	Hep	UBAP2
1.04243e-12	0.263441	0.258	0.08	1.45054e-08	Hep	PLEKHF2
1.04836e-12	0.281902	0.325	0.121	1.45879e-08	Hep	ARHGEF2
1.10326e-12	0.367219	0.635	0.289	1.53518e-08	Hep	CYRIB
1.11764e-12	0.459418	0.507	0.176	1.5552e-08	Hep	CBFA2T2
1.14762e-12	0.401	0.504	0.192	1.59692e-08	Hep	MAP2K4
1.17019e-12	0.312973	0.325	0.097	1.62831e-08	Hep	LNX1
1.17815e-12	0.325417	0.356	0.107	1.63939e-08	Hep	PEPD
1.20299e-12	0.323789	0.321	0.096	1.67395e-08	Hep	ALKBH1
1.20738e-12	0.275368	0.321	0.115	1.68006e-08	Hep	MOB2
1.21953e-12	0.375993	0.358	0.112	1.69697e-08	Hep	STK3
1.24386e-12	0.260287	0.36	0.136	1.73083e-08	Hep	SYNRG
1.39677e-12	0.290189	0.279	0.086	1.94361e-08	Hep	DISP1
1.3996e-12	0.366595	0.491	0.197	1.94755e-08	Hep	ARHGAP17
1.43695e-12	0.273558	0.423	0.162	1.99951e-08	Hep	BMPR1A
1.4638e-12	0.279623	0.5	0.218	2.03687e-08	Hep	LAMC1
1.51918e-12	0.326347	0.649	0.309	2.11394e-08	Hep	SEC31A
1.52695e-12	0.345178	0.418	0.157	2.12475e-08	Hep	RB1CC1
1.54129e-12	0.264708	0.384	0.156	2.14471e-08	Hep	CDYL
1.77003e-12	0.351326	0.637	0.283	2.46299e-08	Hep	WDR33
1.82461e-12	0.332751	0.653	0.312	2.53895e-08	Hep	CSNK2A2
1.8428e-12	0.262483	0.272	0.099	2.56426e-08	Hep	PGLYRP4
1.84374e-12	0.43592	0.647	0.283	2.56556e-08	Hep	MED13
1.91262e-12	0.274803	0.314	0.111	2.66141e-08	Hep	DMTF1
1.97931e-12	0.278641	0.291	0.094	2.75421e-08	Hep	SETD7
2.00546e-12	0.262147	0.305	0.101	2.7906e-08	Hep	POGZ
2.02105e-12	0.297569	0.423	0.175	2.81229e-08	Hep	B4GALT5
2.03705e-12	0.402069	0.493	0.186	2.83455e-08	Hep	FBXW11
2.07069e-12	0.276467	0.423	0.169	2.88136e-08	Hep	IPMK
2.07585e-12	0.252943	0.407	0.158	2.88855e-08	Hep	AUTS2
2.10305e-12	0.300518	0.279	0.078	2.92639e-08	Hep	MPDZ
2.14238e-12	0.33375	0.384	0.136	2.98113e-08	Hep	BCAR3
2.14494e-12	0.301482	0.328	0.123	2.98469e-08	Hep	HACE1
2.17506e-12	0.270765	0.265	0.081	3.02659e-08	Hep	NRBP2
2.20947e-12	0.336627	0.765	0.425	3.07448e-08	Hep	ELOVL6
2.26742e-12	0.25559	0.325	0.119	3.15512e-08	Hep	AGPAT4
2.30853e-12	0.302079	0.36	0.128	3.21233e-08	Hep	MAPK8
2.34705e-12	0.312887	0.551	0.231	3.26592e-08	Hep	ACBD6
2.37732e-12	0.265957	0.332	0.113	3.30804e-08	Hep	ELP2
2.38547e-12	0.345287	0.804	0.466	3.31938e-08	Hep	KTN1
2.39262e-12	0.520252	0.853	0.515	3.32933e-08	Hep	KLF6
2.40317e-12	0.381182	0.56	0.238	3.34402e-08	Hep	TLE1
2.45495e-12	0.344836	0.691	0.318	3.41606e-08	Hep	TCERG1
2.46891e-12	0.340851	0.6	0.292	3.43549e-08	Hep	SORBS2
2.59965e-12	0.301854	0.367	0.126	3.61742e-08	Hep	WRN
2.65997e-12	0.303162	0.251	0.064	3.70135e-08	Hep	BOLL
2.72523e-12	0.288228	0.323	0.103	3.79216e-08	Hep	FBXO38
2.72742e-12	0.313144	0.251	0.067	3.7952e-08	Hep	GPATCH2L
2.77036e-12	0.261886	0.389	0.157	3.85495e-08	Hep	INO80D
2.83789e-12	0.332833	0.489	0.186	3.94892e-08	Hep	ZZZ3
2.92852e-12	0.401308	0.561	0.236	4.07504e-08	Hep	AP3B1
2.98337e-12	0.280804	0.365	0.134	4.15136e-08	Hep	STAM2
2.99992e-12	0.493362	0.577	0.268	4.17439e-08	Hep	SLC4A4
3.04949e-12	0.353845	0.547	0.243	4.24337e-08	Hep	ANO6
3.05321e-12	0.286875	0.57	0.267	4.24855e-08	Hep	UBE2R2
3.0593e-12	0.304034	0.256	0.069	4.25701e-08	Hep	SLC25A42
3.12098e-12	0.370214	0.304	0.093	4.34285e-08	Hep	DIPK1A
3.32168e-12	0.283182	0.453	0.189	4.62211e-08	Hep	SOS1
3.46831e-12	0.266972	0.275	0.092	4.82616e-08	Hep	WIPF2
3.47087e-12	0.290885	0.421	0.18	4.82971e-08	Hep	CWC27
3.50741e-12	0.306158	0.293	0.091	4.88056e-08	Hep	ATG13
3.53487e-12	0.381181	0.518	0.211	4.91878e-08	Hep	STX16
3.54181e-12	0.337081	0.311	0.094	4.92843e-08	Hep	E4F1
3.63553e-12	0.256711	0.461	0.187	5.05884e-08	Hep	PTPRA
3.70049e-12	0.257806	0.518	0.237	5.14923e-08	Hep	BDP1
3.70904e-12	0.417208	0.568	0.23	5.16114e-08	Hep	ITGA3
3.97787e-12	0.290542	0.495	0.211	5.53521e-08	Hep	XPO4
4.09096e-12	0.312672	0.314	0.119	5.69257e-08	Hep	RIPK2
4.22845e-12	0.270835	0.505	0.213	5.88389e-08	Hep	GIPC2
4.32256e-12	0.251039	0.649	0.346	6.01484e-08	Hep	TAF15
4.38406e-12	0.448731	0.702	0.325	6.10042e-08	Hep	SRSF4
4.59689e-12	0.278973	0.335	0.119	6.39657e-08	Hep	FRS2
5.06733e-12	0.462492	0.586	0.241	7.05119e-08	Hep	MAST2
5.06956e-12	0.304637	0.318	0.105	7.05429e-08	Hep	NT5C2
5.12807e-12	0.352342	0.416	0.168	7.13571e-08	Hep	SMAD6
5.17013e-12	0.272157	0.258	0.069	7.19423e-08	Hep	ZDHHC17
5.20287e-12	0.371257	0.437	0.165	7.2398e-08	Hep	EPAS1
5.46846e-12	0.458942	0.746	0.38	7.60936e-08	Hep	RBPJ
5.52802e-12	0.291321	0.382	0.146	7.69224e-08	Hep	ALG9
5.67054e-12	0.250113	0.47	0.206	7.89055e-08	Hep	UBR2
5.69599e-12	0.415377	0.812	0.443	7.92597e-08	Hep	CLCN3
5.702e-12	0.342467	0.337	0.102	7.93434e-08	Hep	CCDC88C
5.70993e-12	0.31686	0.521	0.213	7.94536e-08	Hep	TMEM87B
5.76379e-12	0.27289	0.393	0.168	8.02032e-08	Hep	RESF1
5.80586e-12	0.302936	0.537	0.233	8.07886e-08	Hep	MICU1
5.93828e-12	0.378515	0.544	0.213	8.26311e-08	Hep	BLNK
6.00683e-12	0.273546	0.261	0.077	8.3585e-08	Hep	STARD13
6.07283e-12	0.34774	0.418	0.147	8.45035e-08	Hep	HMBOX1
6.17983e-12	0.254763	0.319	0.111	8.59923e-08	Hep	CBL
6.51083e-12	0.322181	0.26	0.079	9.05982e-08	Hep	PPFIBP2
6.63977e-12	0.36179	0.481	0.2	9.23924e-08	Hep	GPD2
6.65409e-12	0.297528	0.554	0.251	9.25916e-08	Hep	HBS1L
6.69835e-12	0.30339	0.83	0.486	9.32075e-08	Hep	PRPF40A
6.76806e-12	0.259612	0.44	0.183	9.41776e-08	Hep	GTF2H1
6.83535e-12	0.273239	0.261	0.077	9.51139e-08	Hep	BMT2
6.89625e-12	0.34829	0.365	0.116	9.59613e-08	Hep	TET2
7.20457e-12	0.278491	0.354	0.129	1.00252e-07	Hep	SORL1
7.68396e-12	0.372871	0.532	0.237	1.06922e-07	Hep	SLCO4C1
7.80783e-12	0.253773	0.64	0.326	1.08646e-07	Hep	PDS5A
7.83014e-12	0.268517	0.679	0.373	1.08956e-07	Hep	TMEM30A
8.51259e-12	0.347707	0.505	0.226	1.18453e-07	Hep	CPNE8
8.53029e-12	0.273413	0.365	0.14	1.18699e-07	Hep	SLC35B3
8.66816e-12	0.372249	0.495	0.185	1.20617e-07	Hep	DYM
9.243e-12	0.288618	0.5	0.233	1.28616e-07	Hep	TACC2
9.45509e-12	0.333986	0.558	0.246	1.31568e-07	Hep	ARHGEF10L
9.66591e-12	0.315238	0.47	0.188	1.34501e-07	Hep	ICE1
9.69241e-12	0.393052	0.479	0.188	1.3487e-07	Hep	TTC37
9.71973e-12	0.261778	0.377	0.153	1.3525e-07	Hep	HACD2
1.00259e-11	0.360268	0.565	0.261	1.3951e-07	Hep	R3HDM1
1.02971e-11	0.293176	0.268	0.075	1.43285e-07	Hep	GTPBP8
1.03272e-11	0.378542	0.746	0.381	1.43703e-07	Hep	HNRNPH1
1.04698e-11	0.269872	0.296	0.104	1.45688e-07	Hep	RFX5
1.07313e-11	0.452826	0.444	0.169	1.49326e-07	Hep	TMEM236
1.08419e-11	0.278714	0.423	0.174	1.50865e-07	Hep	CCNT2
1.08953e-11	0.409535	0.549	0.225	1.51609e-07	Hep	SNX14
1.09056e-11	0.313247	0.544	0.237	1.51752e-07	Hep	IBTK
1.10656e-11	0.255968	0.265	0.092	1.53978e-07	Hep	FAM117B
1.16482e-11	0.265408	0.468	0.191	1.62084e-07	Hep	YAP1
1.20971e-11	0.567445	0.581	0.293	1.68331e-07	Hep	OXCT1
1.21965e-11	0.273716	0.289	0.092	1.69714e-07	Hep	KLHL22
1.26198e-11	0.318602	0.382	0.128	1.75604e-07	Hep	RFFL
1.28316e-11	0.339538	0.368	0.126	1.78552e-07	Hep	PCMTD2
1.32058e-11	0.389153	0.463	0.196	1.83759e-07	Hep	DUSP1
1.32518e-11	0.273767	0.377	0.137	1.84399e-07	Hep	METAP1D
1.32918e-11	0.278726	0.426	0.176	1.84956e-07	Hep	DTNBP1
1.33719e-11	0.256799	0.291	0.105	1.8607e-07	Hep	SKIL
1.35477e-11	0.338056	0.446	0.167	1.88516e-07	Hep	LIN52
1.35698e-11	0.28558	0.381	0.154	1.88824e-07	Hep	RAD51B
1.36711e-11	0.265169	0.449	0.184	1.90233e-07	Hep	UBLCP1
1.42903e-11	0.394493	0.558	0.236	1.9885e-07	Hep	PKN2
1.44073e-11	0.370808	0.412	0.134	2.00478e-07	Hep	PLD2
1.50202e-11	0.336363	0.254	0.063	2.09007e-07	Hep	CAPN13
1.59924e-11	0.254913	0.296	0.109	2.22534e-07	Hep	IGSF3
1.6752e-11	0.360045	0.344	0.111	2.33104e-07	Hep	PARP6
1.68681e-11	0.34271	0.447	0.185	2.34719e-07	Hep	ADGRL2
1.69876e-11	0.311625	0.577	0.25	2.36383e-07	Hep	PFKFB4
1.73287e-11	0.427304	0.374	0.136	2.41129e-07	Hep	SGK1
1.73892e-11	0.283091	0.426	0.163	2.4197e-07	Hep	MED27
1.76963e-11	0.258134	0.467	0.192	2.46244e-07	Hep	PRRC2B
1.77482e-11	0.320387	0.595	0.274	2.46966e-07	Hep	SLC30A7
1.81017e-11	0.322186	0.288	0.078	2.51885e-07	Hep	LRSAM1
1.86647e-11	0.367513	0.43	0.16	2.59719e-07	Hep	ZDHHC13
2.04862e-11	0.364602	0.672	0.33	2.85066e-07	Hep	NSF
2.08529e-11	0.281594	0.344	0.116	2.90168e-07	Hep	DPY19L4
2.11831e-11	0.276036	0.635	0.302	2.94763e-07	Hep	UGGT1
2.18433e-11	0.302719	0.291	0.091	3.03949e-07	Hep	LYSMD4
2.1912e-11	0.276345	0.388	0.148	3.04905e-07	Hep	SEC23A
2.2334e-11	0.383763	0.565	0.236	3.10778e-07	Hep	GALNT7
2.24634e-11	0.253042	0.605	0.312	3.12578e-07	Hep	SLTM
2.28005e-11	0.255709	0.258	0.076	3.17269e-07	Hep	SLC23A2
2.42711e-11	0.367344	0.719	0.381	3.37732e-07	Hep	MAT2A
2.43187e-11	0.25653	0.628	0.337	3.38394e-07	Hep	CRYBG1
2.45749e-11	0.428978	0.465	0.158	3.41959e-07	Hep	TMEM245
2.47084e-11	0.323148	0.582	0.274	3.43817e-07	Hep	GDPD1
2.49101e-11	0.364581	0.305	0.098	3.46624e-07	Hep	GNAO1
2.49513e-11	0.302736	0.368	0.127	3.47198e-07	Hep	ERCC6L2
2.6069e-11	0.251848	0.44	0.208	3.6275e-07	Hep	NABP1
2.66996e-11	0.362542	0.291	0.091	3.71525e-07	Hep	DUSP10
2.71119e-11	0.288271	0.481	0.202	3.77262e-07	Hep	HIPK2
2.86338e-11	0.350438	0.616	0.312	3.98439e-07	Hep	TOB1
2.91724e-11	0.291598	0.481	0.201	4.05934e-07	Hep	AKAP11
2.92674e-11	0.2512	0.291	0.105	4.07256e-07	Hep	PLCXD2
2.94609e-11	0.319303	0.43	0.177	4.09948e-07	Hep	SPNS2
3.11639e-11	0.27105	0.268	0.087	4.33645e-07	Hep	TSPAN5
3.23045e-11	0.274247	0.33	0.119	4.49517e-07	Hep	HEATR6
3.30601e-11	0.269944	0.332	0.123	4.60031e-07	Hep	ARNT
3.3972e-11	0.374741	0.381	0.128	4.7272e-07	Hep	CRPPA
3.4178e-11	0.324034	0.296	0.082	4.75587e-07	Hep	SPATA1
3.58156e-11	0.434369	0.742	0.375	4.98374e-07	Hep	EPS15
3.64965e-11	0.327336	0.349	0.114	5.07848e-07	Hep	CTTNBP2NL
3.65581e-11	0.327569	0.505	0.22	5.08706e-07	Hep	SUSD6
3.66524e-11	0.321648	0.5	0.206	5.10019e-07	Hep	ECPAS
3.84572e-11	0.343499	0.5	0.2	5.35132e-07	Hep	VPS54
3.87658e-11	0.258633	0.351	0.128	5.39426e-07	Hep	NF2
3.96547e-11	0.325919	0.458	0.19	5.51795e-07	Hep	OPTN
4.09451e-11	0.443194	0.444	0.151	5.69751e-07	Hep	TLN2
4.26716e-11	0.270709	0.421	0.162	5.93775e-07	Hep	PPFIA1
4.4512e-11	0.254747	0.382	0.155	6.19384e-07	Hep	EEF2K
4.61813e-11	0.260526	0.709	0.387	6.42613e-07	Hep	RAB10
4.68748e-11	0.475143	0.74	0.405	6.52262e-07	Hep	MYOF
4.694e-11	0.31706	0.368	0.127	6.5317e-07	Hep	GBE1
4.73788e-11	0.399069	0.574	0.231	6.59276e-07	Hep	SHB
4.86397e-11	0.263576	0.547	0.249	6.76822e-07	Hep	DCAF8
4.86814e-11	0.328166	0.319	0.096	6.77402e-07	Hep	HDAC4
5.13863e-11	0.263196	0.314	0.102	7.15041e-07	Hep	SPIRE1
5.22234e-11	0.373003	0.356	0.117	7.26689e-07	Hep	SH3RF2
5.31771e-11	0.251549	0.263	0.092	7.3996e-07	Hep	MICAL2
5.37966e-11	0.259705	0.302	0.103	7.48579e-07	Hep	EEPD1
5.40722e-11	0.355685	0.411	0.154	7.52414e-07	Hep	LIMS1
5.5091e-11	0.349139	0.772	0.401	7.66592e-07	Hep	TNPO1
5.54635e-11	0.388087	0.67	0.321	7.71775e-07	Hep	ARHGAP5
5.67221e-11	0.262261	0.588	0.288	7.89288e-07	Hep	CCNY
5.7464e-11	0.28376	0.27	0.085	7.99611e-07	Hep	XPNPEP3
5.87883e-11	0.281759	0.379	0.148	8.1804e-07	Hep	SHPRH
6.09015e-11	0.274255	0.314	0.111	8.47444e-07	Hep	GALK2
6.185e-11	0.353197	0.354	0.108	8.60643e-07	Hep	ASAP1
6.20706e-11	0.32174	0.772	0.435	8.63713e-07	Hep	ROCK1
6.28964e-11	0.319874	0.381	0.133	8.75204e-07	Hep	ZSWIM8
6.36595e-11	0.414465	0.509	0.197	8.85822e-07	Hep	YAF2
6.55519e-11	0.330325	0.481	0.201	9.12155e-07	Hep	GLG1
6.61854e-11	0.296947	0.258	0.083	9.20969e-07	Hep	EREG
6.65651e-11	0.284314	0.516	0.219	9.26253e-07	Hep	VPS13C
6.70812e-11	0.259066	0.644	0.336	9.33434e-07	Hep	TSPAN7
6.81595e-11	0.260897	0.486	0.206	9.48439e-07	Hep	HNRNPH3
7.13402e-11	0.371257	0.56	0.259	9.92698e-07	Hep	PTPN2
7.141e-11	0.266582	0.675	0.348	9.93671e-07	Hep	BRD4
7.61618e-11	0.323786	0.323	0.112	1.05979e-06	Hep	SWT1
7.65251e-11	0.326234	0.567	0.257	1.06485e-06	Hep	GOLPH3L
7.68966e-11	0.309555	0.6	0.287	1.07002e-06	Hep	SPTAN1
7.70824e-11	0.268138	0.33	0.125	1.0726e-06	Hep	MBD6
8.14924e-11	0.344597	0.316	0.096	1.13397e-06	Hep	INPP4A
8.73819e-11	0.287481	0.528	0.226	1.21592e-06	Hep	PIK3CA
9.35268e-11	0.388972	0.505	0.19	1.30142e-06	Hep	UHRF2
9.37893e-11	0.415145	0.425	0.147	1.30508e-06	Hep	COBLL1
9.81166e-11	0.271142	0.433	0.18	1.36529e-06	Hep	CLCN5
1.07062e-10	0.352662	0.647	0.325	1.48977e-06	Hep	ARRDC1
1.08105e-10	0.273622	0.544	0.237	1.50429e-06	Hep	CNOT10
1.16222e-10	0.335886	0.616	0.317	1.61722e-06	Hep	PPP2R2A
1.17613e-10	0.353597	0.6	0.275	1.63658e-06	Hep	SHTN1
1.20268e-10	0.539893	0.323	0.109	1.67353e-06	Hep	SYTL2
1.24135e-10	0.288059	0.437	0.182	1.72734e-06	Hep	KATNBL1
1.32098e-10	0.264523	0.281	0.092	1.83814e-06	Hep	MED23
1.36135e-10	0.314252	0.365	0.131	1.89432e-06	Hep	JMY
1.44883e-10	0.437329	0.584	0.239	2.01605e-06	Hep	PPM1B
1.49221e-10	0.297954	0.289	0.101	2.07641e-06	Hep	PROSER2
1.59454e-10	0.305607	0.484	0.21	2.2188e-06	Hep	USP37
1.63734e-10	0.320965	0.558	0.263	2.27836e-06	Hep	URI1
1.66832e-10	0.339312	0.467	0.181	2.32146e-06	Hep	NFATC3
1.71101e-10	0.355521	0.463	0.162	2.38088e-06	Hep	PAM
1.71351e-10	0.314404	0.6	0.276	2.38435e-06	Hep	ATF6
1.72856e-10	0.269697	0.367	0.136	2.40529e-06	Hep	CLK4
1.73675e-10	0.260901	0.67	0.338	2.41669e-06	Hep	PSME4
1.78329e-10	0.257616	0.428	0.176	2.48145e-06	Hep	DIDO1
1.80282e-10	0.27046	0.311	0.104	2.50863e-06	Hep	MALT1
1.8292e-10	0.292378	0.421	0.166	2.54533e-06	Hep	SEC24B
1.83764e-10	0.35044	0.358	0.131	2.55707e-06	Hep	PDE7B
1.84472e-10	0.380636	0.779	0.452	2.56693e-06	Hep	TRIP12
1.87903e-10	0.309072	0.612	0.289	2.61467e-06	Hep	UBR5
1.99328e-10	0.376594	0.493	0.196	2.77365e-06	Hep	UPF2
2.1896e-10	0.322569	0.446	0.169	3.04682e-06	Hep	MARCHF7
2.22711e-10	0.268324	0.342	0.13	3.09903e-06	Hep	NRP1
2.25303e-10	0.255411	0.323	0.121	3.1351e-06	Hep	DGKA
2.2541e-10	0.343311	0.467	0.182	3.13658e-06	Hep	PSPC1
2.26623e-10	0.257394	0.393	0.169	3.15345e-06	Hep	EIF2AK1
2.27777e-10	0.315259	0.493	0.211	3.16952e-06	Hep	ZKSCAN1
2.2951e-10	0.255913	0.326	0.112	3.19363e-06	Hep	ASB7
2.29912e-10	0.300261	0.354	0.131	3.19923e-06	Hep	CERS1
2.3562e-10	0.297169	0.532	0.237	3.27865e-06	Hep	GCC2
2.38461e-10	0.274574	0.512	0.228	3.31819e-06	Hep	FYTTD1
2.44151e-10	0.255957	0.367	0.142	3.39737e-06	Hep	VAC14
2.49718e-10	0.274862	0.456	0.179	3.47482e-06	Hep	GOLGB1
2.49898e-10	0.370923	0.463	0.194	3.47733e-06	Hep	PPIP5K2
2.5077e-10	0.261816	0.268	0.085	3.48946e-06	Hep	PSD
2.51443e-10	0.252126	0.304	0.097	3.49883e-06	Hep	DOCK6
2.54862e-10	0.317614	0.36	0.128	3.5464e-06	Hep	NEK1
2.55379e-10	0.268608	0.418	0.171	3.5536e-06	Hep	SACM1L
2.66432e-10	0.351179	0.388	0.135	3.7074e-06	Hep	SIK2
2.78407e-10	0.293246	0.289	0.095	3.87404e-06	Hep	ADAMTSL5
2.8924e-10	0.258661	0.314	0.114	4.02478e-06	Hep	ZDHHC20
3.05708e-10	0.261922	0.325	0.119	4.25393e-06	Hep	INTS9
3.08356e-10	0.410678	0.47	0.181	4.29077e-06	Hep	GHR
3.18924e-10	0.27106	0.511	0.228	4.43783e-06	Hep	SLC39A11
3.33716e-10	0.262145	0.896	0.59	4.64366e-06	Hep	PRRC2C
3.45581e-10	0.299311	0.335	0.108	4.80877e-06	Hep	LPIN2
3.46267e-10	0.342447	0.746	0.401	4.8183e-06	Hep	STAT3
3.55305e-10	0.25786	0.507	0.237	4.94407e-06	Hep	DCBLD2
4.1981e-10	0.308783	0.423	0.159	5.84165e-06	Hep	WASHC4
4.20125e-10	0.304656	0.339	0.13	5.84603e-06	Hep	SCEL
4.20132e-10	0.394615	0.63	0.289	5.84614e-06	Hep	ELF2
4.31404e-10	0.260221	0.381	0.155	6.00299e-06	Hep	SPEN
4.34323e-10	0.274743	0.279	0.09	6.0436e-06	Hep	MPPED2
4.45536e-10	0.281312	0.386	0.158	6.19963e-06	Hep	NXPE3
4.63366e-10	0.347349	0.511	0.203	6.44774e-06	Hep	TDRD3
4.74898e-10	0.318564	0.518	0.218	6.60821e-06	Hep	EIF4ENIF1
4.80098e-10	0.293979	0.319	0.117	6.68056e-06	Hep	DPH6
4.81208e-10	0.343916	0.318	0.099	6.69601e-06	Hep	CRTC3
4.90398e-10	0.372333	0.758	0.42	6.82389e-06	Hep	PROM1
5.46332e-10	0.257899	0.453	0.185	7.60221e-06	Hep	PICK1
5.89098e-10	0.265586	0.325	0.126	8.1973e-06	Hep	SPINDOC
6.04164e-10	0.257636	0.302	0.103	8.40695e-06	Hep	WARS2
6.42336e-10	0.265594	0.586	0.29	8.93811e-06	Hep	GOLGA4
6.6997e-10	0.262182	0.333	0.116	9.32264e-06	Hep	CEP295
6.79962e-10	0.292885	0.519	0.231	9.46167e-06	Hep	DDX10
7.04296e-10	0.26847	0.444	0.18	9.80028e-06	Hep	TMEM87A
7.64741e-10	0.251018	0.3	0.108	1.06414e-05	Hep	RHBDD1
7.75028e-10	0.299887	0.542	0.251	1.07845e-05	Hep	INTS6
7.83914e-10	0.4067	0.704	0.383	1.09082e-05	Hep	KLF4
8.5885e-10	0.328066	0.761	0.411	1.19509e-05	Hep	SREBF2
8.94825e-10	0.250836	0.312	0.131	1.24515e-05	Hep	IDI1
9.02421e-10	0.26918	0.618	0.3	1.25572e-05	Hep	UBN1
9.63081e-10	0.360019	0.591	0.264	1.34013e-05	Hep	CNOT6L
1.0135e-09	0.293448	0.542	0.25	1.41029e-05	Hep	FOXK2
1.01379e-09	0.591543	0.451	0.208	1.41069e-05	Hep	SLC6A14
1.0312e-09	0.292108	0.468	0.192	1.43492e-05	Hep	UBE2D1
1.06489e-09	0.319859	0.83	0.466	1.48179e-05	Hep	PUM2
1.16231e-09	0.309638	0.54	0.231	1.61735e-05	Hep	SNX6
1.22412e-09	0.260375	0.565	0.265	1.70337e-05	Hep	MOB1B
1.22549e-09	0.251558	0.411	0.16	1.70528e-05	Hep	RALGAPB
1.28353e-09	0.286627	0.289	0.095	1.78603e-05	Hep	PLXNA2
1.29518e-09	0.282611	0.64	0.327	1.80225e-05	Hep	FIP1L1
1.31515e-09	0.277509	0.309	0.104	1.83003e-05	Hep	PPIP5K1
1.31636e-09	0.302287	0.746	0.406	1.83171e-05	Hep	PAFAH1B1
1.326e-09	0.279567	0.426	0.185	1.84513e-05	Hep	CAB39L
1.32836e-09	0.314321	0.465	0.186	1.84841e-05	Hep	PARVA
1.41606e-09	0.303721	0.286	0.092	1.97045e-05	Hep	MICU2
1.56872e-09	0.278319	0.405	0.166	2.18287e-05	Hep	SPIDR
1.57029e-09	0.263022	0.481	0.207	2.18506e-05	Hep	HACD3
1.65938e-09	0.257261	0.304	0.112	2.30903e-05	Hep	KLHL7
1.79476e-09	0.327553	0.884	0.55	2.49741e-05	Hep	SLC38A2
1.87644e-09	0.265219	0.309	0.108	2.61107e-05	Hep	NHSL1
1.89391e-09	0.403651	0.672	0.349	2.63537e-05	Hep	PAQR5
1.94429e-09	0.265807	0.472	0.197	2.70548e-05	Hep	RBM27
2.25577e-09	0.263315	0.632	0.337	3.13891e-05	Hep	ADAM10
2.26209e-09	0.274719	0.342	0.114	3.1477e-05	Hep	FKBP15
2.29421e-09	0.363178	0.363	0.138	3.1924e-05	Hep	SEMA5A
2.32564e-09	0.393652	0.318	0.107	3.23613e-05	Hep	AP1S3
2.33705e-09	0.318906	0.475	0.204	3.25201e-05	Hep	IP6K2
2.3988e-09	0.301667	0.565	0.262	3.33794e-05	Hep	LIF
2.61015e-09	0.305027	0.282	0.102	3.63202e-05	Hep	PCDH15
2.92341e-09	0.289275	0.396	0.15	4.06793e-05	Hep	ATF2
3.03116e-09	0.33591	0.398	0.134	4.21786e-05	Hep	RPTOR
3.40018e-09	0.26411	0.475	0.216	4.73135e-05	Hep	RAB5A
3.438e-09	0.359197	0.563	0.25	4.78397e-05	Hep	SH3PXD2B
3.4506e-09	0.395462	0.386	0.161	4.80151e-05	Hep	IL1RN
3.45709e-09	0.270967	0.374	0.152	4.81055e-05	Hep	ITPRID2
3.50392e-09	0.308257	0.711	0.366	4.8757e-05	Hep	SMCHD1
3.56734e-09	0.289769	0.426	0.164	4.96395e-05	Hep	SIL1
3.72064e-09	0.306754	0.667	0.346	5.17726e-05	Hep	TSC22D1
3.85442e-09	0.323632	0.261	0.079	5.36343e-05	Hep	PAK1
4.17773e-09	0.290794	0.463	0.184	5.81331e-05	Hep	CEP350
4.37778e-09	0.294095	0.442	0.187	6.09168e-05	Hep	MAP3K7
5.14274e-09	0.269459	0.537	0.263	7.15613e-05	Hep	NEDD9
5.34726e-09	0.325585	0.561	0.255	7.44071e-05	Hep	EP400
5.38654e-09	0.326037	0.375	0.126	7.49537e-05	Hep	DDHD2
5.47425e-09	0.27097	0.33	0.12	7.61742e-05	Hep	PARN
5.91404e-09	0.37335	0.644	0.301	8.22939e-05	Hep	RASSF3
6.24319e-09	0.258309	0.34	0.13	8.6874e-05	Hep	HNF4A
6.57009e-09	0.419012	0.595	0.289	9.14228e-05	Hep	LYN
6.70711e-09	0.330546	0.491	0.203	9.33295e-05	Hep	ASXL1
6.8634e-09	0.277407	0.319	0.113	9.55042e-05	Hep	PDCD4
7.50456e-09	0.256564	0.268	0.09	0.000104426	Hep	MEDAG
8.12455e-09	0.263883	0.275	0.085	0.000113053	Hep	BICRA
8.29453e-09	0.30506	0.609	0.297	0.000115418	Hep	SMAD4
8.64897e-09	0.254634	0.361	0.139	0.00012035	Hep	GRAMD4
8.81696e-09	0.280181	0.661	0.369	0.000122688	Hep	INF2
8.82413e-09	0.285702	0.442	0.186	0.000122788	Hep	RAB3GAP2
9.14801e-09	0.278651	0.512	0.226	0.000127294	Hep	KDM4A
9.26764e-09	0.271419	0.293	0.099	0.000128959	Hep	DENND5A
1.0329e-08	0.27385	0.604	0.311	0.000143728	Hep	OPA1
1.10645e-08	0.286605	0.644	0.323	0.000153963	Hep	TIAL1
1.17986e-08	0.284922	0.286	0.091	0.000164177	Hep	NFKB1
1.25369e-08	0.360856	0.726	0.393	0.000174451	Hep	CAST
1.26105e-08	0.315851	0.481	0.203	0.000175475	Hep	RSBN1L
1.31055e-08	0.381548	0.53	0.212	0.000182363	Hep	NFKBIZ
1.36728e-08	0.255049	0.272	0.085	0.000190257	Hep	INVS
1.38488e-08	0.263684	0.375	0.146	0.000192706	Hep	RNF217
1.55533e-08	0.263711	0.591	0.28	0.000216424	Hep	HNRNPLL
1.60433e-08	0.282548	0.26	0.084	0.000223242	Hep	ABHD18
1.69384e-08	0.275654	0.396	0.156	0.000235698	Hep	IPO11
1.97085e-08	0.274419	0.584	0.278	0.000274244	Hep	WAC
2.20619e-08	0.287504	0.758	0.467	0.000306992	Hep	FOS
2.26835e-08	0.357007	0.825	0.538	0.000315641	Hep	CDKN2A
2.31652e-08	0.267436	0.305	0.113	0.000322344	Hep	NDUFAF5
2.86467e-08	0.296459	0.761	0.454	0.000398618	Hep	UBE2K
2.86834e-08	0.392199	0.489	0.188	0.00039913	Hep	BACE2
3.18738e-08	0.326742	0.468	0.189	0.000443524	Hep	SLC7A1
3.89183e-08	0.344782	0.796	0.443	0.000541547	Hep	PRPF4B
3.92735e-08	0.313447	0.756	0.43	0.000546491	Hep	GNG12
4.09213e-08	0.365595	0.746	0.4	0.00056942	Hep	CAB39
5.94529e-08	0.312988	0.361	0.128	0.000827286	Hep	KIFAP3
6.2555e-08	0.31469	0.398	0.158	0.000870453	Hep	HS2ST1
6.67366e-08	0.258714	0.351	0.135	0.000928639	Hep	DVL1
7.11277e-08	0.31522	0.711	0.363	0.000989742	Hep	SPTLC2
7.21677e-08	0.2903	0.739	0.427	0.00100421	Hep	HECTD1
7.28242e-08	0.277759	0.374	0.14	0.00101335	Hep	GALNT10
7.61007e-08	0.25287	0.428	0.178	0.00105894	Hep	RBBP8
7.70774e-08	0.309954	0.693	0.367	0.00107253	Hep	HP1BP3
8.85048e-08	0.281278	0.477	0.211	0.00123154	Hep	EPHB2
1.1458e-07	0.313286	0.932	0.659	0.00159438	Hep	CSNK1A1
1.89366e-07	0.334542	0.4	0.156	0.00263503	Hep	MYRFL
2.74677e-07	0.269177	0.516	0.215	0.00382213	Hep	ANKRD13C
2.97359e-07	0.266315	0.349	0.136	0.00413775	Hep	RPS6KA2
3.36978e-07	0.268221	0.835	0.546	0.00468904	Hep	PTBP3
3.58065e-07	0.276908	0.765	0.443	0.00498247	Hep	HSD17B12
3.97259e-07	0.289307	0.489	0.217	0.00552785	Hep	IGSF9
4.9979e-07	0.352611	0.488	0.212	0.00695458	Hep	MXD1
5.30884e-07	0.264492	0.253	0.081	0.00738725	Hep	ITPR1
6.28438e-07	0.250724	0.474	0.211	0.00874472	Hep	APPBP2
6.51584e-07	0.342079	0.563	0.258	0.00906679	Hep	CDK8
6.59539e-07	0.268577	0.925	0.692	0.00917749	Hep	ABHD2
8.33326e-07	0.278053	0.635	0.343	0.0115957	Hep	CLIC4
8.68592e-07	0.28328	0.574	0.274	0.0120865	Hep	PACSIN2
8.77356e-07	0.30377	0.819	0.529	0.0122084	Hep	ATP2B1
1.0244e-06	0.275594	0.821	0.487	0.0142545	Hep	PAPOLA
1.31844e-06	0.257339	0.809	0.525	0.0183461	Hep	TPD52L1
1.32134e-06	0.349182	0.658	0.437	0.0183864	Hep	EXTL2
1.41592e-06	0.344528	0.937	0.684	0.0197025	Hep	EHF
1.45375e-06	0.297564	0.607	0.327	0.0202289	Hep	SLC12A2
6.45358e-06	0.298642	0.593	0.282	0.0898015	Hep	CDC42BPB
8.85522e-06	0.356442	0.761	0.407	0.12322	Hep	DPM2
1.5491e-05	0.253752	0.812	0.542	0.215557	Hep	NFKBIA
0.000942752	0.286989	0.982	0.903	1	Hep	ANXA1
8.78396e-106	0.720023	1	1	1.22229e-101	Cholangiocytes	EEF1A1
1.54064e-100	0.665701	1	1	2.1438e-96	Cholangiocytes	S100A6
4.2703e-97	0.791508	1	1	5.94213e-93	Cholangiocytes	ACTB
1.20808e-94	0.791363	1	1	1.68104e-90	Cholangiocytes	GSTP1
1.69624e-90	0.807377	1	1	2.36032e-86	Cholangiocytes	RPS29
6.1788e-83	0.764661	1	1	8.59779e-79	Cholangiocytes	HSP90AB1
1.3321e-79	0.75593	1	1	1.85361e-75	Cholangiocytes	RPS20
8.3567e-78	0.68663	1	1	1.16283e-73	Cholangiocytes	TPT1
2.64551e-77	0.917918	1	1	3.68123e-73	Cholangiocytes	RPS12
1.14622e-71	0.85254	0.998	0.998	1.59496e-67	Cholangiocytes	RPS27A
7.90353e-71	0.782866	0.999	0.998	1.09978e-66	Cholangiocytes	RPL37A
1.23098e-69	0.728685	1	1	1.71291e-65	Cholangiocytes	RPS14
1.35882e-69	0.756898	0.999	1	1.89079e-65	Cholangiocytes	RPL23
1.80966e-69	0.779535	0.999	1	2.51814e-65	Cholangiocytes	RPL7
5.89159e-68	0.718726	1	1	8.19814e-64	Cholangiocytes	RPS28
2.32927e-67	0.755312	0.999	1	3.24117e-63	Cholangiocytes	RPS8
2.86107e-67	0.79476	0.998	1	3.98117e-63	Cholangiocytes	UBA52
6.96216e-63	0.752527	0.998	1	9.68784e-59	Cholangiocytes	RPS24
8.66914e-61	0.76283	0.999	1	1.20631e-56	Cholangiocytes	RPLP2
5.39597e-60	0.72631	0.999	1	7.50849e-56	Cholangiocytes	RPL27A
2.73127e-59	0.755019	0.996	1	3.80056e-55	Cholangiocytes	RPS10
2.96482e-59	0.811284	0.996	0.998	4.12555e-55	Cholangiocytes	RPS23
1.21924e-57	0.678778	0.998	1	1.69657e-53	Cholangiocytes	PTMA
4.58518e-57	0.689711	0.999	0.998	6.38027e-53	Cholangiocytes	TMSB4X
5.49522e-57	0.822075	0.979	0.975	7.6466e-53	Cholangiocytes	CHCHD2
2.73912e-56	0.801185	0.998	1	3.81149e-52	Cholangiocytes	RPL35
5.07217e-56	0.684609	0.998	1	7.05793e-52	Cholangiocytes	EIF4A1
1.08153e-54	0.679156	0.999	1	1.50496e-50	Cholangiocytes	ACTG1
2.35024e-54	0.753119	0.998	1	3.27035e-50	Cholangiocytes	RPL9
2.75437e-54	0.733393	0.996	1	3.8327e-50	Cholangiocytes	RPS15
1.04301e-53	0.767783	0.977	0.977	1.45135e-49	Cholangiocytes	RPL6
1.11668e-53	0.675256	0.999	0.998	1.55387e-49	Cholangiocytes	RPS18
1.44483e-53	0.772832	0.996	1	2.01048e-49	Cholangiocytes	RPL39
2.36712e-53	0.779574	0.99	0.974	3.29384e-49	Cholangiocytes	PFN1
2.4705e-53	0.744514	0.997	1	3.4377e-49	Cholangiocytes	RPL36
8.67386e-53	0.742603	0.995	0.996	1.20697e-48	Cholangiocytes	RACK1
1.63086e-52	0.765961	0.994	0.996	2.26934e-48	Cholangiocytes	RPS7
2.62889e-52	0.781299	0.995	0.996	3.65811e-48	Cholangiocytes	RPL26
3.2244e-51	0.736482	0.998	0.998	4.48675e-47	Cholangiocytes	RPL28
3.83613e-51	0.753578	0.995	0.995	5.33797e-47	Cholangiocytes	RPL18A
2.8659e-50	0.753848	0.993	0.996	3.98789e-46	Cholangiocytes	RPL12
4.34488e-50	0.726888	0.998	0.998	6.04591e-46	Cholangiocytes	RPS4X
3.28157e-49	0.695858	0.997	1	4.5663e-45	Cholangiocytes	RPL7A
3.44557e-49	0.811014	0.975	0.979	4.79451e-45	Cholangiocytes	FABP5
1.07743e-48	0.627014	0.999	1	1.49925e-44	Cholangiocytes	RPSA
2.05934e-48	0.882776	0.976	0.988	2.86557e-44	Cholangiocytes	RPL27
3.52013e-48	0.801522	0.99	0.989	4.89826e-44	Cholangiocytes	RPL37
9.25686e-48	0.789876	0.992	0.996	1.28809e-43	Cholangiocytes	RPL34
1.06707e-47	0.665221	0.993	0.996	1.48483e-43	Cholangiocytes	RPL10
5.21643e-47	0.78641	0.99	1	7.25866e-43	Cholangiocytes	FAU
1.01358e-46	0.663719	0.991	0.991	1.4104e-42	Cholangiocytes	RPS16
1.28214e-46	0.768908	0.993	0.993	1.7841e-42	Cholangiocytes	PPIA
1.49606e-46	0.825196	0.974	0.984	2.08177e-42	Cholangiocytes	RPS13
2.33582e-45	0.75926	0.992	0.995	3.2503e-41	Cholangiocytes	RPL24
2.40309e-45	0.785488	0.962	0.972	3.3439e-41	Cholangiocytes	RPS15A
5.84417e-45	0.683194	0.997	1	8.13216e-41	Cholangiocytes	RPL8
1.13593e-44	0.726343	0.992	0.988	1.58064e-40	Cholangiocytes	RPS5
1.51794e-44	0.647911	0.991	0.998	2.11221e-40	Cholangiocytes	RPS19
7.05497e-44	0.546405	1	1	9.81699e-40	Cholangiocytes	FTH1
5.09225e-43	0.774654	0.974	0.984	7.08586e-39	Cholangiocytes	RPS26
3.78982e-41	0.81356	0.989	0.991	5.27353e-37	Cholangiocytes	RPL5
5.98726e-41	0.786042	0.981	0.991	8.33127e-37	Cholangiocytes	RPL19
6.40279e-41	0.658913	0.999	1	8.90949e-37	Cholangiocytes	RPS2
6.72208e-41	0.597938	0.992	1	9.35378e-37	Cholangiocytes	RPL3
7.37617e-41	0.616434	0.994	0.998	1.02639e-36	Cholangiocytes	RPL38
8.90655e-41	0.766022	0.97	0.977	1.23935e-36	Cholangiocytes	DBI
1.51524e-40	0.850149	0.95	0.953	2.10846e-36	Cholangiocytes	RPL22
2.36159e-40	0.878051	0.966	0.97	3.28616e-36	Cholangiocytes	RPS25
5.12033e-40	0.757465	0.985	0.993	7.12494e-36	Cholangiocytes	RPS17
6.8335e-40	0.639532	0.997	1	9.50881e-36	Cholangiocytes	RPL14
2.67409e-39	0.576764	0.997	1	3.721e-35	Cholangiocytes	PRDX1
3.51115e-39	0.712809	0.98	0.995	4.88577e-35	Cholangiocytes	RPL13A
3.69629e-38	0.77798	0.949	0.97	5.14339e-34	Cholangiocytes	RPL23A
3.85192e-38	0.759053	0.964	0.972	5.35995e-34	Cholangiocytes	NCL
8.78926e-38	0.719334	0.982	0.988	1.22303e-33	Cholangiocytes	RPL30
8.86728e-38	0.541964	0.998	1	1.23388e-33	Cholangiocytes	LGALS2
1.27264e-37	0.761138	0.985	0.984	1.77087e-33	Cholangiocytes	RPL29
3.46457e-37	0.71842	0.973	0.982	4.82095e-33	Cholangiocytes	FABP4
1.1712e-36	0.623478	0.992	0.996	1.62973e-32	Cholangiocytes	RPL18
1.54907e-36	0.681762	0.986	0.988	2.15553e-32	Cholangiocytes	NPM1
1.69662e-36	0.732881	0.955	0.968	2.36085e-32	Cholangiocytes	RPL21
3.05552e-36	0.685413	0.954	0.963	4.25176e-32	Cholangiocytes	RPL4
3.65692e-35	0.728824	0.968	0.981	5.0886e-31	Cholangiocytes	S100A10
5.88408e-35	0.616813	0.991	0.998	8.18769e-31	Cholangiocytes	RPS9
8.62174e-35	0.686192	0.97	0.981	1.19972e-30	Cholangiocytes	RPL10A
1.91957e-34	0.713083	0.975	0.988	2.67108e-30	Cholangiocytes	RPS27L
3.19671e-34	0.61952	0.987	0.996	4.44822e-30	Cholangiocytes	RPL15
5.77087e-33	0.68756	0.945	0.97	8.03017e-29	Cholangiocytes	SEC61G
5.96428e-33	0.292446	1	1	8.29929e-29	Cholangiocytes	DMBT1
6.66235e-33	0.757354	0.902	0.94	9.27067e-29	Cholangiocytes	SNRPG
1.52956e-32	0.704235	0.874	0.895	2.12839e-28	Cholangiocytes	FBL
2.95603e-32	0.732074	0.942	0.968	4.11332e-28	Cholangiocytes	RPL35A
5.77763e-32	0.716552	0.968	0.986	8.03958e-28	Cholangiocytes	RPL11
7.41089e-32	0.708342	0.944	0.958	1.03122e-27	Cholangiocytes	HSPA8
1.05867e-31	0.891246	0.847	0.826	1.47314e-27	Cholangiocytes	HSP90AA1
1.70409e-31	0.69278	0.934	0.944	2.37124e-27	Cholangiocytes	NDUFA4
2.28271e-31	0.66815	0.94	0.965	3.17639e-27	Cholangiocytes	ENO1
4.27612e-31	0.563154	0.988	0.998	5.95022e-27	Cholangiocytes	RPS3
6.50348e-31	0.857127	0.853	0.886	9.0496e-27	Cholangiocytes	RPL31
2.60748e-30	0.771334	0.879	0.896	3.6283e-26	Cholangiocytes	HSPD1
2.86664e-30	0.538211	0.993	1	3.98892e-26	Cholangiocytes	ANXA2
3.5038e-30	0.741997	0.906	0.928	4.87554e-26	Cholangiocytes	GAPDH
1.85484e-29	0.371985	1	1	2.58101e-25	Cholangiocytes	RPLP0
2.17992e-29	0.699235	0.934	0.96	3.03336e-25	Cholangiocytes	BSG
1.68696e-28	0.650436	0.913	0.954	2.3474e-24	Cholangiocytes	APRT
3.3296e-28	0.726436	0.87	0.893	4.63314e-24	Cholangiocytes	RAN
8.77282e-28	0.708186	0.841	0.872	1.22074e-23	Cholangiocytes	UBC
1.24532e-27	0.663661	0.959	0.972	1.73286e-23	Cholangiocytes	HSP90B1
1.5259e-27	0.587554	0.954	0.986	2.12329e-23	Cholangiocytes	ETHE1
2.26531e-27	0.731699	0.838	0.865	3.15218e-23	Cholangiocytes	SNRPD2
4.98188e-27	0.730054	0.944	0.953	6.93229e-23	Cholangiocytes	RPL17
3.00122e-26	0.751971	0.866	0.872	4.1762e-22	Cholangiocytes	DYNLL1
5.19994e-26	0.824435	0.848	0.851	7.23572e-22	Cholangiocytes	SEC61B
1.36476e-25	0.64162	0.864	0.919	1.89906e-21	Cholangiocytes	PPIB
1.77515e-25	0.753409	0.832	0.849	2.47013e-21	Cholangiocytes	SET
9.33653e-25	0.636569	0.908	0.932	1.29918e-20	Cholangiocytes	SLC25A5
1.2599e-24	0.675215	0.86	0.9	1.75315e-20	Cholangiocytes	ALDOA
4.25893e-24	0.694709	0.873	0.895	5.92629e-20	Cholangiocytes	TAGLN2
6.28774e-24	0.516049	0.985	0.995	8.74939e-20	Cholangiocytes	PKM
9.77852e-24	0.60554	0.949	0.968	1.36068e-19	Cholangiocytes	S100A11
1.13953e-23	0.735718	0.901	0.928	1.58566e-19	Cholangiocytes	RPS6
2.05258e-23	0.664833	0.901	0.946	2.85617e-19	Cholangiocytes	BTF3
2.63158e-23	0.694816	0.925	0.956	3.66185e-19	Cholangiocytes	RPS27
4.30727e-23	0.654448	0.807	0.858	5.99357e-19	Cholangiocytes	ERH
1.19709e-22	0.682979	0.906	0.926	1.66575e-18	Cholangiocytes	MIF
1.44991e-22	0.644101	0.899	0.928	2.01755e-18	Cholangiocytes	MYL6
1.99888e-22	0.647116	0.908	0.947	2.78144e-18	Cholangiocytes	CD63
2.33901e-22	0.311023	1	1	3.25473e-18	Cholangiocytes	RPLP1
3.93766e-22	0.732825	0.76	0.786	5.47925e-18	Cholangiocytes	PSMB3
2.64547e-21	0.612571	0.855	0.902	3.68117e-17	Cholangiocytes	RPL22L1
6.65944e-21	0.505621	0.983	0.993	9.26661e-17	Cholangiocytes	CLU
7.11557e-21	0.593153	0.902	0.939	9.90132e-17	Cholangiocytes	EEF1B2
1.83904e-20	0.611195	0.823	0.889	2.55903e-16	Cholangiocytes	PPP1R14B
2.3039e-20	0.6524	0.906	0.951	3.20588e-16	Cholangiocytes	CALR
5.29814e-20	0.677203	0.882	0.909	7.37236e-16	Cholangiocytes	HSPA5
1.13701e-19	0.612319	0.878	0.925	1.58215e-15	Cholangiocytes	RPL13
1.66577e-19	0.678164	0.891	0.923	2.31792e-15	Cholangiocytes	RPL36AL
1.94123e-19	0.680179	0.83	0.858	2.70122e-15	Cholangiocytes	PGAM1
2.91674e-19	0.298678	1	1	4.05865e-15	Cholangiocytes	TSPAN8
3.02547e-19	0.594019	0.812	0.881	4.20994e-15	Cholangiocytes	RPN1
1.07151e-18	0.734771	0.777	0.781	1.49101e-14	Cholangiocytes	HMGB1
4.01441e-18	0.432695	0.986	1	5.58605e-14	Cholangiocytes	EEF2
8.66508e-18	0.698348	0.872	0.909	1.20575e-13	Cholangiocytes	PCBP1
1.10902e-17	0.663674	0.665	0.7	1.54321e-13	Cholangiocytes	TIMM13
1.1507e-17	0.619572	0.868	0.898	1.6012e-13	Cholangiocytes	OAZ1
3.02185e-17	0.560473	0.88	0.94	4.20491e-13	Cholangiocytes	UBB
3.10494e-17	0.66061	0.822	0.854	4.32052e-13	Cholangiocytes	PGK1
5.12286e-17	0.605856	0.876	0.937	7.12846e-13	Cholangiocytes	SERF2
7.85366e-16	0.530124	0.883	0.939	1.09284e-11	Cholangiocytes	CLDN7
2.34025e-15	0.40196	0.943	0.984	3.25645e-11	Cholangiocytes	SPINT2
4.1955e-15	0.601973	0.692	0.763	5.83804e-11	Cholangiocytes	IMPDH2
4.7449e-15	0.669788	0.825	0.881	6.60253e-11	Cholangiocytes	EIF5A
6.39266e-15	0.594502	0.889	0.921	8.89538e-11	Cholangiocytes	ATOX1
3.35984e-14	0.473152	0.892	0.94	4.67522e-10	Cholangiocytes	EEF1G
3.70589e-14	0.683039	0.7	0.732	5.15675e-10	Cholangiocytes	EIF3I
8.7686e-14	0.644114	0.786	0.84	1.22015e-09	Cholangiocytes	TCP1
1.13883e-13	0.600865	0.734	0.793	1.58469e-09	Cholangiocytes	PGLYRP1
1.48836e-13	0.654767	0.621	0.66	2.07105e-09	Cholangiocytes	ANP32B
1.8498e-13	0.427877	0.905	0.963	2.57399e-09	Cholangiocytes	EIF4G2
3.26261e-13	0.531771	0.622	0.707	4.53992e-09	Cholangiocytes	SF3B5
4.19325e-13	0.546121	0.785	0.858	5.83491e-09	Cholangiocytes	EIF2S2
5.33385e-13	0.583867	0.842	0.914	7.42205e-09	Cholangiocytes	CSTB
7.22321e-13	0.516802	0.84	0.912	1.00511e-08	Cholangiocytes	HSPA9
9.37229e-13	0.620485	0.703	0.779	1.30415e-08	Cholangiocytes	HINT1
2.05767e-12	0.555876	0.808	0.879	2.86325e-08	Cholangiocytes	MGST1
2.70449e-12	0.648116	0.617	0.651	3.76329e-08	Cholangiocytes	SNRPF
3.81049e-12	0.593313	0.752	0.839	5.3023e-08	Cholangiocytes	SNRPD3
4.45137e-12	0.350587	0.988	0.998	6.19409e-08	Cholangiocytes	KRT8
7.68985e-12	0.550259	0.809	0.86	1.07004e-07	Cholangiocytes	CLDN3
8.21332e-12	0.515631	0.862	0.918	1.14288e-07	Cholangiocytes	MICOS10
1.08562e-11	0.560265	0.699	0.789	1.51064e-07	Cholangiocytes	MDH1
1.52627e-11	0.662718	0.775	0.816	2.12381e-07	Cholangiocytes	SNRPD1
1.5864e-11	0.636318	0.659	0.718	2.20748e-07	Cholangiocytes	MANF
1.87838e-11	0.525804	0.892	0.951	2.61377e-07	Cholangiocytes	ARF1
1.89534e-11	0.379106	0.916	0.974	2.63736e-07	Cholangiocytes	LGALS4
3.37774e-11	0.571278	0.793	0.875	4.70013e-07	Cholangiocytes	CLTA
3.71849e-11	0.556539	0.745	0.823	5.17428e-07	Cholangiocytes	CCT4
3.79843e-11	0.546828	0.784	0.837	5.28551e-07	Cholangiocytes	TKT
1.22097e-10	0.421258	0.871	0.932	1.69898e-06	Cholangiocytes	TUBB4B
1.29389e-10	0.58195	0.478	0.489	1.80045e-06	Cholangiocytes	NDUFB1
1.38267e-10	0.642814	0.729	0.772	1.92399e-06	Cholangiocytes	ROMO1
1.38871e-10	0.495269	0.712	0.805	1.93239e-06	Cholangiocytes	B2M
1.58359e-10	0.581389	0.685	0.751	2.20356e-06	Cholangiocytes	MDH2
1.86767e-10	0.616967	0.711	0.779	2.59887e-06	Cholangiocytes	PSMA7
3.36812e-10	0.518001	0.819	0.877	4.68674e-06	Cholangiocytes	SERBP1
3.3837e-10	0.530093	0.751	0.823	4.70842e-06	Cholangiocytes	SSR4
3.93964e-10	0.656166	0.641	0.698	5.482e-06	Cholangiocytes	TPI1
4.55426e-10	0.590637	0.714	0.767	6.33725e-06	Cholangiocytes	PDIA6
5.35185e-10	0.296004	0.906	0.972	7.4471e-06	Cholangiocytes	PRR13
5.79605e-10	0.64316	0.654	0.698	8.0652e-06	Cholangiocytes	RANBP1
9.28515e-10	0.490723	0.832	0.9	1.29203e-05	Cholangiocytes	PDIA3
9.5724e-10	0.561334	0.672	0.742	1.332e-05	Cholangiocytes	CCT7
1.25461e-09	0.652948	0.6	0.644	1.74578e-05	Cholangiocytes	HYPK
1.66177e-09	0.434773	0.881	0.911	2.31236e-05	Cholangiocytes	KRT7
1.91916e-09	0.584844	0.6	0.672	2.67051e-05	Cholangiocytes	NDUFB2
1.98335e-09	0.281689	0.996	0.998	2.75983e-05	Cholangiocytes	RPS21
2.08624e-09	0.571349	0.714	0.758	2.903e-05	Cholangiocytes	KRT18
2.15548e-09	0.546326	0.502	0.558	2.99935e-05	Cholangiocytes	DAD1
3.07001e-09	0.485923	0.739	0.842	4.27191e-05	Cholangiocytes	SNRPE
3.7418e-09	0.474975	0.741	0.825	5.20672e-05	Cholangiocytes	SRSF3
4.23268e-09	0.579234	0.616	0.695	5.88977e-05	Cholangiocytes	PHB2
4.87308e-09	0.337339	0.942	0.981	6.78089e-05	Cholangiocytes	PABPC1
4.9906e-09	0.551298	0.641	0.704	6.94442e-05	Cholangiocytes	GHITM
6.84552e-09	0.438967	0.66	0.76	9.52555e-05	Cholangiocytes	TALDO1
8.46067e-09	0.524401	0.751	0.807	0.00011773	Cholangiocytes	PEBP1
9.80469e-09	0.512088	0.504	0.554	0.000136432	Cholangiocytes	GLRX5
1.24932e-08	0.54746	0.716	0.777	0.000173844	Cholangiocytes	CHST4
1.26499e-08	0.348422	0.891	0.956	0.000176024	Cholangiocytes	SLC25A3
1.30565e-08	0.573928	0.477	0.502	0.000181682	Cholangiocytes	SDHD
1.38743e-08	0.379159	0.842	0.939	0.000193061	Cholangiocytes	ATP1A1
1.99162e-08	0.45668	0.756	0.856	0.000277134	Cholangiocytes	PTGES3
2.40538e-08	0.492694	0.436	0.502	0.000334708	Cholangiocytes	SH3BGRL3
2.46706e-08	0.557509	0.659	0.742	0.000343292	Cholangiocytes	BANF1
3.37638e-08	0.392214	0.753	0.844	0.000469824	Cholangiocytes	HNRNPA1
3.72106e-08	0.552092	0.725	0.784	0.000517786	Cholangiocytes	CCT8
3.82587e-08	0.528126	0.497	0.567	0.00053237	Cholangiocytes	PSMB4
4.69586e-08	0.506131	0.625	0.689	0.000653429	Cholangiocytes	CCT2
5.08465e-08	0.399325	0.536	0.633	0.000707528	Cholangiocytes	BZW2
5.60026e-08	0.658187	0.576	0.605	0.000779276	Cholangiocytes	TMEM258
6.02162e-08	0.523463	0.662	0.753	0.000837909	Cholangiocytes	HNRNPU
7.48665e-08	0.357434	0.785	0.868	0.00104177	Cholangiocytes	TINAGL1
8.81096e-08	0.406038	0.815	0.898	0.00122605	Cholangiocytes	SLC39A4
1.60215e-07	0.496845	0.682	0.756	0.00222939	Cholangiocytes	EIF3F
1.65528e-07	0.595238	0.598	0.649	0.00230332	Cholangiocytes	SNRPC
1.92128e-07	0.540461	0.686	0.775	0.00267346	Cholangiocytes	SUB1
2.14825e-07	0.464726	0.738	0.844	0.00298929	Cholangiocytes	EIF3M
2.5292e-07	0.405861	0.851	0.937	0.00351938	Cholangiocytes	TOMM20
3.21462e-07	0.439512	0.626	0.746	0.00447314	Cholangiocytes	SDHC
3.80735e-07	0.551218	0.608	0.67	0.00529792	Cholangiocytes	MICOS13
5.62797e-07	0.447534	0.583	0.677	0.00783132	Cholangiocytes	IMP3
7.20835e-07	0.407296	0.853	0.932	0.0100304	Cholangiocytes	CALM2
7.42317e-07	0.465101	0.612	0.716	0.0103293	Cholangiocytes	HNRNPAB
8.28708e-07	0.529744	0.513	0.577	0.0115315	Cholangiocytes	NDUFAB1
9.10667e-07	0.563256	0.461	0.484	0.0126719	Cholangiocytes	PSMA4
9.83719e-07	0.495852	0.704	0.782	0.0136885	Cholangiocytes	EIF1
9.96768e-07	0.595684	0.597	0.64	0.01387	Cholangiocytes	GNG5
1.13953e-06	0.552211	0.479	0.5	0.0158565	Cholangiocytes	COPS9
1.41524e-06	0.51363	0.591	0.656	0.0196931	Cholangiocytes	PARK7
1.41616e-06	0.583823	0.477	0.493	0.0197058	Cholangiocytes	S100A9
1.59791e-06	0.530627	0.521	0.602	0.0222349	Cholangiocytes	RAB5IF
2.15212e-06	0.513974	0.589	0.654	0.0299468	Cholangiocytes	EIF3K
2.47874e-06	0.572034	0.42	0.454	0.0344916	Cholangiocytes	EIF3G
2.48265e-06	0.58616	0.557	0.595	0.034546	Cholangiocytes	GPX1
2.52657e-06	0.58029	0.435	0.446	0.0351572	Cholangiocytes	NDUFC1
2.67528e-06	0.483081	0.616	0.705	0.0372266	Cholangiocytes	PDIA4
2.88102e-06	0.384042	0.758	0.86	0.0400894	Cholangiocytes	ARPC1B
4.17079e-06	0.474428	0.606	0.702	0.0580366	Cholangiocytes	ATP6V0C
4.50856e-06	0.559925	0.584	0.633	0.0627365	Cholangiocytes	ELOB
6.133e-06	0.28188	0.892	0.953	0.0853407	Cholangiocytes	TM4SF4
6.15746e-06	0.467649	0.74	0.84	0.085681	Cholangiocytes	CD9
7.11937e-06	0.481065	0.631	0.739	0.0990661	Cholangiocytes	PSMB2
7.74849e-06	0.576211	0.552	0.611	0.10782	Cholangiocytes	PHB
7.88327e-06	0.542205	0.543	0.614	0.109696	Cholangiocytes	NDUFA8
7.96051e-06	0.559118	0.519	0.558	0.110771	Cholangiocytes	TOMM7
8.26626e-06	0.51415	0.451	0.467	0.115025	Cholangiocytes	NDUFS5
8.5e-06	0.47286	0.744	0.839	0.118278	Cholangiocytes	CANX
8.63075e-06	0.475154	0.404	0.447	0.120097	Cholangiocytes	PFDN5
9.85393e-06	0.544904	0.474	0.521	0.137117	Cholangiocytes	UBE2C
1.03226e-05	0.436833	0.581	0.677	0.14364	Cholangiocytes	SERP1
1.31194e-05	0.535448	0.64	0.721	0.182556	Cholangiocytes	CCT6A
1.45448e-05	0.525075	0.534	0.579	0.202391	Cholangiocytes	SNU13
1.63213e-05	0.373906	0.913	0.97	0.22711	Cholangiocytes	SPOCK3
1.6813e-05	0.421467	0.608	0.725	0.233953	Cholangiocytes	ARF6
1.9977e-05	0.467306	0.611	0.732	0.27798	Cholangiocytes	DDOST
2.48845e-05	0.447313	0.556	0.646	0.346268	Cholangiocytes	NDUFB8
2.65375e-05	0.520677	0.488	0.532	0.369269	Cholangiocytes	NDUFA11
2.70344e-05	0.349131	0.652	0.753	0.376183	Cholangiocytes	ANXA4
2.75438e-05	0.49943	0.505	0.586	0.383271	Cholangiocytes	NDUFA13
4.20184e-05	0.442119	0.561	0.681	0.584686	Cholangiocytes	FXYD3
4.33385e-05	0.359922	0.737	0.872	0.603055	Cholangiocytes	JUND
4.83711e-05	0.488719	0.587	0.672	0.673084	Cholangiocytes	SUCLG1
4.84355e-05	0.41008	0.65	0.775	0.67398	Cholangiocytes	EPCAM
5.2183e-05	0.548119	0.58	0.63	0.726127	Cholangiocytes	NDUFC2
5.67134e-05	0.341539	0.755	0.872	0.789166	Cholangiocytes	EIF3A
5.73821e-05	0.526362	0.666	0.721	0.798471	Cholangiocytes	CALM1
5.96671e-05	0.615093	0.503	0.542	0.830267	Cholangiocytes	CHCHD10
6.35374e-05	0.524716	0.362	0.382	0.884123	Cholangiocytes	EBNA1BP2
6.67055e-05	0.387193	0.65	0.763	0.928207	Cholangiocytes	BAX
6.71345e-05	0.47786	0.497	0.551	0.934177	Cholangiocytes	UBE2M
6.73576e-05	0.431452	0.672	0.788	0.937281	Cholangiocytes	NAP1L1
[truncated: 113 more rows]

## Sheet: Hepatocytes_intersection
item	genelist
Liver	PID1;MLXIPL;ACSS2;ALB;ITPR2;KNG1;NR1H4;PTPRD;FASN;KLF12;ACOX1;SCP2;SLC2A2;ABCB11;ACACB;PLG;PREX2;HAAO;GSTZ1;MTHFD1;KYNU;RGS16;RNF125;SDC2;MAT1A;CPS1;PHYHD1;ACAD11;CAMKK2;CPB2;COL27A1;F11;SERPINC1;APOC4;NAT1;APOC1;NR1I2;GNMT;TCEA3;PDIA5;HGD;PROC;SLC7A2;SLC17A2;CAT;CDH2;A1CF;THRB;UPP2;C4A;PCSK6;FGGY;GC;CACNA1C;GYS2;PKLR;B3GALT1;ALDH8A1;TTC39C;MTARC1;CILK1;AGMO;PROZ;TTPA;TAT;MOCOS;DPYS;DHRS3;PFKFB1;…
shICOs	EXOC4;SAMD12;ZCCHC7;MAGI1;EXOC6B;SNRNP70;PTPRK;PKHD1;MAGI3;FUT8;MDM4;PPP2R3A;MSI2;AKAP13;CCSER1;TSHZ2;DLG1;ANK3;WWOX;NAALADL2;RNF43;RBM6;OPHN1;NEDD4L;CDK6;UTRN;EXT1;ZMYND8;PARD3B;AKT3;FAM172A;THSD4;SENP6;GMDS;MCC;NFAT5;CSNK1G1;LAMA3;LRBA;MACC1;RBMS3;AOPEP;MYO1D;PDGFC;PATJ;TANC2;ZBTB20;APBB2;PSD3;GPR39;CADPS2;CUX1;ARNTL2;MAML2;MLLT3;PARD3;DIP2C;SGPP2;DOCK1;PHLDB2;RALGAPA2;SETD5;NR6A1;SLC22A23;PARP…
shICOs:Liver	TCF7L2;EML4;IMMP2L;REV1;HNF4G;PPARG;PRKN;BAIAP2L1;CHD9;LARGE1;MACF1;CPEB2;VPS13A;RELCH;SFXN5;ACACA;NCOR1;NKTR;DCAF6;PTK2;SYNE1;COG5;KIF16B;CPEB4;EPB41;TBC1D5;EHBP1;RREB1;MBNL2;ADCY9;NFIA;AFF1;ATRN;IQGAP2;PPP2R5E;RALGPS2;LYST;RBFOX2;GGNBP2;PLCE1;SERTAD2;RBM39;IMPACT;ADK;CADM1;SH3D19;UBE2G1;FBXL20;FHIT;RBM25;TNRC6B;SYNJ1;ARHGAP6;SPAG9;STIM2;DNM3;NUMB;GAREM1;EPB41L4B;FCHSD2;HERC4;DIAPH2;PHF8;AGAP1;C…

## Sheet: Cholangiocytes_intersection
Table S4. Cluster DEGs and intersectional features between shICOs and Syrian hamster cholangiocytes and hepatocytes in snRNA-seq data
item	genelist
Liver	PDGFD;KCNMA1;CFTR;PKHD1;MAP2;SCTR;GULP1;THSD7A;THSD4;CTNND2;EPB41L4A;NEGR1;TCERG1L;LRGUK;SHANK2;EHF;MAPK10;CTTNBP2;CDK14;CHRM3;TBC1D4;PTPN13;ELOVL7;SLC5A1;RBMS3;TRERF1;GRHL2;EYA2;ERICH5;CDC14A;MAML2;ARSJ;WNK2;OSBPL3;BICC1;GLS;VEPH1;FRY;GDPD5;MACC1;SPATS2L;LAMC2;PBX1;KCNQ1;PTPN14;SPNS3;PPP1R9A;MAGI1;ITGA6;KLF7;CTBP2;PDGFC;HNF1B;LAMA3;GLIS3;MBOAT2;ST3GAL6;CREB5;CCDC198;EPB41L3;TIMP2;CUEDC1;SYTL5;ME…
shICOs	EEF1A1;S100A6;ACTB;GSTP1;RPS29;HSP90AB1;RPS20;TPT1;RPS12;RPS27A;RPL37A;RPS14;RPL23;RPL7;RPS28;RPS8;UBA52;RPS24;RPLP2;RPL27A;RPS10;RPS23;PTMA;TMSB4X;CHCHD2;RPL35;EIF4A1;ACTG1;RPL9;RPS15;RPL6;RPS18;RPL39;PFN1;RPL36;RACK1;RPS7;RPL26;RPL28;RPL18A;RPL12;RPS4X;RPL7A;FABP5;RPSA;RPL27;RPL37;RPL34;RPL10;FAU;RPS16;PPIA;RPS13;RPL24;RPS15A;RPL8;RPS5;RPS19;FTH1;RPS26;RPL5;RPL19;RPS2;RPL3;RPL38;DBI;RPL22;RPS25…
shICOs:Liver	CLU;TSPAN8;SPINT2;KRT7;SRSF3;ATP1A1;TM4SF4;CD9;ANXA4;EPCAM
